# Supplementary material for: Parkinson's disease-associated genetic variation is linked to quantitative expression of inflammatory genes
Source: PLoS One. 2017 Apr 13;12(4):e0175882. doi: 10.1371/journal.pone.0175882 (PMC5391096; doi:10.1371/journal.pone.0175882)
Supplement: S1 File — 2,441 SNPs which disrupt putative binding motifs. (TXT) [file pone.0175882.s003.txt]

names	chrom	strand	REF	ALT	snpPos	motifPos	geneSymbol	dataSource	providerName	providerId	seqMatch	pctRef	pctAlt	scoreRef	scoreAlt	Refpvalue	Altpvalue	alleleRef	alleleAlt	effect
rs9271403	chr6	+	A	G	32587536	8	NA	FactorBook	MEF2	MEF2	tattcatAaataaaa	0.888976181852306	0.750626043954744	7.92504697104099	6.69168283410358	NA	NA	0.942797	0.04661	strong
rs62060947	chr17	+	T	C	44269922	11	NA	FactorBook	MEF2	MEF2	cctttttaaaTagaa	0.889326140589141	0.73344762004986	7.92816678401681	6.53854057999843	NA	NA	0.961864	0.006356	strong
rs1293331	chr8	-	C	T	11698436	6	NA	FactorBook	ZNF143-ext	ZNF143-ext	ggatgctgggcatggCggctc	0.668134690122263	0.725007175398893	12.5231335437282	13.589118798816	NA	NA	0.03125	0.90625	strong
rs9272451	chr6	-	C	G	32605501	4	NA	FactorBook	TAL1	TAL1	ttatCtat	0.984597809531151	0.807745267867738	9.1257113628047	7.48655958593124	NA	NA	1	0	strong
rs316622	chr15	-	C	T	41799079	11	NA	FactorBook	ESR1	ESR1	gagccaccaCgcccagctga	0.668529567709929	0.792470281245178	6.86199259393458	8.13415810380006	NA	NA	0.02407	0.947484	strong
rs2316953	chr17	-	G	A	44140341	14	NA	FactorBook	ZNF263	ZNF263	cGggaggaggaggtt	0.959685058051623	0.926768388112025	10.1683603329616	9.81959116322326	NA	NA	0.704989	0.249458	weak
rs1009978	chr14	-	C	G	55603061	12	NA	FactorBook	HNF4	HNF4	ctCccctttgaggc	0.729590438463629	0.841608237411045	6.77293638555787	7.812820389409	NA	NA	0.008163	0.891837	strong
rs62060855	chr17	-	C	T	44161860	7	NA	FactorBook	ESR1	ESR1	agaccagcctggcCgacaca	0.790279776765847	0.705267979285043	8.11167409375748	7.23908692202081	NA	NA	0.829322	0.008753	strong
rs5767281	chr22	+	G	A	46986889	8	NA	FactorBook	SP1	SP1	gggaggcGgagattg	0.840539162755294	0.699629515706327	8.03916581904629	6.69146416714869	NA	NA	0.961207	0.038793	strong
rs1052551:T	chr17	-	G	T	44068924	7	NA	FactorBook	SP1	SP1	aaaaccccGcccgct	0.911485321578946	0.833906819503995	8.71771592150448	7.97573212133344	NA	NA	0.814655	0.047414	strong
rs34127991	chr6	+	G	A	32559131	6	NA	FactorBook	MEF2	MEF2	actatGcaaataaag	0.825504116796324	0.869622437911951	7.35920605518033	7.75251216873254	NA	NA	0.029661	0.692797	weak
rs4548919	chr17	+	G	T	44192395	14	NA	FactorBook	UA4	UA4	tcattttttctttGg	0.847468391527564	0.810041619973686	10.5219380246288	10.0572573655165	NA	NA	0.747573	0.237864	weak
rs1736081	chr8	-	T	G	11702840	3	NA	FactorBook	UA7	UA7	cctggccactcctgctgtTgg	0.805560533204232	0.691495555737137	9.12291947399809	7.8311411887629	NA	NA	0.949438	0.022472	strong
rs62064660	chr17	-	G	A	44078832	5	NA	FactorBook	STAT2	STAT2	aaaaaatgaaGaaaa	0.720526899330585	0.848419217288614	8.91787444849074	10.5007822282499	NA	NA	0.006494	0.993506	strong
rs2290401	chr4	+	G	C	984870	2	NA	FactorBook	NFKB1	NFKB1	gGgggggtgccctgg	0.843144483590768	0.703374204881004	8.92760160679154	7.44764960677746	NA	NA	0.975155	0	strong
rs6608	chr17	-	C	T	7464413	2	NA	FactorBook	CREB-ext	CREB-ext	gggcgccaggcattgtCc	0.760791513589304	0.670508707894866	9.732527421029	8.57757252685167	NA	NA	0.928571	0.071429	strong
rs8079321	chr17	-	T	C	17760789	14	NA	FactorBook	UA6	UA6	cTcggagctccggag	0.883287666594441	0.768379781221037	10.3531116859436	9.00626374969509	NA	NA	0.957143	0.014286	strong
rs17115100	chr10	-	G	T	104591393	3	NA	FactorBook	STAT2	STAT2	ggaagaggaaaaGtg	0.76402237111815	0.805326779013737	9.45621265188017	9.96743232199147	NA	NA	0.010823	0.712121	strong
rs74450848	chr17	-	T	C	44082441	11	NA	FactorBook	ESR1	ESR1	gagccaccgTgcccggccag	0.794970434682771	0.671029721147522	8.15982044575336	6.88765493588788	NA	NA	0.947484	0.02407	strong
rs74450848	chr17	-	T	C	44082441	10	NA	FactorBook	E2F1	E2F1	caccgTgcccggcca	0.771537893332298	0.961720378876053	6.05131909661907	7.54295666433829	NA	NA	0.018072	0.981928	strong
rs3803763	chr17	-	G	C	17696531	15	NA	FactorBook	CTCF	CTCF	Gcctgcaggggaggc	0.843010424516055	0.825340933782707	9.19556045616635	9.00282159370039	NA	NA	0.594	0.074	weak
rs9275406	chr6	+	G	T	32669955	11	NA	FactorBook	AP1	AP1	ccaagctgatGcag	0.802048339362043	0.955021634318199	8.36020678649695	9.95473459221811	NA	NA	0	0.993684	strong
rs13231367	chr7	+	G	A	127509070	5	NA	FactorBook	FOXA	FOXA	agaaGcagtaaagatat	0.836410554672886	0.867334139330138	7.50895061464553	7.78656986361583	NA	NA	0.016	0.436	weak
rs12942666	chr17	-	A	G	43499839	5	NA	FactorBook	SRF	SRF	caaaaaatgAtaat	0.650859497042931	0.778319288744393	8.37014941599537	10.0093011928688	NA	NA	0	1	strong
rs3129869	chr6	-	A	C	32405671	8	NA	FactorBook	FOXA	FOXA	gactctttaActttcag	0.773879497968674	0.870268234532846	6.94757245645483	7.81291096590431	NA	NA	0.018	0.844	strong
rs9271658:G	chr6	-	T	G	32592588	6	NA	FactorBook	BARHL2	BARHL2	agccaTtaaag	0.942117370499798	0.745919900398949	7.8710156715288	6.23186389465535	NA	NA	1	0	strong
rs823141	chr1	+	T	C	205741426	1	NA	FactorBook	ZNF263	ZNF263	Tagagactgctccag	0.81554281863712	0.834113028495683	8.64109863677314	8.83785963009729	NA	NA	0.160521	0.629067	weak
rs9275293	chr6	+	T	C	32663308	12	NA	FactorBook	GATA3	GATA3	atgattggattTatg	0.843197493979331	0.767521409580399	7.64074192983099	6.95499341269115	NA	NA	0.766423	0.021898	strong
rs35327136	chr17	-	C	A	43487574	11	NA	FactorBook	NR3C1	NR3C1	ggcaCcccttgaccc	0.836212963328683	0.672786604212395	7.27388048567679	5.85230027040582	NA	NA	0.966597	0	strong
rs4925150	chr17	+	C	A	18125471	5	NA	FactorBook	UA10	UA10	ccatCctggttaaca	0.674906513890314	0.753298345847471	11.5834797735555	12.9289256704301	NA	NA	0.003731	0.955224	strong
rs9275184	chr6	+	T	C	32654714	2	NA	FactorBook	ELK4	ELK4	aTtggaagtcc	0.795338762137606	0.868235991870468	8.16812562916779	8.91677986158064	NA	NA	0.004	0.804	strong
rs56262555	chr14	+	C	T	55561962	5	NA	FactorBook	CREB	CREB	aatgCgtcatg	0.891920791930634	0.717579809795232	8.38582835209691	6.74667657522345	NA	NA	1	0	strong
rs12150090	chr17	-	C	T	44115886	7	NA	FactorBook	NFY	NFY	ccggccaaCcccaca	0.766409967063359	0.914888382845049	7.4048211385838	8.83937465309048	NA	NA	0.024	0.974	strong
rs35399335:G	chr6	-	C	G	32556338	4	NA	FactorBook	PRDM1	PRDM1	aaaaatagaaaCtgg	0.77053720415143	0.875899372464528	8.79982442919871	10.0030999850572	NA	NA	0.026263	0.935354	strong
rs9272131	chr6	-	C	T	32600671	19	NA	FactorBook	TBP	TBP	aCataaaaaccactcaggtg	0.810746959993942	0.920826248429986	7.34525029469653	8.34255274012399	NA	NA	0.050633	0.898734	strong
rs9271544	chr6	+	C	A	32590120	10	NA	FactorBook	CEBPB	CEBPB	agttgcataCcaat	0.809432742175574	0.983587180536049	7.61842839084234	9.25758016771579	NA	NA	0	1	strong
rs3785883	chr17	+	A	G	44054433	15	NA	FactorBook	CREB-ext	CREB-ext	tgtcaccactgggcAtcg	0.725751059944166	0.846057397148781	9.28426772063137	10.8233026662808	NA	NA	0.011905	0.988095	strong
rs7222389	chr17	-	T	C	43501442	12	NA	FactorBook	PAX5	PAX5	gacaTggaggcctggg	0.70754445182523	0.799575246531428	4.48462221662927	5.06794012052742	NA	NA	0.167347	0.795918	weak
rs9271423	chr6	-	G	T	32587897	9	NA	FactorBook	MEF2	MEF2	tcatatGtatgttgg	0.73256744796291	0.86228153971833	6.53069401979347	7.68706951213306	NA	NA	0.006356	0.913136	strong
rs2746028	chr17	-	G	T	18139896	7	NA	FactorBook	UA6	UA6	ctcgggtaGccctga	0.707478510694211	0.839103761371055	8.29243327359315	9.83522728338812	NA	NA	0	0.985714	strong
rs62062786	chr17	+	G	C	44024660	4	NA	FactorBook	ZEB1	ZEB1	ccaGctgc	0.939876445307328	0.981922144915759	8.62544137070618	9.01130348978956	NA	NA	0.199531	0.71831	weak
rs2409830	chr8	+	C	G	11677290	1	NA	FactorBook	NR3C1	NR3C1	Cggtcagaacgtgct	0.859239376274424	0.88760287252496	7.47417799734707	7.72090065165881	NA	NA	0.031315	0.553236	weak
rs9274812	chr6	+	C	T	32639573	21	NA	FactorBook	ZNF143-ext	ZNF143-ext	gaattgtatctcccagaattC	0.750420990343225	0.689124840890903	14.0654607746311	12.9165608946274	NA	NA	0.925	0.025	strong
rs6682452	chr1	-	T	C	171698822	8	NA	FactorBook	ZNF143-ext	ZNF143-ext	gtttggtttgagaTggagtct	0.699512712881549	0.650833190547005	13.1112652111332	12.1988441558384	NA	NA	0.88125	0.0625	strong
rs4859635	chr4	+	T	C	77151203	1	NA	FactorBook	STAT2	STAT2	Tgtatttgggtttct	0.786286715400593	0.766921782095124	9.73177575323456	9.49209831151516	NA	NA	0.65368	0.127706	weak
rs9274972	chr6	-	C	T	32642126	3	NA	FactorBook	SOX2-OCT4	SOX2-OCT4	gcagcatgaaaaCga	0.821701456508757	0.847347768297321	9.1447733266691	9.43019293510933	NA	NA	0.006834	0.441913	weak
rs112893440	chr17	+	G	A	44179969	1	NA	FactorBook	GFI1	GFI1	Gaacacag	0.749905551894597	0.930218227412067	6.81709710283901	8.45624887971247	NA	NA	0	1	strong
rs9272412:T	chr6	+	A	T	32604982	6	NA	FactorBook	POU2F2	POU2F2	cctttAttcatag	0.792188568417839	0.852751909549466	8.41400097641551	9.0572569280057	NA	NA	0.146597	0.811518	weak
rs606101	chr2	+	A	G	135284307	12	NA	FactorBook	CTCF-ext	CTCF-ext	caatgcagtgcAggc	0.876108517958719	0.779355513551683	7.48578182094322	6.65908984538825	NA	NA	0.852459	0.032787	strong
rs28362336	chr6	-	T	G	31164901	4	NA	FactorBook	ZEB1	ZEB1	gcagTtga	0.919208604289923	0.977425776700009	8.43576830054384	8.9700393846833	NA	NA	0	0.71831	strong
rs3794782	chr17	-	C	G	18127914	7	NA	FactorBook	UA3	UA3	gcctcgggCtcagag	0.74924642921582	0.944988844027882	6.27420795306101	7.91335972993447	NA	NA	0	1	strong
rs28394730	chr4	+	T	C	15665272	6	NA	FactorBook	TCF7L2	TCF7L2	gagatTaaatg	0.797302026113091	0.872479086627703	7.35210496934562	8.04532989802764	NA	NA	0.012685	0.786469	strong
rs4478449	chr6	+	A	G	32571801	6	NA	FactorBook	UA6	UA6	actcaAaacacagag	0.681256205853715	0.821102330584932	7.98507876051223	9.62423053738568	NA	NA	0	1	strong
rs900267	chr8	+	T	C	22485258	6	NA	FactorBook	PRDM1	PRDM1	tggctTtctctttcc	0.90655260250806	0.801159539567313	10.3531713912367	9.14954300712068	NA	NA	0.937374	0.062626	strong
rs17661385	chr17	+	A	G	44207778	4	NA	FactorBook	TAL1	TAL1	agaAacaa	0.750716000259563	0.927568541922976	6.95798575569676	8.59713753257022	NA	NA	0	1	strong
rs62062770	chr17	+	T	C	44019680	6	NA	FactorBook	UA5	UA5	tcttcTtccttacaa	0.707089224691065	0.807316773268635	9.03041500727572	10.3104463345991	NA	NA	0.049587	0.950413	strong
rs11248060	chr4	+	C	T	964359	11	NA	FactorBook	PU1	PU1	tgtgaggaaaCtgaa	0.642136305792144	0.754739018647171	8.71984127376838	10.2489212747509	NA	NA	0	0.984	strong
rs1574311	chr15	-	G	A	63346320	6	NA	FactorBook	ETS1	ETS1	ctcagGaaggg	0.987940509831582	0.798972814756723	8.56963642115754	6.93048464428409	NA	NA	1	0	strong
rs62065441	chr17	-	A	G	43563093	15	NA	FactorBook	GATA1-ext	GATA1-ext	accctAtctctaattaaaaa	0.898043627461662	0.707590475983872	7.40455102336746	5.83422633695502	NA	NA	0.991984	0.008016	strong
rs62063163	chr17	-	C	T	44201865	7	NA	FactorBook	CTCF-ext	CTCF-ext	ttgtgcagCccacag	0.7628680464443	0.856169420396867	6.51821508042944	7.3154151015301	NA	NA	0.094262	0.856557	strong
rs77949585	chr5	+	T	C	133924478	6	NA	FactorBook	ZEB1	ZEB1	acagcTgg	0.957954300391569	0.779343133825738	8.79134560196527	7.15219382509182	NA	NA	1	0	strong
rs17650381	chr17	+	T	C	44013024	6	NA	FactorBook	UA11	UA11	ggctcTtccagaatgtct	0.719802183667926	0.631261173238994	11.36622364487	9.96809378487186	NA	NA	0.963576	0.006623	strong
rs17650381	chr17	+	T	C	44013024	7	NA	FactorBook	HSF1	HSF1	gggctcTtccagaat	0.814129402748988	0.755487387620151	8.93298057659897	8.28953497648957	NA	NA	0.810345	0.063218	strong
rs111327992	chr17	+	G	A	44126691	1	NA	FactorBook	GFI1	GFI1	Gacctctg	0.723150922101775	0.903463597619245	6.57388126214097	8.21303303901442	NA	NA	0	1	strong
rs9500883	chr6	-	A	C	31165100	6	NA	FactorBook	SREBF1	SREBF1	ttcaAgccat	0.883607929675529	0.972210882979647	8.12679460369498	8.94170128187265	NA	NA	0	0.81982	strong
rs823121	chr1	-	G	A	205724302	11	NA	FactorBook	ZNF143-ext	ZNF143-ext	gatcacttgcGaaagtagttt	0.671394391667818	0.721447964494947	12.5842315204853	13.5224069903747	NA	NA	0.0625	0.8875	strong
rs62063796	chr17	+	G	A	44068289	3	NA	FactorBook	ZEB1	ZEB1	tcGcctgg	0.809585893055612	0.988197059621443	7.42973790860204	9.06888968547549	NA	NA	0	1	strong
rs77949585	chr5	-	T	C	133924478	6	NA	FactorBook	TCF12	TCF12	acagcTgggcc	0.951833550270479	0.773991899319188	8.77297104962746	7.133819272754	NA	NA	1	0	strong
rs11946079	chr4	+	T	G	77105700	8	NA	FactorBook	RFX5	RFX5	gtcaaggTtgctatg	0.88860036522739	0.728870480969186	7.3749725033156	6.04928825822687	NA	NA	0.954639	0.018557	strong
rs79874445	chr15	+	C	A	74930897	10	NA	FactorBook	B-Box	B-Box	tggttttgaCctcctg	0.794945390066073	0.892847649304634	11.0018666262543	12.3568120250346	NA	NA	0.002475	0.95297	strong
rs62060850	chr17	-	A	T	44157982	4	NA	FactorBook	SOX2-OCT4	SOX2-OCT4	ttggcattttaAaaa	0.834373101903087	0.708512109796266	9.28579695987455	7.88508112279085	NA	NA	0.965831	0.006834	strong
rs9936329	chr16	-	G	T	31140799	12	NA	FactorBook	UA2	UA2	aGagtggctgtgg	0.929788711028408	0.750506941967286	7.29411920571924	5.88766784807945	NA	NA	0.965726	0.008065	strong
rs13193606	chr6	+	C	T	32575044	3	NA	FactorBook	TCF7L2	TCF7L2	aaCctgaaagg	0.86989173692902	0.842580366244261	8.02147135264069	7.76962693540028	NA	NA	0.446089	0.031712	weak
rs3104394	chr6	+	G	A	32667520	6	NA	FactorBook	MEF2	MEF2	ctactGaaaatacaa	0.897408962844892	0.94152728396052	8.00022354700223	8.39352966055444	NA	NA	0.029661	0.692797	weak
rs4279134	chr3	-	A	G	49156676	8	NA	FactorBook	RFX5	RFX5	cttggcaActctttg	0.888359164537694	0.730036520623261	7.3729706490244	6.05896584865232	NA	NA	0.954639	0.026804	strong
rs9270454	chr6	+	G	A	32558862	7	NA	FactorBook	ZNF281	ZNF281	ggaggtGgagg	0.877164229228388	0.800365349252943	9.01530376549048	8.22598152826572	NA	NA	0.844262	0.07377	strong
rs10913587	chr1	+	C	T	171717417	3	NA	FactorBook	CREB	CREB	atCgcttcaac	0.876201090816041	0.92230319358547	8.23803191491788	8.67148332001219	NA	NA	0.054545	0.663636	weak
rs2004673	chr17	-	T	C	44075099	10	NA	FactorBook	CEBPB	CEBPB	cagtTtgagcaaca	0.959369563339346	0.785215124978871	9.02964253584533	7.39049075897188	NA	NA	1	0	strong
rs28366325	chr6	-	T	C	32561659	10	NA	FactorBook	CEBPB	CEBPB	agatTtcagcaatg	0.938715769805298	0.764561331444823	8.83524782107821	7.19609604420476	NA	NA	1	0	strong
rs9275159	chr6	+	C	T	32652607	9	NA	FactorBook	YY1	YY1	agttacagCcataat	0.830993226125649	0.695792510187618	10.0748284779645	8.43567670109101	NA	NA	1	0	strong
rs7359509	chr17	-	A	G	17741875	1	NA	FactorBook	ZNF263	ZNF263	agggagggggtgggA	0.814035964475258	0.832606174333821	8.62513273633686	8.82189372966101	NA	NA	0.160521	0.629067	weak
rs8076031	chr17	-	G	C	8150404	3	NA	FactorBook	ELF1	ELF1	ccacttccGtg	0.927668629212174	0.810507651654432	9.52715278867788	8.32391005855407	NA	NA	0.924	0.006	strong
rs113863514	chr4	-	G	T	90818627	6	NA	FactorBook	GFI1	GFI1	ctGggatt	0.942123222450606	0.869524125301834	8.56447251798464	7.90450261431979	NA	NA	0.716418	0	strong
rs28360055	chr6	-	C	G	31155304	13	NA	FactorBook	ZNF263	ZNF263	caCgagtagctggga	0.689457110144744	0.831329135423841	7.3051552394776	8.80836284086896	NA	NA	0.002169	0.980477	strong
rs62060761	chr17	+	A	C	44133162	8	NA	FactorBook	MEF2	MEF2	aaaatttAaataaaa	0.846336071966033	0.700790449278571	7.54491881845658	6.24740835667553	NA	NA	0.942797	0	strong
rs1052590	chr17	-	A	G	44102638	8	NA	FactorBook	NFKB1	NFKB1	gggaggcAggtcccg	0.829011169286804	0.726041195745601	8.77795157415181	7.68765813200922	NA	NA	0.915114	0.035197	strong
rs9270182:G	chr6	+	A	G	32555833	8	NA	FactorBook	UA10	UA10	tcctcccAgtgataa	0.662040764468574	0.739920892159799	11.3626637862577	12.6993272578742	NA	NA	0.026119	0.958955	strong
rs8003624	chr14	-	C	T	55563391	7	NA	FactorBook	GFI1	GFI1	cCgggatt	0.877513900201158	0.942123222450606	7.97713452267265	8.56447251798464	NA	NA	0	0.671642	weak
rs960212	chr3	-	C	T	161047974	7	NA	FactorBook	TCF7L2	TCF7L2	ccttCcattct	0.696940434010954	0.874698917908716	6.42664769486367	8.06579947173713	NA	NA	0	1	strong
rs112746008	chr17	+	C	T	44126650	9	NA	FactorBook	REST	REST	tgctctgtCgcccgagctgga	0.702682968014567	0.628220171934351	14.3173002958358	12.8001065386563	NA	NA	0.985294	0.014706	strong
rs6738	chr15	-	C	T	63363901	16	NA	FactorBook	B-Box	B-Box	Cgagacttccattcct	0.76697645109399	0.733351561238284	10.6147827584893	10.1494217939025	NA	NA	0.757426	0.188119	weak
rs35874654	chr6	+	C	A	32609479	2	NA	FactorBook	UA4	UA4	cCatgtaatacaagg	0.823655662401495	0.691633470618484	10.2262856291334	8.58713385225992	NA	NA	1	0	strong
rs9275387	chr6	-	T	C	32669013	10	NA	FactorBook	ZNF281	ZNF281	aTccctccagc	0.755777658187872	0.844101637313047	7.76771890678712	8.67549361425637	NA	NA	0.122951	0.877049	strong
rs28752497	chr6	-	T	A	32568481	5	NA	FactorBook	GATA1	GATA1	aaagaTaagt	0.988930959361429	0.795690654003528	8.3885602242254	6.74940844735195	NA	NA	1	0	strong
rs9271256	chr6	-	A	G	32580411	14	NA	FactorBook	ZNF263	ZNF263	tAggagcacttcagc	0.814487265851474	0.847403935791072	8.62991450820422	8.97868367794261	NA	NA	0.249458	0.704989	weak
rs71565336	chr6	+	G	A	32451963	2	NA	FactorBook	B-Box	B-Box	gGgcatggagctgggg	0.768974774329378	0.697158249823107	10.6424391056883	9.64851444865815	NA	NA	0.898515	0.086634	strong
rs4968285	chr17	+	T	C	45015632	10	NA	FactorBook	SOX2-OCT4	SOX2-OCT4	taatttttaTgtata	0.884793558354298	0.744028332620638	9.8469297674426	8.28034366562277	NA	NA	0.990888	0.004556	strong
rs9274880	chr6	+	A	G	32641011	12	NA	FactorBook	UA10	UA10	gcagtcaggagAgag	0.745659819542143	0.667104764764952	12.7978249725756	11.4495776681052	NA	NA	0.958955	0.014925	strong
rs2031628	chr14	+	C	G	60716016	8	NA	FactorBook	UA12	UA12	cggcgctC	0.733829206773672	0.919750600957689	6.46970970438273	8.10886148125618	NA	NA	0	1	strong
rs2004673	chr17	-	T	C	44075099	15	NA	FactorBook	RFX5	RFX5	Ttgagcaacagagcg	0.757224485616923	0.857086589631987	6.28461339742196	7.11342272505021	NA	NA	0.039175	0.85567	strong
rs62061766	chr17	-	G	A	44167464	10	NA	FactorBook	ESR1	ESR1	gtgtcctcctGacatggaaa	0.78650165860203	0.669865992013419	8.072894329763	6.87571006301276	NA	NA	0.92779	0.017505	strong
rs6572999	chr14	+	T	C	55527374	5	NA	FactorBook	TCF12	TCF12	aaggTagttga	0.743053403490711	0.920895054442002	6.84866171748069	8.48781349435414	NA	NA	0	1	strong
rs9263847	chr6	-	T	C	31156086	5	NA	FactorBook	ESRRA	ESRRA	tgacctTgtga	0.973654321342521	0.871647616416858	8.07624109291711	7.23011868169238	NA	NA	0.866	0.094	strong
rs7015195	chr8	+	A	G	11678501	15	NA	FactorBook	ZNF143	ZNF143	ctgttcctactgggA	0.781320010825462	0.70679523803415	9.81978031135357	8.88313861982558	NA	NA	0.883721	0.116279	strong
rs6682452	chr1	+	T	C	171698822	10	NA	FactorBook	SOX2-OCT4	SOX2-OCT4	ggtttgagaTggagt	0.822901246070194	0.682136020336534	9.15812586911884	7.59153976729901	NA	NA	0.990888	0.004556	strong
rs7953894	chr12	-	C	A	123404966	10	NA	FactorBook	SOX2-OCT4	SOX2-OCT4	taagcCtataaacct	0.651010418510764	0.792100750987611	7.24514075449673	8.8153449921369	NA	NA	0.002278	0.990888	strong
rs4343339	chr17	+	T	C	17872589	8	NA	FactorBook	UA3	UA3	gctggccTccaactc	0.7197378814105	0.913353401895178	6.02710265084796	7.64844376251991	NA	NA	0.002	0.998	strong
rs17573593	chr17	-	A	C	44082603	19	NA	FactorBook	REST	REST	taAataacccatgacatttcc	0.628105222505259	0.68870293551972	12.7977644219834	14.0324544514291	NA	NA	0.009804	0.936275	strong
rs56291837	chr15	-	C	T	74952342	6	NA	FactorBook	SREBF1	SREBF1	atcaCgccac	0.987638723672564	0.902930400927919	9.08359554094285	8.30450889283862	NA	NA	0.81982	0.036036	strong
rs1293292	chr8	+	G	A	11710369	5	NA	FactorBook	EGR1	EGR1	ggcaGagtgggtgtctcccctg	0.830824228678832	0.739424086082187	10.3512534631286	9.21249750257062	NA	NA	0.921971	0.034908	strong
rs111853996	chr17	+	A	G	44130878	12	NA	FactorBook	PAX5	PAX5	tgcagtggcgcAagtc	0.782370217170568	0.874401011876766	4.95888964785334	5.54220755175149	NA	NA	0.167347	0.795918	weak
rs883063	chr5	-	T	C	133921811	7	NA	FactorBook	UA6	UA6	ctctgggaTcctctc	0.900812505377744	0.77109490573474	10.5585222447723	9.03808802212039	NA	NA	0.985714	0.014286	strong
rs139465	chr22	-	C	T	41614113	9	NA	FactorBook	ZNF143	ZNF143	cccctgCgtgcctgg	0.798980287150172	0.752664840635252	10.0417380640588	9.45963661587208	NA	NA	0.744186	0.046512	weak
rs72858533	chr4	-	C	G	77155742	3	NA	FactorBook	GABP	GABP	gaacttccCga	0.862228432140611	0.979389409698354	8.85508224927477	10.0583249793986	NA	NA	0.006	0.924	strong
rs2856683	chr6	-	T	G	32655218	10	NA	FactorBook	PRDM1	PRDM1	ttagaTtaaaagttt	0.738812746383273	0.840350196180778	8.43751919985064	9.59711503298192	NA	NA	0.022222	0.923232	strong
rs1293331	chr8	-	C	T	11698436	8	NA	FactorBook	YY1	YY1	ggcatggCggctcac	0.814702090110972	0.707758570061238	9.87731736006487	8.58075129014132	NA	NA	0.951983	0.029228	strong
rs2163129	chr17	-	T	C	44056433	4	NA	FactorBook	NR2C2	NR2C2	tgccctgtggcTgat	0.70348004460361	0.804020543289713	8.72644386286192	9.97361643649587	NA	NA	0.043956	0.945055	strong
rs9268615	chr6	-	G	A	32402889	10	NA	FactorBook	SOX2-OCT4	SOX2-OCT4	agaacGtaagaagga	0.649727267368634	0.790492493102295	7.23086047514991	8.79744657696974	NA	NA	0.004556	0.990888	strong
rs73209223	chr8	+	A	G	11304944	9	NA	FactorBook	RXRA	RXRA	ctgcatagAccatgt	0.758014880168854	0.867469972253457	4.83966381384814	5.53849686087918	NA	NA	0.036	0.788	strong
rs9274841	chr6	+	C	A	32640059	8	NA	FactorBook	MEF2	MEF2	atatgaaCaataagg	0.728865106502163	0.874410729189625	6.49768837737219	7.79519883915324	NA	NA	0	0.942797	strong
rs3129757	chr6	-	A	C	32584609	5	NA	FactorBook	STAT2	STAT2	gtaaataaaaActag	0.815321774318981	0.68658799474466	10.0911391722537	8.49781672365385	NA	NA	0.993506	0	strong
rs7167261	chr15	-	T	C	75343807	9	NA	FactorBook	EGR1	EGR1	tctctccatctccTacccacag	0.718131795481942	0.819037970839909	8.947216484991	10.2044082724599	NA	NA	0.053388	0.946612	strong
rs823072	chr1	-	C	T	205773652	9	NA	FactorBook	EBF1	EBF1	gaccccCcagagaga	0.874766540016873	0.737399387352901	8.7708230099121	7.39351497596736	NA	NA	0.965657	0.030303	strong
rs12952504:A	chr17	-	C	A	43495235	2	NA	FactorBook	YY1	YY1	atcatggctaacaCg	0.808543744428006	0.798474382599153	9.80265456557597	9.68057523915205	NA	NA	0.553236	0.11691	weak
rs9275093	chr6	-	C	T	32649047	6	NA	FactorBook	SREBF1	SREBF1	gtcaCccaag	0.903048855013587	0.818340532268943	8.30559834891055	7.52651170080632	NA	NA	0.81982	0.036036	strong
rs28724031	chr6	+	C	A	32550819	3	NA	FactorBook	HSF1	HSF1	agCaaatgctggatc	0.755936671686342	0.861195843905543	8.29446471594268	9.44941396328354	NA	NA	0.028736	0.925287	strong
rs62062778	chr17	-	A	G	44022528	13	NA	FactorBook	NFE2	NFE2	aggctgAgactgcagatgc	0.758963833891278	0.640346379609375	10.4879751840651	8.84882340719164	NA	NA	1	0	strong
rs55825513	chr17	-	G	A	44176215	9	NA	FactorBook	HSF1	HSF1	gtccaaGaagtatct	0.811757149171875	0.662368975126499	8.90695118243195	7.26779940555849	NA	NA	1	0	strong
rs9271644	chr6	+	G	A	32592337	12	NA	FactorBook	UA10	UA10	tcagagtggaaGaga	0.63141023247962	0.709965287256811	10.8369492755145	12.1851965799849	NA	NA	0.014925	0.958955	strong
rs7214536	chr17	-	G	A	17852446	9	NA	FactorBook	CTCF-ext	CTCF-ext	ccatgcGtttctcac	0.690262692438271	0.841801434067943	5.89784919198012	7.19264993185087	NA	NA	0	0.942623	strong
rs62061851	chr17	+	C	T	44194891	5	NA	FactorBook	TCF12	TCF12	gtggCaggtgg	0.949907193695256	0.772065542743966	8.75521598051807	7.11606420364462	NA	NA	1	0	strong
rs3794782	chr17	+	C	G	18127914	5	NA	FactorBook	NR2C2	NR2C2	cgggCtcagaggtca	0.888325499714183	0.997452953562213	11.019392326292	12.3730833189604	NA	NA	0.005495	0.956044	strong
rs113756354	chr17	+	A	G	44013483	11	NA	FactorBook	ESR1	ESR1	ccgaggggtcActttgctct	0.894039799459403	0.770099085924153	9.17669880120407	7.90453329133859	NA	NA	0.947484	0.02407	strong
rs113756354	chr17	+	A	G	44013483	12	NA	FactorBook	RXRA	RXRA	accgaggggtcActt	0.872758708904484	0.692555788649695	5.57226362200826	4.42173007032839	NA	NA	0.918	0.016	strong
rs28362336	chr6	-	T	G	31164901	6	NA	FactorBook	A-Box	A-Box	gtctgcctggggcagTtgaag	0.829786250320956	0.771959041952332	10.1551750081548	9.4474681487205	NA	NA	0.818966	0.077586	strong
rs1000354	chr17	+	A	G	43413451	8	NA	FactorBook	E2F1	E2F1	ggccagaAcgcctgg	0.681733699000694	0.884378517059547	5.34696764374588	6.93634966625956	NA	NA	0.004016	0.993976	strong
rs11577073	chr1	+	C	T	171716724	2	NA	FactorBook	CREB	CREB	cCttcctcatg	0.795521524627626	0.878188845817264	7.47948362262703	8.25672076307242	NA	NA	0.063636	0.836364	strong
rs6941972	chr6	+	G	A	32583529	2	NA	FactorBook	HSF1	HSF1	aGaaattgcttgaga	0.848843023811361	0.706629272012152	9.31387346862145	7.75344256137502	NA	NA	0.988506	0	strong
rs9272451	chr6	-	C	G	32605501	13	NA	FactorBook	GATA1-ext	GATA1-ext	ttgttatCtatgctgttgtg	0.929303348969368	0.730502665036176	7.6622937385341	6.02314196166064	NA	NA	1	0	strong
rs28604503	chr4	-	C	T	15668508	16	NA	FactorBook	ZNF143-ext	ZNF143-ext	aaagaCaggcaaatggagtgc	0.68812045494944	0.667390810051423	12.8977352604247	12.5091906821984	NA	NA	0.725	0.1	weak
rs71513892	chr8	+	C	G	22456517	5	NA	FactorBook	ZEB1	ZEB1	ccacCtgg	0.992693427837193	0.814082261271362	9.11015379058175	7.47100201370829	NA	NA	1	0	strong
rs71513892	chr8	-	C	G	22456517	6	NA	FactorBook	EGR1	EGR1	cacctgcgccccccacCtggca	0.762613307638007	0.835546363085228	9.50141241579919	10.4100866175315	NA	NA	0	0.856263	strong
rs1009978	chr14	-	C	G	55603061	10	NA	FactorBook	ESRRA	ESRRA	tCccctttgag	0.790498795184896	0.926279494361902	6.55700767061847	7.68327768070409	NA	NA	0.062	0.924	strong
rs2031628	chr14	-	C	G	60716016	6	NA	FactorBook	E2F1	E2F1	ctcggcgctCgtccg	0.892075190577559	0.834397805626323	6.99671614707987	6.54434139787473	NA	NA	0.678715	0.004016	weak
rs34286926	chr17	-	A	G	43495852	8	NA	FactorBook	PRDM1	PRDM1	aagaaaaAaaagttg	0.740754850986004	0.858995560823134	8.4596987642313	9.81005210388145	NA	NA	0.038384	0.961616	strong
rs34127991	chr6	-	G	A	32559131	16	NA	FactorBook	TBP	TBP	ctatGcaaataaagttctgc	0.678669807135305	0.837852949902899	6.14865037656076	7.59082664612472	NA	NA	0	0.968354	strong
rs11240565	chr1	-	C	T	205722958	7	NA	FactorBook	TCF7L2	TCF7L2	acttCgagttt	0.714659322747361	0.892417806645123	6.59003763451465	8.2291894113881	NA	NA	0	1	strong
rs28755292	chr6	-	G	A	32645974	11	NA	FactorBook	MEF2	MEF2	gtgtGtttttgtagt	0.761661373834432	0.917539894373712	6.7900606190463	8.17968682306468	NA	NA	0.006356	0.961864	strong
rs62060796:T	chr17	+	G	T	44143029	3	NA	FactorBook	GATA3	GATA3	agGttatcatcttca	0.850879714551393	0.699647474923206	7.71035535403858	6.33994507326792	NA	NA	0.963504	0.021898	strong
rs62060947	chr17	+	T	C	44269922	13	NA	FactorBook	FOXA	FOXA	cgcctttttaaaTagaa	0.812427325969746	0.878450582217721	7.29363903242613	7.88636872457835	NA	NA	0.208	0.79	weak
rs34286926	chr17	-	A	G	43495852	8	NA	FactorBook	STAT2	STAT2	aagaaaaAaaagttg	0.750639100839853	0.852909406682309	9.29056953132082	10.5563567603044	NA	NA	0.051948	0.948052	strong
rs2435209	chr17	+	G	T	44061893	4	NA	FactorBook	TCF12	TCF12	acaGcaggtga	0.960389587715297	0.911992495645863	8.85183133857356	8.40575934679448	NA	NA	0.680851	0	weak
rs9269163	chr6	-	A	G	32446833	7	NA	FactorBook	UA3	UA3	atctcgggAtcccca	0.716725284171292	0.912467698983354	6.00187508776516	7.64102686463862	NA	NA	0	1	strong
rs9270454	chr6	-	G	A	32558862	7	NA	FactorBook	ZNF143-ext	ZNF143-ext	tgaacctgggaggtGgaggtt	0.731391664873224	0.651301878295631	13.7087860088525	12.2076289702675	NA	NA	0.98125	0.00625	strong
rs74759276	chr17	-	A	G	44069768	11	NA	FactorBook	v-JUN	v-JUN	ggtgAcgtcactcag	0.939727348520602	0.842422565339296	11.2337142023444	10.0705107194398	NA	NA	0.930091	0.069909	strong
rs9275383	chr6	+	G	T	32668846	8	NA	FactorBook	YY1	YY1	gttggcaGccttttt	0.832275799396845	0.724122442060074	10.0903781904188	8.77914424743688	NA	NA	0.951983	0.018789	strong
rs9275406	chr6	+	G	T	32669955	13	NA	FactorBook	NFE2	NFE2	aaccaagctgatGcagaca	0.703526060315175	0.822143514597078	9.72189125810917	11.3610430349826	NA	NA	0	1	strong
rs11725653	chr4	+	C	T	963397	4	NA	FactorBook	ETS1	ETS1	tatCtcctttt	0.848040113224067	0.985373149061398	7.35610633288681	8.54736650900851	NA	NA	0	0.914062	strong
rs4856701	chr3	+	G	T	161044106	11	NA	FactorBook	PU1	PU1	aaacatgaagGgttt	0.64762423255089	0.759769210800815	8.79436415906031	10.3172283876811	NA	NA	0.004	0.984	strong
rs2605136	chr17	+	C	T	18136750	8	NA	FactorBook	BARHL2	BARHL2	gtctgagCgct	0.819725336663432	0.883355776837454	6.84847894037262	7.3800859433624	NA	NA	0	0.652174	weak
rs28752497	chr6	+	T	A	32568481	15	NA	FactorBook	GATA1-ext	GATA1-ext	gaaagggtaaaagaTaagtg	0.938351482802167	0.746346784462847	7.73689742880312	6.15377992526016	NA	NA	0.991984	0	strong
rs7210231	chr17	-	C	A	7357864	11	NA	FactorBook	UA7	UA7	ctcctccaacCccaattttcc	0.799600593146663	0.68905953896281	9.05542354914339	7.80355346077292	NA	NA	0.94382	0.022472	strong
rs1545837	chr8	-	T	C	22477807	10	NA	FactorBook	MYC	MYC	tcttTcccgtggct	0.813066560742416	0.878471436520967	7.43300707225832	8.03093463156938	NA	NA	0	0.739348	strong
rs2102989	chr17	+	G	A	43492416	8	NA	FactorBook	TAL1	TAL1	acagagaG	0.77409734197478	0.950949883638193	7.17469492740393	8.81384670427738	NA	NA	0	1	strong
rs9275394	chr6	-	A	C	32669454	12	NA	FactorBook	PAX5	PAX5	gacaAgttctgttggc	0.688146052682426	0.801989415571581	4.36166952929147	5.0832418250129	NA	NA	0.018367	0.795918	strong
rs2708423	chr12	-	G	A	40594173	10	NA	FactorBook	PRDM1	PRDM1	aaaaaGagagagggt	0.80344944069315	0.705099284813163	9.17569453849259	8.05249879964268	NA	NA	0.923232	0.050505	strong
rs9269795	chr6	-	G	A	32549259	9	NA	FactorBook	ZNF263	ZNF263	gaggagGaacctgac	0.895927451504695	0.816578464834616	9.49281546342645	8.65207184472844	NA	NA	0.802603	0	strong
rs62063682	chr17	+	G	A	44131622	8	NA	FactorBook	RUNX1	RUNX1	tcaccacG	0.840436176253891	0.976155591061723	7.40002308124324	8.5950297105716	NA	NA	0	0.915	strong
rs56235592	chr8	+	T	C	11313208	8	NA	FactorBook	RFX5	RFX5	gggatggTtgctctg	0.833556372508623	0.67523372859419	6.91813279374635	5.60412799337427	NA	NA	0.954639	0.026804	strong
rs114081332	chr4	+	G	T	777519	13	NA	FactorBook	NFY	NFY	gatctgattgggGtc	0.941566502210233	0.963212927766724	9.09713056794362	9.30627178011972	NA	NA	0.072	0.51	weak
rs62405565	chr6	+	C	G	32452281	13	NA	FactorBook	REST	REST	acccttgccccaCatgctggc	0.63970064745247	0.706828249927729	13.0340234300765	14.4017612101643	NA	NA	0.009804	0.960784	strong
rs10514904	chr17	+	C	T	44207887	8	NA	FactorBook	NFE2	NFE2	taaaaggCtgtttcataca	0.802544278345264	0.707294713220943	11.0902049604175	9.77396954746639	NA	NA	0.950392	0.010444	strong
rs9895335	chr17	+	A	G	17767767	7	NA	FactorBook	UA5	UA5	tgatccAcccgcctc	0.691306401512043	0.807211110347109	8.82884858776862	10.3090968867515	NA	NA	0	0.975207	strong
rs9272744	chr6	+	C	T	32609746	2	NA	FactorBook	RFX5	RFX5	aCagaggttcctgag	0.832936311192506	0.81078174368832	6.9129865712872	6.72911389628058	NA	NA	0.614433	0.119588	weak
rs113471851	chr4	-	C	G	90818428	5	NA	FactorBook	NR3C1	NR3C1	ggcacaatctCggct	0.71294591136829	0.879476300516259	6.20162994292937	7.65021086790536	NA	NA	0.014614	0.974948	strong
rs9275337	chr6	+	G	T	32667318	4	NA	FactorBook	CREB	CREB	gtaGcttcatc	0.899477211248921	0.844904044095878	8.45687371389687	7.94377746531059	NA	NA	0.745455	0.090909	weak
rs12185243	chr17	-	T	C	44115351	8	NA	FactorBook	ZNF143-ext	ZNF143-ext	ggcctgctggatcTgtaattc	0.729180251275666	0.680500728941122	13.6673365403366	12.7549154850418	NA	NA	0.88125	0.0625	strong
rs73209250	chr8	-	T	C	11314277	5	NA	FactorBook	NFY-UA2	NFY-UA2	tgaaggacgtgggtggtgcTggat	0.675355778164425	0.765490598263299	8.14426271438983	9.23121818043276	NA	NA	0.043478	0.913043	strong
rs9274761	chr6	-	A	G	32638371	11	NA	FactorBook	BARHL2	BARHL2	Atcaattaaag	0.914621484106165	0.86349682422241	7.64129848396432	7.21417229804851	NA	NA	0.728261	0.271739	weak
rs76307183	chr17	-	G	A	44142121	6	NA	FactorBook	UA11	UA11	caggaatgaggaGgaata	0.624781656105474	0.713322666534406	9.8657772838645	11.2639071438627	NA	NA	0.006623	0.963576	strong
rs76307183	chr17	-	G	A	44142121	4	NA	FactorBook	ETS1	ETS1	atgaggaGgaa	0.836403844505238	0.973736880342569	7.25517050605625	8.44643068217795	NA	NA	0	0.914062	strong
rs17490817	chr12	-	T	A	40656962	13	NA	FactorBook	SOX2-OCT4	SOX2-OCT4	caTtcataataattt	0.829664818615292	0.769345889408965	9.23339814387687	8.56210453653325	NA	NA	0.822323	0.118451	strong
rs6914393	chr6	-	C	T	31175276	15	NA	FactorBook	GATA3	GATA3	Ccgagatcgcaccac	0.894281903022127	0.878581902031291	8.10364983565488	7.96138226877332	NA	NA	0.510949	0.065693	weak
rs2684700	chr17	+	C	T	43500378	7	NA	FactorBook	A-Box	A-Box	tcacctCtgtactaaaaatac	0.848433287141987	0.784762858503484	10.3833830824966	9.60416512676632	NA	NA	0.844828	0.155172	weak
rs3794782	chr17	-	C	G	18127914	15	NA	FactorBook	UA6	UA6	Ctcagaggtcagctc	0.877434487444839	0.809606665228614	10.2845059307117	9.48948858203034	NA	NA	0.842857	0.028571	strong
rs56021431	chr17	+	C	G	18096391	13	NA	FactorBook	UA10	UA10	ccagactggttaCga	0.707681357596456	0.735617520042739	12.1459972946313	12.6254681042728	NA	NA	0.026119	0.690299	weak
rs115654776	chr6	-	T	C	32501015	3	NA	FactorBook	GATA3	GATA3	agttgatgtaacTat	0.686949656873934	0.841698955211791	6.22488217106625	7.62716272913794	NA	NA	0	0.963504	strong
rs7636057	chr3	+	C	T	48992582	2	NA	FactorBook	UA1	UA1	gCgtcgcgccactgt	0.764927459291531	0.818529469481875	8.69470858761178	9.30398709193806	NA	NA	0.137472	0.804878	weak
rs8039755	chr15	+	T	C	75337426	15	NA	FactorBook	REST	REST	ccagctgtccaaagTgggcac	0.680362282568942	0.603241557039008	13.8625120472507	12.291162467561	NA	NA	0.990196	0	strong
rs960212	chr3	-	C	T	161047974	5	NA	FactorBook	RXRA	RXRA	tcttgtccttCcatt	0.832784900937492	0.878260627818982	5.31704463227488	5.60739147843146	NA	NA	0.04	0.628	weak
rs960212	chr3	-	C	T	161047974	3	NA	FactorBook	HSF1	HSF1	tttcttgtccttCca	0.708248380279681	0.816206565840173	7.7712081188606	8.95577211008901	NA	NA	0.005747	0.925287	strong
rs28577034	chr8	+	A	T	11708715	11	NA	FactorBook	ZNF281	ZNF281	ggagggtgggA	0.866047508580352	0.85105120691902	8.90104852094374	8.74691978389439	NA	NA	0.483607	0.016393	weak
rs9275387	chr6	+	T	C	32669013	11	NA	FactorBook	POU2F2	POU2F2	aaaattttcaTcc	0.873192333263427	0.724037768703156	9.27435895641683	7.6901570354608	NA	NA	0.992147	0	strong
rs2139890	chr17	-	C	A	43541627	10	NA	FactorBook	HNF4	HNF4	agggCctttgtctg	0.796618596056426	0.851025526723554	7.39517240111359	7.90024300088446	NA	NA	0.169388	0.771429	weak
rs9275327	chr6	-	C	T	32666802	12	NA	FactorBook	MEF2	MEF2	atcCttttttggata	0.700253562525634	0.845884068395795	6.24262211737911	7.54088929595829	NA	NA	0.04661	0.95339	strong
rs9271126	chr6	+	G	T	32576873	6	NA	FactorBook	v-JUN	v-JUN	tcaccGgaggtcagg	0.713578275889418	0.850697284381077	8.53027681376202	10.1694285906355	NA	NA	0	1	strong
rs12150230	chr17	+	A	G	44015464	3	NA	FactorBook	STAT2	STAT2	taAttttctatttgc	0.882027905901117	0.852961841085704	10.9167529098486	10.5570057345851	NA	NA	0.712121	0.218615	weak
rs758391	chr17	-	G	A	45017241	8	NA	FactorBook	UA11	UA11	atctaatgtgGtgaatca	0.7646391601948	0.692269339967133	12.0742335875008	10.9314591134709	NA	NA	0.927152	0.05298	strong
rs62062288	chr17	-	G	A	44096553	9	NA	FactorBook	RFX5	RFX5	catggcGacaggcaa	0.864771031945818	0.930405167555398	7.17720004608848	7.72193304906858	NA	NA	0.14433	0.781443	weak
rs1832775	chr1	+	C	T	205734032	6	NA	FactorBook	UA12	UA12	cagctCtg	0.975627285519855	0.789705891335838	8.60149099916534	6.96233922229189	NA	NA	1	0	strong
rs75076975	chr6	+	G	A	32610134	5	NA	FactorBook	NFY-UA2	NFY-UA2	catgGgtttcttttctgtctctct	0.828158967456429	0.738024147357554	9.98694972089344	8.89999425485051	NA	NA	0.913043	0.043478	strong
rs4647944	chr4	-	G	A	1018499	11	NA	FactorBook	PAX5	PAX5	gacccGccccctgggc	0.81359798591045	0.672333606924102	5.1568203151144	4.26144565591632	NA	NA	0.877551	0.102041	strong
rs12946900	chr17	-	A	G	43512206	10	NA	FactorBook	ZNF263	ZNF263	gaggaAaaggggaag	0.731307871247582	0.860387037497402	7.7485857331922	9.1162463661202	NA	NA	0.008677	0.958785	strong
rs6502625	chr17	+	G	C	17848286	6	NA	FactorBook	TEAD1	TEAD1	acattGca	0.850374829138987	1	9.31590189117591	10.9550536680494	NA	NA	0	1	strong
rs9271734:A	chr6	+	C	A	32593639	8	NA	FactorBook	PRDM1	PRDM1	cgactttCcctatcc	0.938710977908344	0.815554329925235	10.7204321230042	9.31393692238184	NA	NA	0.961616	0	strong
rs1112818	chr20	+	G	A	23323936	12	NA	FactorBook	UA11	UA11	tgcttctccccGttcctc	0.696036295630283	0.791371943285415	10.9909422068806	12.4963645536912	NA	NA	0.013245	0.983444	strong
rs1293331	chr8	+	C	T	11698436	15	NA	FactorBook	ESR1	ESR1	gatgctgggcatggCggctc	0.738686786564468	0.793285016196863	7.58210781313126	8.14252079331225	NA	NA	0.131291	0.785558	weak
rs76723223	chr17	+	T	C	44089108	9	NA	FactorBook	E2F1	E2F1	ctccggggTgggctg	0.69736543375811	0.882301635639205	5.4695703258284	6.92006028849997	NA	NA	0	0.96988	strong
rs4257260	chr17	-	A	G	17857003	6	NA	FactorBook	MAX	MAX	gaagacacAtgagt	0.858631872046526	0.970940648642329	8.84794996013274	10.0052590092773	NA	NA	0.070994	0.929006	strong
rs77747656	chr17	-	C	G	44099827	15	NA	FactorBook	UA7	UA7	taaatgCgaacctggttttct	0.887275222420901	0.865251594835022	10.0483328958811	9.79891677789914	NA	NA	0.651685	0.11236	weak
rs9635698	chr17	-	C	T	17871884	6	NA	FactorBook	v-Maf	v-Maf	ggaggctgagaCaggag	0.780007145670345	0.762293614129052	9.66979243746592	9.4501967910804	NA	NA	0.642	0.216	weak
rs2298914	chr1	+	C	T	171710405	4	NA	FactorBook	ZNF143-ext	ZNF143-ext	gctCtccttttcccagcctcc	0.736962184193415	0.651866997659054	13.8131966290254	12.2182212435934	NA	NA	0.99375	0	strong
rs5767281	chr22	+	G	A	46986889	7	NA	FactorBook	ZNF281	ZNF281	ggaggcGgaga	0.890582726167239	0.813783846191793	9.15321616769418	8.36389393046942	NA	NA	0.844262	0.07377	strong
rs6502625	chr17	-	G	C	17848286	12	NA	FactorBook	HSF1	HSF1	attGcagcagatgct	0.667043337166318	0.803556392127255	7.31908853130275	8.81696892267614	NA	NA	0.017241	0.982759	strong
rs11150601	chr16	-	G	A	30977799	5	NA	FactorBook	ZEB1	ZEB1	acaGgtga	0.974040508861739	0.795429342295907	8.93897207854011	7.29982030166666	NA	NA	1	0	strong
rs3912061	chr17	-	C	T	44165098	8	NA	FactorBook	MEF2	MEF2	agctataCttattca	0.708760681867779	0.847110819765342	6.31846140503502	7.55182554197243	NA	NA	0.04661	0.942797	strong
rs1043620	chr6	-	T	C	31783755	9	NA	FactorBook	UA2	UA2	tgatTggccgcaa	0.949480453514867	0.922173643385834	7.44859937455855	7.23437959984349	NA	NA	0.620968	0.104839	weak
rs9271161	chr6	-	T	C	32577713	7	NA	FactorBook	NFY	NFY	atccccaaTcggtca	0.921810597180443	0.773332181398752	8.90625499290774	7.47170147840105	NA	NA	0.974	0.024	strong
rs622137	chr6	+	G	A	32569852	2	NA	FactorBook	TCF7L2	TCF7L2	tGgaacaaagt	0.83035726374587	0.863492663811126	7.65691490197257	7.96246403078723	NA	NA	0.192389	0.693446	weak
rs62060844	chr17	-	C	T	44153836	24	NA	FactorBook	NFY-UA2	NFY-UA2	Cgagtgacagggagagacttcatc	0.749794231110013	0.760086149321894	9.04193226345233	9.16604475121454	NA	NA	0.130435	0.565217	weak
rs75743061	chr17	+	C	G	44068112	14	NA	FactorBook	CREB-ext	CREB-ext	cgtgagctcactgCcccc	0.774683593627064	0.652910075910027	9.91024371713325	8.35243966810437	NA	NA	0.988095	0	strong
rs9274619	chr6	+	G	A	32635954	10	NA	FactorBook	B-Box	B-Box	gggcgtccaGcagcag	0.685263206834141	0.7834203943907	9.48388971076605	10.8423632605224	NA	NA	0	0.95297	strong
rs3751855	chr16	+	T	C	31091209	7	NA	FactorBook	UA10	UA10	ggagacTgccgagaa	0.726776113889209	0.690623891628137	12.4737222739372	11.8532385080948	NA	NA	0.783582	0.044776	strong
rs4925119	chr17	+	A	G	17742904	6	NA	FactorBook	PU1	PU1	tgggaAgaatttaca	0.680229578367305	0.763482343013566	9.23712598023585	10.3676505850116	NA	NA	0.076	0.924	strong
rs3134943	chr6	+	T	C	32147761	8	NA	FactorBook	ETS1	ETS1	ggcttccTgtc	0.994477343953789	0.80550964887893	8.62633851122801	6.98718673435455	NA	NA	1	0	strong
rs62064600	chr17	+	G	A	43480701	8	NA	FactorBook	SP1	SP1	ggtgggcGgatcacc	0.859087723308658	0.718178076259691	8.21656975285505	6.86886810095745	NA	NA	0.961207	0.038793	strong
rs62060836	chr17	-	G	A	44152447	11	NA	FactorBook	UA8	UA8	actGagaactctca	0.947898100198656	0.758529334309867	8.20488451695397	6.56573274008051	NA	NA	1	0	strong
rs9275108	chr6	-	G	A	32649609	8	NA	FactorBook	UA11	UA11	gacaattgggGaaaactg	0.705457000089392	0.633087179861725	11.1397022915317	9.99692781750179	NA	NA	0.927152	0.05298	strong
rs900267	chr8	-	T	C	22485258	8	NA	FactorBook	TAL1	TAL1	Ttctcttt	0.950583164817506	0.773730623154093	8.81044778334083	7.17129600646738	NA	NA	1	0	strong
rs55900347	chr17	+	G	A	44176092	10	NA	FactorBook	v-JUN	v-JUN	atctgtgatGtgatg	0.838792092047831	0.745493282216556	10.0271112169779	8.9117960495377	NA	NA	0.905775	0.00304	strong
rs186506234	chr6	-	A	C	32487464	6	NA	FactorBook	NFE2	NFE2	ggaatgactcaggAagaca	0.870371415570803	0.806756423146068	12.0274951187382	11.1484117789375	NA	NA	0.853786	0.007833	strong
rs62062778	chr17	+	A	G	44022528	13	NA	FactorBook	ZNF143	ZNF143	caccgaaggctgAga	0.727637362303239	0.858058007515699	9.1450864500471	10.7842382269206	NA	NA	0	1	strong
rs62064600	chr17	-	G	A	43480701	6	NA	FactorBook	UA5	UA5	gaggtgggcGgatca	0.791482669359965	0.691255120782396	10.1082249959468	8.82819366862346	NA	NA	0.950413	0.049587	strong
rs10032423	chr4	-	C	T	77140733	9	NA	FactorBook	SOX2-OCT4	SOX2-OCT4	tataaaCgagaaagc	0.671905904913349	0.813072691217542	7.47768809293521	9.04874319059942	NA	NA	0.002278	0.990888	strong
rs2290401	chr4	+	G	C	984870	3	NA	FactorBook	ZNF281	ZNF281	agGgggggtgc	0.820868471920537	0.770599625724736	8.43670817765506	7.92005587550347	NA	NA	0.672131	0	weak
rs56100031	chr17	-	C	T	44155157	7	NA	FactorBook	ZEB1	ZEB1	tCaggtga	0.965731230968026	0.787120064402194	8.86271610929759	7.22356433242413	NA	NA	1	0	strong
rs56100031	chr17	+	C	T	44155157	6	NA	FactorBook	EBF1	EBF1	gacctCaggtgatcc	0.845760587559087	0.694006752122023	8.479995613569	6.9584398946361	NA	NA	0.985859	0.014141	strong
rs79874445	chr15	-	C	A	74930897	16	NA	FactorBook	ESR1	ESR1	ttgaCctcctgacctcaagt	0.821071562151308	0.720382532840182	8.42773042615403	7.39422733699344	NA	NA	0.875274	0.004376	strong
rs79874445	chr15	-	C	A	74930897	9	NA	FactorBook	RXRA	RXRA	ttttgaCctcctgac	0.899038847714085	0.809961033411189	5.74005325272289	5.1713221027455	NA	NA	0.788	0.176	weak
rs9275220	chr6	+	T	C	32659087	21	NA	FactorBook	ZNF143-ext	ZNF143-ext	agactggacacaccataatgT	0.636017180252384	0.697313329704706	11.9211413539216	13.0700412339252	NA	NA	0.025	0.925	strong
rs9275189	chr6	-	A	G	32656137	14	NA	FactorBook	E2F4	E2F4	caaggcAggtgaatcacctg	0.674616427138741	0.884035832318996	5.17483277442569	6.78124251769843	NA	NA	0.002028	0.995943	strong
rs883063	chr5	+	T	C	133921811	7	NA	FactorBook	UA3	UA3	ctgggaTcctctctg	0.737542086342442	0.933284501154503	6.17619549910996	7.81534727598342	NA	NA	0	1	strong
rs17572495	chr17	-	T	G	44054596	6	NA	FactorBook	YY1	YY1	cacatggctTccagg	0.82570438021552	0.862622694647688	10.0107073591446	10.4582990769902	NA	NA	0.05428	0.734864	weak
rs113471851	chr4	+	C	G	90818428	6	NA	FactorBook	GFI1	GFI1	aatctCgg	0.911964314666316	0.868102347471905	8.29030972193434	7.89157778998583	NA	NA	0.716418	0.283582	weak
rs614348	chr6	-	T	C	32573877	12	NA	FactorBook	GATA1-ext	GATA1-ext	tatctatcTataaaaatcaa	0.897670469875602	0.835514551709786	7.40147426372991	6.88898616917719	NA	NA	0.687375	0.012024	weak
rs34481656	chr6	-	A	G	32501664	15	NA	FactorBook	GATA1-ext	GATA1-ext	catttAtcttatgtgatgac	0.941904771469851	0.751451619992062	7.76619501127692	6.19587032486448	NA	NA	0.991984	0.008016	strong
rs1866975	chr4	-	C	T	77138658	8	NA	FactorBook	ZNF281	ZNF281	gcaCctcctcc	0.887924194559637	0.728439240713345	9.12589235624126	7.4867405793678	NA	NA	1	0	strong
rs1450522	chr3	+	A	G	161077630	15	NA	FactorBook	NFE2	NFE2	agccttgctccttcAcgaa	0.754705707579672	0.637764134469172	10.4291329558949	8.81313985846341	NA	NA	0.997389	0.002611	strong
rs11071722	chr15	-	A	T	63350422	11	NA	FactorBook	STAT1	STAT1	gtgtAccttaaaggc	0.701968884247652	0.848502365788838	7.77824097346704	9.40192081980381	NA	NA	0	0.997872	strong
rs1545837	chr8	+	T	C	22477807	12	NA	FactorBook	ZNF263	ZNF263	cagcacctcttTccc	0.692136459939528	0.832159453907842	7.33354433852925	8.81716049533446	NA	NA	0.015184	0.980477	strong
rs111913701	chr17	+	T	G	44159631	8	NA	FactorBook	SP1	SP1	tgcaggaTgggccct	0.675018389426815	0.821854125995207	6.45607605684825	7.86045658632366	NA	NA	0	0.961207	strong
rs1112818	chr20	+	G	A	23323936	3	NA	FactorBook	TEAD1	TEAD1	ccGttcct	0.796292134526887	0.9459173053879	8.72342306918763	10.3625748460611	NA	NA	0	1	strong
rs4459604	chr17	+	T	C	17888549	7	NA	FactorBook	GATA1	GATA1	gcttatTttc	0.797805049874743	0.991045355232644	6.76734371061339	8.40649548748684	NA	NA	0	1	strong
rs7808331	chr7	+	G	A	23413689	6	NA	FactorBook	SOX2	SOX2	tacaaGgt	0.914048240432346	0.961016474737011	8.3176524907824	8.74505383982615	NA	NA	0	0.533784	weak
rs62062297	chr17	-	A	G	44101004	7	NA	FactorBook	B-Box	B-Box	caggagttcAagacca	0.890387636007519	0.937194418986395	12.3227659905121	12.9705614113961	NA	NA	0.193069	0.806931	weak
rs9274761	chr6	-	A	G	32638371	6	NA	FactorBook	NFY-UA2	NFY-UA2	tgactgaggtaggtctcaAtcaat	0.765708686951059	0.787800603298749	9.23384815951279	9.50025939995398	NA	NA	0.152174	0.652174	weak
rs1981997	chr17	-	G	A	44056767	4	NA	FactorBook	UA10	UA10	ttttctcccgaGtga	0.846006218500141	0.867567151883824	14.5200790311103	14.8901312244271	NA	NA	0.291045	0.705224	weak
rs1377587	chr4	+	A	G	961191	8	NA	FactorBook	ZNF281	ZNF281	gggggtcAggc	0.72666822240389	0.886153176250181	7.46853843716687	9.10769021404032	NA	NA	0	1	strong
rs13439487	chr8	+	T	G	11310529	5	NA	FactorBook	TEAD1	TEAD1	ccatTccc	0.910864606996188	0.761239436135175	9.97857065396993	8.33941887709647	NA	NA	1	0	strong
rs1487383	chr4	-	C	T	68437251	11	NA	FactorBook	NR3C1	NR3C1	ggaaCaaaatgatct	0.852408173048525	0.690746607674051	7.41475610601359	6.00852712221447	NA	NA	0.966597	0.010438	strong
rs6048742:G	chr20	-	T	G	23327584	13	NA	FactorBook	v-Maf	v-Maf	agccTctgaggcatcca	0.675957218455483	0.807004201528415	8.37987964001781	10.0044764567333	NA	NA	0	0.998	strong
rs3758041	chr8	+	A	G	22486987	2	NA	FactorBook	NFKB1	NFKB1	gAggaccttcccggg	0.778432732308415	0.918203011018179	8.24240381925904	9.72235581927311	NA	NA	0	0.975155	strong
rs12150576	chr17	+	G	A	44015624	3	NA	FactorBook	TAL1	TAL1	ggGgagaa	0.766527322870175	0.943379864533588	7.10453246239454	8.743684239268	NA	NA	0	1	strong
rs78938131	chr17	+	T	G	44157622	7	NA	FactorBook	SREBF1	SREBF1	ctgaagTgag	0.911909018303124	0.757652028414125	8.38708780231067	6.96834219024663	NA	NA	0.963964	0	strong
rs6845675	chr4	-	C	G	68441947	3	NA	FactorBook	NR2C2	NR2C2	tctcctatgcccCta	0.777087559019507	0.74346556967004	9.63952142257729	9.22245145042023	NA	NA	0.521978	0	weak
rs28397284	chr6	-	T	C	31166936	6	NA	FactorBook	HNF4	HNF4	atggactaTggact	0.919132376415668	0.790490199976657	8.53249273452517	7.33828125423783	NA	NA	0.934694	0.028571	strong
rs7161990	chr15	+	C	T	74735664	2	NA	FactorBook	UA9	UA9	aCacagcagcc	0.86161373207336	0.776155772905569	6.60100828233434	5.9462964604829	NA	NA	0.784195	0.021277	strong
rs1071646	chr15	-	C	A	63351840	6	NA	FactorBook	UA11	UA11	actgaaagaggcCaagca	0.675353369249699	0.7617498610453	10.664343077	12.0286093576009	NA	NA	0.029801	0.963576	strong
rs1071646	chr15	+	C	A	63351840	11	NA	FactorBook	RXRA	RXRA	tgaaagaggcCaagc	0.874795660373198	0.751228132858445	5.58526885524524	4.79633277084196	NA	NA	0.84	0.026	strong
rs4925119	chr17	-	A	G	17742904	10	NA	FactorBook	ZNF263	ZNF263	tgggaAgaatttaca	0.761626985483108	0.890706151732928	8.06983245464159	9.43749308756959	NA	NA	0.008677	0.958785	strong
rs56388647	chr8	-	T	C	11295084	4	NA	FactorBook	CTCF-ext	CTCF-ext	cagtgcactctTgac	0.777965260291767	0.842232427644703	6.64721102859072	7.19633249378894	NA	NA	0.135246	0.782787	weak
rs10489251	chr1	+	A	C	171717534	12	NA	FactorBook	SOX2-OCT4	SOX2-OCT4	gtcttgttatgAtcg	0.780529969990342	0.830677900447656	8.68657295626619	9.24467280287248	NA	NA	0.006834	0.744875	strong
rs2740595	chr8	+	C	G	11708830	11	NA	FactorBook	RFX5	RFX5	tcctgagtagCtggg	0.846552573319127	0.69815368744525	7.02599525630622	5.79435306295371	NA	NA	0.931959	0.004124	strong
rs1981997	chr17	+	G	A	44056767	7	NA	FactorBook	ZNF143	ZNF143	tcccgaGtgatggga	0.748638619615615	0.763626583238304	9.40903429499205	9.59740590719979	NA	NA	0.069767	0.511628	weak
rs9271411	chr6	-	G	A	32587661	5	NA	FactorBook	UA11	UA11	aataattatagaaGagca	0.657566671403529	0.728739790461547	10.3834775972746	11.5073552501516	NA	NA	0.066225	0.923841	strong
rs7161990	chr15	-	C	T	74735664	3	NA	FactorBook	SREBF1	SREBF1	ctcaccaCac	0.917060445475204	0.832731634011545	8.43446694993642	7.65887077552168	NA	NA	0.774775	0	strong
rs66515989	chr4	-	G	A	1013918	14	NA	FactorBook	CREB-ext	CREB-ext	agacGccagtgggagacg	0.828756079191471	0.706982561474434	10.6019732370854	9.0441691880565	NA	NA	0.988095	0	strong
rs3104373	chr6	+	T	C	32600375	1	NA	FactorBook	UA10	UA10	Tcattctgtcaagaa	0.752648260588077	0.707369922554023	12.9177682000275	12.1406521076454	NA	NA	0.850746	0.078358	strong
rs4413022	chr17	-	G	C	17858280	4	NA	FactorBook	RXRA	RXRA	tcctgacctccGttt	0.913559023635997	0.895119243471932	5.83275957263621	5.71502793025016	NA	NA	0.568	0.166	weak
rs6572999	chr14	+	T	C	55527374	11	NA	FactorBook	UA8	UA8	tgaggcaaggTagt	0.76346569804781	0.952834463936598	6.60846127218223	8.24761304905569	NA	NA	0	1	strong
rs4713444	chr6	-	A	G	31155548	6	NA	FactorBook	USF	USF	gtcacAggggt	0.772687265688354	0.84684465696665	8.91781338886494	9.77368588242252	NA	NA	0.128	0.866	strong
rs7503199	chr17	-	C	T	8134275	8	NA	FactorBook	ESR1	ESR1	tggccaacatgaCgaaaccc	0.8301899821126	0.680506249758352	8.52132468625102	6.98492493303472	NA	NA	0.984683	0	strong
rs10878226	chr12	-	G	C	40617692	3	NA	FactorBook	SOX2	SOX2	tctttGta	0.971411067145045	0.791280459487043	8.83964250988635	7.20049073301289	NA	NA	1	0	strong
rs34127991	chr6	+	G	A	32559131	8	NA	FactorBook	FOXA	FOXA	taactatGcaaataaag	0.884720832492462	0.800934981580749	7.94266045761718	7.19046548209088	NA	NA	0.844	0.126	strong
rs9272451	chr6	+	C	G	32605501	11	NA	FactorBook	SOX2-OCT4	SOX2-OCT4	tttttgttatCtatg	0.770207629490102	0.884730536858438	8.57169490253064	9.8462283967808	NA	NA	0	0.933941	strong
rs1815316	chr14	+	C	T	55612787	10	NA	FactorBook	GATA3	GATA3	gtggtgcgaCctcag	0.786971391109704	0.903350736638201	7.13124190781422	8.18582823129738	NA	NA	0.014599	0.890511	strong
rs186506234	chr6	-	A	C	32487464	5	NA	FactorBook	ETS1	ETS1	ctcaggAagac	0.986104275286169	0.79713658021131	8.55370847581917	6.91455669894572	NA	NA	1	0	strong
rs9275132	chr6	+	G	A	32650500	2	NA	FactorBook	SOX2	SOX2	aGcaaaga	0.811663171400432	0.991793779058435	7.38596925265329	9.02512102952675	NA	NA	0	1	strong
rs1476554	chr17	-	C	T	44159102	5	NA	FactorBook	v-JUN	v-JUN	catcacttcaCacta	0.823057940076652	0.856591590725978	9.83902158998267	10.2398904676937	NA	NA	0.282675	0.717325	weak
rs2122527	chr3	-	G	A	161091636	8	NA	FactorBook	ZNF263	ZNF263	ttggagcGgagaggc	0.689622926267172	0.841394621043344	7.30691214719198	8.91501187520231	NA	NA	0	0.995662	strong
rs28360055	chr6	-	C	G	31155304	9	NA	FactorBook	AP2	AP2	gcctcaCgagtagct	0.75958347904022	0.887346233184143	6.63096091627409	7.74629563939677	NA	NA	0	0.894094	strong
rs6048742:G	chr20	+	T	G	23327584	7	NA	FactorBook	NFE2	NFE2	tcagccTctgaggcatcca	0.695003040199518	0.807205984239751	9.60411328309291	11.1546241771885	NA	NA	0	0.986945	strong
rs6502618	chr17	-	A	G	17746741	12	NA	FactorBook	EGR1	EGR1	ccccatggccAcccctgcttaa	0.810923945989469	0.841269803713319	10.1033154962338	10.481395063503	NA	NA	0.199179	0.714579	weak
rs889555	chr16	-	C	T	31122571	7	NA	FactorBook	UA5	UA5	cttgggggCggacag	0.788253774819756	0.67234906598469	10.0669879685751	8.58673966959219	NA	NA	0.975207	0	strong
rs6926374	chr6	+	A	G	32409305	24	NA	FactorBook	NFY-UA2	NFY-UA2	gttggttattctcaatgtcaatcA	0.894537834578715	0.884245916366834	10.7874269656381	10.6633144778759	NA	NA	0.565217	0.130435	weak
rs55642947	chr17	-	G	C	43510187	5	NA	FactorBook	ZNF281	ZNF281	tcccgcGctcc	0.69839248444787	0.857877438294162	7.17792653306407	8.81707830993752	NA	NA	0	1	strong
rs74759276	chr17	+	A	G	44069768	3	NA	FactorBook	UA8	UA8	tgAcgtcactcagg	0.946395906874324	0.78203848131963	8.19188172398951	6.76922490476232	NA	NA	0.964706	0	strong
rs35380574	chr6	+	C	T	32560051	2	NA	FactorBook	v-Maf	v-Maf	cCaatttctcagcacga	0.820300733426703	0.839237738744104	10.1693143102174	10.40407742979	NA	NA	0.072	0.628	weak
rs9271093	chr6	-	G	A	32576341	10	NA	FactorBook	PRDM1	PRDM1	gaaagGagaaagaga	0.830451844822108	0.732101688942121	9.48407214079511	8.36087640194519	NA	NA	0.923232	0.050505	strong
rs28366316	chr6	+	T	C	32561246	10	NA	FactorBook	PRDM1	PRDM1	agacttttgTtgaac	0.697123499248031	0.795473655128019	7.96141233129312	9.08460807014304	NA	NA	0.050505	0.923232	strong
rs113278154	chr10	+	C	T	104960464	16	NA	FactorBook	PAX5	PAX5	ggcaacagtgcgagaC	0.911034460602547	0.815870649066124	5.77440098864946	5.17122511420873	NA	NA	0.773469	0.026531	strong
rs4974091	chr3	-	A	C	49025101	3	NA	FactorBook	B-Box	B-Box	aaggagatcgagaAca	0.684756907837281	0.800644963995733	9.4768826457449	11.0807474562889	NA	NA	0	0.99505	strong
rs17575850	chr17	+	C	A	44144387	6	NA	FactorBook	TCF7L2	TCF7L2	tacatCaaaca	0.860119053236148	0.786790562775209	7.93135519340743	7.25517635345048	NA	NA	0.786469	0.031712	strong
rs113909426	chr17	-	G	A	44196822	18	NA	FactorBook	REST	REST	cacGccaccacgtccagctaa	0.655837627062422	0.723520974364602	13.3628174858031	14.7418786733692	NA	NA	0.026961	0.965686	strong
rs4372027	chr8	-	T	C	1707958	12	NA	FactorBook	PAX5	PAX5	gtccTgctctcccact	0.715456320679362	0.807487115385561	4.53476993914588	5.11808784304404	NA	NA	0.167347	0.795918	weak
rs12155421	chr7	-	C	G	127675641	8	NA	FactorBook	RXRA	RXRA	gtctgtcCtttttga	0.874217175141953	0.666604519765786	5.58157542637762	4.25604016076761	NA	NA	0.946	0	strong
rs12155421	chr7	-	C	G	127675641	16	NA	FactorBook	ESR1	ESR1	tgtcCtttttgacctcagtt	0.824777002331117	0.723582040990907	8.46576420102239	7.42706807029072	NA	NA	0.875274	0	strong
rs9635698	chr17	+	C	T	17871884	15	NA	FactorBook	GATA1-ext	GATA1-ext	ttgggaggctgagaCaggag	0.7293587536541	0.919811905131889	6.0137101813598	7.58403486777224	NA	NA	0.008016	0.991984	strong
rs55764254	chr8	-	A	G	11294184	10	NA	FactorBook	v-Maf	v-Maf	aggtgatAactgtccta	0.667613850670988	0.789262976443016	8.27644644052299	9.78453749192452	NA	NA	0	0.98	strong
rs8076031	chr17	-	G	C	8150404	3	NA	FactorBook	ELK4	ELK4	ccacttccGtg	0.927668629212174	0.810507651654432	9.52715278867788	8.32391005855407	NA	NA	0.924	0.006	strong
rs58323985	chr5	-	T	C	133926593	10	NA	FactorBook	RFX5	RFX5	cccagTtactctgga	0.810417912260742	0.844469668048396	6.72609426351964	7.00870810484897	NA	NA	0.181443	0.674227	weak
rs7687	chr17	-	T	C	44103296	14	NA	FactorBook	ZNF143	ZNF143	tTcccccagtcccag	0.723864568330663	0.816477513021247	9.09766924908285	10.2616465672732	NA	NA	0.069767	0.930233	strong
rs113863514	chr4	+	G	T	90818627	19	NA	FactorBook	REST	REST	tcagcctcccaaagtgctGgg	0.677344492074996	0.616746779060535	13.8010239869184	12.5663339574727	NA	NA	0.936275	0.009804	strong
rs62064672	chr17	-	G	A	44086521	7	NA	FactorBook	CREB	CREB	gatgGtgtcac	0.727931546557712	0.894019379187238	6.84400347736725	8.4055592437579	NA	NA	0.009091	0.990909	strong
rs9272131	chr6	-	C	T	32600671	11	NA	FactorBook	SOX2-OCT4	SOX2-OCT4	agtaCataaaaacca	0.814009410170223	0.699486502801887	9.05916800173394	7.78463450748377	NA	NA	0.933941	0	strong
rs66515989	chr4	-	G	A	1013918	12	NA	FactorBook	CTCF	CTCF	gacGccagtgggaga	0.787000679017162	0.812928623953446	8.58460596984997	8.86742807765798	NA	NA	0.194	0.682	weak
rs62063687	chr17	-	A	G	44132592	6	NA	FactorBook	REST	REST	cccagcactttgggaAgccaa	0.745241284383215	0.668894734916976	15.1844341574359	13.6288585635838	NA	NA	0.987745	0	strong
rs62060844	chr17	-	C	T	44153836	13	NA	FactorBook	UA2	UA2	Cgagtgacaggga	0.974679922215825	0.9951761034579	7.64628722174942	7.8070781492671	NA	NA	0.120968	0.596774	weak
rs8007944	chr14	-	A	C	55576816	9	NA	FactorBook	ESRRA	ESRRA	tgAccatggaa	0.854824899899265	0.813832423333306	7.09057807528236	6.75055480779873	NA	NA	0.71	0.166	weak
rs11657845	chr17	-	G	C	17843378	12	NA	FactorBook	E2F4	E2F4	ggtggcggGtgcctgtaatc	0.882203115211005	0.805780239894955	6.76718415182538	6.18096124945896	NA	NA	0.795132	0.176471	weak
rs78136862	chr17	+	T	C	44085743	11	NA	FactorBook	CTCF-ext	CTCF-ext	ggagccactgTaccc	0.720859112909792	0.909260652749699	6.1592758571212	7.76904541541437	NA	NA	0	0.995902	strong
rs9274775	chr6	+	C	G	32638643	7	NA	FactorBook	GATA1	GATA1	aattatCtta	0.964672385160276	0.771432079802375	8.18278801261256	6.5436362357391	NA	NA	1	0	strong
rs1078011	chr15	-	A	G	74734862	7	NA	FactorBook	SREBF1	SREBF1	ctcAgcccaa	0.899434399520034	0.750944020093293	8.27235516897317	6.9066467210318	NA	NA	0.963964	0.036036	strong
rs13143984	chr4	+	A	T	68442630	1	NA	FactorBook	PU1	PU1	Agagagtaactgtga	0.789303576564796	0.766359221091692	10.7182880680953	10.4067169327308	NA	NA	0.694	0.162	weak
rs56323408	chr17	+	C	T	44147721	9	NA	FactorBook	POU2F2	POU2F2	aaaatataCatac	0.837228455445503	0.700679496679141	8.89237906534107	7.44206392802053	NA	NA	0.971204	0.002618	strong
rs112074397	chr17	+	T	C	44131022	7	NA	FactorBook	B-Box	B-Box	tggtctTgatctcctg	0.796819570180285	0.843626353159161	11.0278048603869	11.6756002812708	NA	NA	0.193069	0.806931	weak
rs733968	chr17	-	C	T	44089715	13	NA	FactorBook	HNF4	HNF4	cCgcgctgtgctcg	0.747170580126577	0.802965869165999	6.93613641512922	7.45409542796057	NA	NA	0.069388	0.767347	weak
rs601006	chr6	-	G	A	32573173	21	NA	FactorBook	ZNF143-ext	ZNF143-ext	Ggtggcgggcacctgtagtcc	0.81736140706042	0.756065257608098	15.3201535639979	14.1712536839943	NA	NA	0.925	0.025	strong
rs1009978	chr14	-	C	G	55603061	11	NA	FactorBook	RXRA	RXRA	agctCccctttgagg	0.785444488203745	0.90202908418818	5.01479240948327	5.75914488223722	NA	NA	0.072	0.84	strong
rs2239804	chr6	-	T	C	32411523	13	NA	FactorBook	GATA1-ext	GATA1-ext	gccttatTtccccccagagt	0.755792046735082	0.954592730668274	6.23165801969254	7.87080979656599	NA	NA	0	1	strong
rs614348	chr6	-	T	C	32573877	19	NA	FactorBook	TBP	TBP	cTataaaaatcaatacaata	0.89181059887087	0.781731310434826	8.07967514823453	7.08237270280707	NA	NA	0.898734	0.050633	strong
rs2925138	chr17	-	G	A	18092509	7	NA	FactorBook	CREB	CREB	catgGtgaaac	0.732163661501542	0.898251494131068	6.88379377018965	8.4453495365803	NA	NA	0.009091	0.990909	strong
rs2645429	chr8	-	A	G	11660051	8	NA	FactorBook	HSF1	HSF1	cttctagAgtgttat	0.799024347437848	0.729671081924729	8.76724136456799	8.00626728396054	NA	NA	0.833333	0.034483	strong
rs842362	chr2	+	G	A	135341120	11	NA	FactorBook	YY1	YY1	atgggaggccGtttg	0.693673567115188	0.822562160494488	8.40998697542521	9.97261159165309	NA	NA	0.002088	0.989562	strong
rs11191607	chr10	-	G	T	104959188	5	NA	FactorBook	REST	REST	cccagcacttcgggagGctga	0.675823634978864	0.603927795282168	13.7700362317806	12.3051447034327	NA	NA	0.97549	0.004902	strong
rs62061766	chr17	-	G	A	44167464	11	NA	FactorBook	SRF	SRF	cctGacatggaaat	0.818657879966211	0.844736187481319	10.5280614434166	10.8634323359202	NA	NA	0	0.417949	weak
rs111327992	chr17	-	G	A	44126691	12	NA	FactorBook	HNF4	HNF4	gcGacctctggcct	0.807964833495783	0.704742915193677	7.50050183025746	6.54227177487514	NA	NA	0.891837	0.077551	strong
rs73209250	chr8	-	T	C	11314277	14	NA	FactorBook	A-Box	A-Box	gtggtgcTggattaggggagt	0.790159757335918	0.656223551849895	9.67021400637053	8.03106222949708	NA	NA	1	0	strong
rs79237883	chr10	-	T	C	104940946	8	NA	FactorBook	SREBF1	SREBF1	atTatgccac	0.724709149054691	0.902930400927919	6.66535711596517	8.30450889283862	NA	NA	0	1	strong
rs4459604	chr17	-	T	C	17888549	4	NA	FactorBook	TAL1	TAL1	ttatTttc	0.80640946871481	0.983262010378223	7.47417877684321	9.11333055371666	NA	NA	0	1	strong
rs17653836	chr17	-	T	A	44128876	17	NA	FactorBook	TBP	TBP	gtaTaaaaactgaacatcta	0.906384094252481	0.760504534900091	8.21170891034365	6.89006118399097	NA	NA	0.955696	0.025316	strong
rs71373560	chr17	+	C	T	43493504	12	NA	FactorBook	CTCF	CTCF	gctccgcctccCggg	0.834149254026724	0.860077198963008	9.09890277960936	9.38172488741738	NA	NA	0.194	0.682	weak
rs4616340	chr17	-	T	C	17861360	10	NA	FactorBook	UA11	UA11	cgagattgTgccactgca	0.700741319102327	0.620971874464742	11.0652381040744	9.80561793571413	NA	NA	0.94702	0.05298	strong
rs9263871	chr6	+	A	G	31170528	4	NA	FactorBook	NFKB1	NFKB1	tggAgatgtcctcag	0.760191330367781	0.884906861415771	8.04925546515751	9.36980087231492	NA	NA	0	0.944099	strong
rs62063201	chr17	-	C	T	44207360	14	NA	FactorBook	RFX5	RFX5	cCgggcaacatggtg	0.847624021901034	0.820988322753897	7.0348877845332	6.81382378714618	NA	NA	0.620619	0.146392	weak
rs4548919	chr17	+	G	T	44192395	12	NA	FactorBook	STAT2	STAT2	attttttctttGgca	0.681925913397206	0.813091052781255	8.44011470563916	10.0635298010818	NA	NA	0	0.997835	strong
rs9275370	chr6	+	C	T	32668258	10	NA	FactorBook	ZNF263	ZNF263	taactcctgCtccag	0.830460541009365	0.701381374759545	8.7991596330921	7.4314990001641	NA	NA	0.958785	0.008677	strong
rs6913015	chr6	+	A	G	31174655	8	NA	FactorBook	SP1	SP1	ggcgggcAgatcacg	0.717144308928869	0.858053955977837	6.85898084363616	8.20668249553376	NA	NA	0.038793	0.961207	strong
rs508318:A	chr6	+	G	A	32584894	9	NA	FactorBook	SOX2-OCT4	SOX2-OCT4	tctttggcGtggcta	0.668856681475907	0.810023467780101	7.44375307074814	9.01480816841235	NA	NA	0.002278	0.990888	strong
rs10089222	chr8	+	G	C	1732224	9	NA	FactorBook	SP1	SP1	ccgaggcgGgtggat	0.85954365843544	0.735102838274164	8.22093045161763	7.03074154399399	NA	NA	0.913793	0	strong
rs3117181	chr6	-	C	G	32071017	12	NA	FactorBook	v-Maf	v-Maf	tcatgCtgaaaccccgt	0.836137747556041	0.737443680347711	10.3656466647477	9.14213076491107	NA	NA	0.922	0	strong
rs62296060	chr4	+	G	A	1014066	12	NA	FactorBook	PAX5	PAX5	ggctgcagtgcGggat	0.813024059058205	0.720993264352007	5.15318260004837	4.56986469615021	NA	NA	0.795918	0.167347	weak
rs55900347	chr17	+	G	A	44176092	6	NA	FactorBook	SREBF1	SREBF1	gtgatGtgat	0.935760530032774	0.85105220728813	8.60645697081243	7.8273703227082	NA	NA	0.81982	0.036036	strong
rs112385572	chr17	+	A	G	44066172	6	NA	FactorBook	AP2	AP2	cttgaAcccaaaggg	0.866769162504955	0.890519595844065	7.56666330771743	7.77399824793389	NA	NA	0.144603	0.637475	weak
rs7764668	chr6	+	A	G	31159630	6	NA	FactorBook	TCF12	TCF12	tagccAggtgt	0.91939478266952	0.741553131718229	8.4739856136046	6.83483383673115	NA	NA	1	0	strong
rs61649748	chr8	-	T	C	11331164	3	NA	FactorBook	B-Box	B-Box	gtgcggttctatcTct	0.717615601264331	0.832927157872023	9.9316396229095	11.5275258084475	NA	NA	0.00495	0.99505	strong
rs3135395	chr6	+	T	G	32405192	2	NA	FactorBook	CREB	CREB	gTctcgtcacc	0.888958818416937	0.810181759347658	8.35797991343056	7.61731896975189	NA	NA	0.836364	0.1	strong
rs7558554	chr2	-	G	C	135357203	8	NA	FactorBook	ESR1	ESR1	cagcccagctgaGcaagacc	0.645593957946909	0.795277690301157	6.62657445847299	8.16297421168929	NA	NA	0	0.984683	strong
rs62065377	chr17	+	A	G	43521193	8	NA	FactorBook	AP1	AP1	agggagtAagtcag	0.83387588157492	0.985496842680842	8.69196339186223	10.2723950514068	NA	NA	0	0.991579	strong
rs6857296	chr4	+	T	C	68434019	10	NA	FactorBook	PRDM1	PRDM1	taactttctTatatt	0.77762820806565	0.875978363945637	8.88080635860551	10.0040020974554	NA	NA	0.050505	0.923232	strong
rs9275366	chr6	-	A	C	32668171	17	NA	FactorBook	NFY-UA2	NFY-UA2	agcatgtAattttatagtaccaat	0.678390369090618	0.76388610156977	8.18085750861931	9.21186920464997	NA	NA	0	0.869565	strong
rs9275184	chr6	+	T	C	32654714	2	NA	FactorBook	GABP	GABP	aTtggaagtcc	0.795338762137606	0.868235991870468	8.16812562916779	8.91677986158064	NA	NA	0.004	0.804	strong
rs28641923	chr17	-	A	C	18114912	4	NA	FactorBook	STAT2	STAT2	caaaaaaaaaaAaaa	0.732547527199465	0.785606317457725	9.06665230845169	9.7233545500357	NA	NA	0.008658	0.738095	strong
rs8061047	chr16	+	T	C	31068960	8	NA	FactorBook	A-Box	A-Box	gcaccagTagaccagctcctc	0.803143674045581	0.682687356309258	9.82911510460749	8.35493426951036	NA	NA	0.974138	0	strong
rs1867518	chr5	+	T	C	133922285	4	NA	FactorBook	ETS1	ETS1	gatTtcctgac	0.993630867944051	0.85629783210672	8.61899597230942	7.42773579618772	NA	NA	0.914062	0	strong
rs11240565	chr1	+	C	T	205722958	1	NA	FactorBook	STAT2	STAT2	Cgagtttacttttta	0.797153943600338	0.816518876905807	9.86627812473306	10.1059555664525	NA	NA	0.127706	0.65368	weak
rs79874445	chr15	-	C	A	74930897	8	NA	FactorBook	ESRRA	ESRRA	tgaCctcctga	0.841672984471542	0.690733713008415	6.98148592881964	5.72947901013763	NA	NA	0.946	0.048	strong
rs9907287	chr17	+	C	T	17774118	2	NA	FactorBook	UA12	UA12	cCgcactg	0.937561428570787	0.979984625917894	8.26588832508837	8.63990692374054	NA	NA	0	0.467213	weak
rs11929238	chr3	-	A	T	161045937	5	NA	FactorBook	POU2F2	POU2F2	ttatgtaaAccat	0.856054013084505	0.703511611908719	9.09232926239136	7.47214441801621	NA	NA	0.997382	0	strong
rs35597309	chr6	-	G	A	32589266	14	NA	FactorBook	CTCF-ext	CTCF-ext	tGatgcagggccagc	0.846944227267703	0.830513934137041	7.23659178043982	7.0962055302104	NA	NA	0.47541	0.069672	weak
rs3803763	chr17	+	G	C	17696531	5	NA	FactorBook	ZNF143	ZNF143	caagGcctgcagggg	0.85637105533902	0.72595041012656	10.7630362872016	9.12388451032813	NA	NA	1	0	strong
rs9275097	chr6	-	A	G	32649126	11	NA	FactorBook	UA6	UA6	ctccAatgtccattt	0.701356314117156	0.824963625459329	8.22067433556797	9.66948919840732	NA	NA	0	0.971429	strong
rs1692811	chr8	-	C	G	11703048	23	NA	FactorBook	NFY-UA2	NFY-UA2	tCacagcctggccgtaggtccagg	0.702433788623129	0.795660354092908	8.47080235185035	9.59504185004458	NA	NA	0.021739	0.913043	strong
rs9263871	chr6	-	A	G	31170528	12	NA	FactorBook	GATA3	GATA3	tggAgatgtcctcag	0.853543368379748	0.777867283980816	7.734492393864	7.04874387672417	NA	NA	0.766423	0.021898	strong
rs9275318	chr6	-	A	G	32666173	2	NA	FactorBook	NFY-UA2	NFY-UA2	ggagaggcaagacccaccctcaAt	0.818304918401574	0.777654473366942	9.86811759285369	9.37790500487713	NA	NA	0.76087	0.195652	weak
rs56003968	chr8	+	T	C	11312337	4	NA	FactorBook	v-Maf	v-Maf	ggcTgggctcagcactg	0.820734400959006	0.846452207156661	10.1746905109965	10.4935156003033	NA	NA	0.128	0.67	weak
rs12642051	chr4	-	G	A	759406	5	NA	FactorBook	TCF7L2	TCF7L2	cctttgGgccc	0.766969061208998	0.90034822294116	7.07239773833109	8.30231760014151	NA	NA	0	0.928118	strong
rs6502618	chr17	-	A	G	17746741	7	NA	FactorBook	SP1	SP1	ccatggccAcccctg	0.776656231265206	0.845082233314326	7.42817051744473	8.08261709314512	NA	NA	0.137931	0.814655	weak
rs889555	chr16	-	C	T	31122571	5	NA	FactorBook	UA3	UA3	ggcttgggggCggac	0.921638962158114	0.749775983457559	7.71782724713883	6.27864245325419	NA	NA	0.974	0.016	strong
rs7697073	chr4	+	C	T	77132634	11	NA	FactorBook	PRDM1	PRDM1	ttgctatcacCtatt	0.726468104072228	0.800367721315649	8.2965387457036	9.14050014513175	NA	NA	0.117172	0.864646	strong
rs9270707	chr6	+	A	G	32567351	6	NA	FactorBook	ELF1	ELF1	cccggAaagca	0.857254022999998	0.697648134897734	8.80399508902848	7.16484331215503	NA	NA	1	0	strong
rs9271726	chr6	-	T	G	32593566	4	NA	FactorBook	MEF2	MEF2	cactatttaaaTcac	0.879972575545547	0.904959099189789	7.84478160021728	8.06753152036816	NA	NA	0.146186	0.635593	weak
rs1815316	chr14	+	C	T	55612787	4	NA	FactorBook	ZNF143-ext	ZNF143-ext	cgaCctcagctcacggcaacc	0.692883571332694	0.607788384798333	12.9870123828877	11.3920369974557	NA	NA	0.99375	0	strong
rs9271544	chr6	-	C	A	32590120	5	NA	FactorBook	NFY-UA2	NFY-UA2	tcactggtaaagttgcataCcaat	0.759276221965116	0.664634686775065	9.15627766046558	8.01497473362028	NA	NA	0.913043	0	strong
rs8073001	chr17	+	G	T	17831716	7	NA	FactorBook	POU2F2	POU2F2	gaaatcGgcatag	0.786733640833513	0.923985159904346	8.35606304616682	9.81384022386953	NA	NA	0	0.971204	strong
rs1293299	chr8	+	A	C	11677905	1	NA	FactorBook	GATA3	GATA3	Atgtttaaatctgca	0.90290488649657	0.914640400811297	8.18178810321837	8.2881309670586	NA	NA	0.058394	0.489051	weak
rs62064600	chr17	+	G	A	43480701	13	NA	FactorBook	EGR1	EGR1	gtcgaggtgggcGgatcacctg	0.802585125652167	0.679542365041564	9.99942198914128	8.46643010238716	NA	NA	0.985626	0.004107	strong
rs2298914	chr1	+	C	T	171710405	6	NA	FactorBook	PRDM1	PRDM1	aggctCtccttttcc	0.70066382452242	0.806056887463168	8.00184417633452	9.20547256045054	NA	NA	0.062626	0.937374	strong
rs76826991	chr12	+	C	T	40605526	3	NA	FactorBook	SOX2	SOX2	taCaatga	0.965465685388572	0.785335077730569	8.78554074896397	7.14638897209052	NA	NA	1	0	strong
rs9275189	chr6	+	A	G	32656137	8	NA	FactorBook	SP1	SP1	gcaaggcAggtgaat	0.690290517578273	0.831200164627241	6.60214321952136	7.94984487141896	NA	NA	0.038793	0.961207	strong
rs9271658:G	chr6	+	T	G	32592588	5	NA	FactorBook	TCF7L2	TCF7L2	gccaTtaaaga	0.871012413052282	0.739152402030128	8.03180536437654	6.81589393991912	NA	NA	0.928118	0.010571	strong
rs34598287	chr6	-	A	T	32586465	5	NA	FactorBook	v-Maf	v-Maf	ggaggctgaggcAggat	0.77826811534401	0.750211164464732	9.64823358074075	9.30040998330738	NA	NA	0.71	0.116	weak
rs11097291	chr4	+	C	T	77149948	5	NA	FactorBook	SOX2-OCT4	SOX2-OCT4	tcatCttgatgttag	0.704592597284668	0.810706836095251	7.84146059226155	9.02241342247534	NA	NA	0.002278	0.922551	strong
rs6993302	chr8	+	T	C	22527457	10	NA	FactorBook	v-Maf	v-Maf	accctgaagTagcacat	0.669307801886094	0.790956927658122	8.29744644897187	9.8055375003734	NA	NA	0	0.98	strong
rs11722854	chr4	+	A	G	15680918	7	NA	FactorBook	UA5	UA5	tgatccAcccgcttc	0.688849825316651	0.804754534151717	8.79747503296573	10.2777233319486	NA	NA	0	0.975207	strong
rs558721	chr6	+	C	T	32570573	9	NA	FactorBook	HSF1	HSF1	aggatgttCtagaaa	0.890846711577353	0.741458537531977	9.7747561313679	8.13560435449445	NA	NA	1	0	strong
rs9895335	chr17	-	A	G	17767767	13	NA	FactorBook	E2F1	E2F1	ccAcccgcctcggcc	0.86616382017468	0.883367016130378	6.79348831874691	6.9284162712289	NA	NA	0.058233	0.52008	weak
rs2723259	chr12	-	G	A	40600696	2	NA	FactorBook	ZEB1	ZEB1	acaggtGt	0.985843449240295	0.807232282674464	9.04729011411328	7.40813833723982	NA	NA	1	0	strong
rs56277851	chr4	-	G	A	77146872	10	NA	FactorBook	ZNF143	ZNF143	cccctGtatccctgg	0.771156342595916	0.697093240747617	9.69204137239284	8.76120205015491	NA	NA	0.860465	0	strong
rs112893440	chr17	+	G	A	44179969	10	NA	FactorBook	FOXA	FOXA	cttgaaattGaacacag	0.757137701769171	0.878943376631717	6.79727148265651	7.89079283053588	NA	NA	0	0.888	strong
rs78556223	chr17	+	A	G	44026478	2	NA	FactorBook	B-Box	B-Box	gAgtttttaactgaag	0.693610876515445	0.765427401021716	9.59941959448057	10.5933442515107	NA	NA	0.086634	0.898515	strong
rs13313562	chr17	+	C	G	44056097	10	NA	FactorBook	E2F1	E2F1	aggccgggcCtggtg	0.691714465871459	0.885462813824895	5.42524870509869	6.94485401294073	NA	NA	0	0.981928	strong
rs11613206	chr12	+	G	A	40609581	5	NA	FactorBook	UA9	UA9	tcccGgtaggg	0.826737793396338	0.933534647908857	6.33381620833243	7.15200990107684	NA	NA	0	0.793313	strong
rs28366353	chr6	+	A	G	32565004	12	NA	FactorBook	MEF2	MEF2	ttgagaaaaatAaag	0.883006813809568	0.737376307939407	7.87183123467833	6.57356405609916	NA	NA	0.95339	0.04661	strong
rs9271639	chr6	+	A	G	32592143	7	NA	FactorBook	TCF7L2	TCF7L2	gagttcAaaga	0.950989083995887	0.773230600098125	8.76928860236946	7.130136825496	NA	NA	1	0	strong
rs62059823	chr17	+	G	C	7476493	3	NA	FactorBook	SOX2	SOX2	aaGaaagg	0.819869392341997	1	7.46064418887136	9.09979596574481	NA	NA	0	1	strong
rs17191237	chr6	-	T	A	31176160	13	NA	FactorBook	AP1	AP1	tTcactcactatgc	0.843341132979885	0.686086773826101	8.79062509982691	7.15147332295345	NA	NA	1	0	strong
rs708725:C	chr1	-	G	C	205744138	8	NA	FactorBook	UA6	UA6	atcggggGtcgctcg	0.832207681617934	0.853947063636465	9.75439757571824	10.0092072583769	NA	NA	0.028571	0.6	weak
rs2652804	chr15	+	T	C	63374256	2	NA	FactorBook	UA10	UA10	tTatagttgtgttaa	0.615975956525962	0.711480436448511	10.572049441761	12.2112012186345	NA	NA	0	1	strong
rs9348886	chr6	+	C	T	32441008	17	NA	FactorBook	UA11	UA11	gccccttacacagtctCa	0.676633268922604	0.710271619405035	10.6845536657636	11.2157287904062	NA	NA	0.112583	0.781457	weak
rs9272744	chr6	+	C	T	32609746	7	NA	FactorBook	RUNX1	RUNX1	tcaccaCa	0.976155591061723	0.789993678249979	8.5950297105716	6.95587793369815	NA	NA	1	0	strong
rs4886417	chr15	-	T	G	75330159	6	NA	FactorBook	RUNX1	RUNX1	tgTggtgg	0.969175070337468	0.783013157525724	8.53356637053686	6.89441459366341	NA	NA	1	0	strong
rs62065377	chr17	+	A	G	43521193	6	NA	FactorBook	v-Maf	v-Maf	ggagtAagtcagcgctt	0.794304838641424	0.812018370182717	9.84704174105549	10.066637387441	NA	NA	0.216	0.642	weak
rs9271056	chr6	-	T	C	32575378	7	NA	FactorBook	RFX5	RFX5	ccgaggaaTagcagt	0.688845970362027	0.856187210346546	5.71710331127276	7.10595829248892	NA	NA	0.024742	0.96701	strong
rs7161990	chr15	+	C	T	74735664	7	NA	FactorBook	RUNX1	RUNX1	tcaccaCa	0.976155591061723	0.789993678249979	8.5950297105716	6.95587793369815	NA	NA	1	0	strong
rs55886080	chr17	-	T	A	44072041	6	NA	FactorBook	MEF2	MEF2	cattattttTaaaaa	0.921200606784863	0.884411876337377	8.21232135073605	7.88435708942839	NA	NA	0.692797	0.139831	weak
rs6825004	chr4	+	C	G	77110365	11	NA	FactorBook	UA8	UA8	ggaagaaagaCaga	0.927953828923096	0.738585063034308	8.03224945991938	6.39309768304593	NA	NA	1	0	strong
rs17576695	chr17	-	T	A	44172327	9	NA	FactorBook	TCF7L2	TCF7L2	ccTttaatttc	0.892347566231416	0.742664558612963	8.22854170841263	6.84828034183467	NA	NA	0.961945	0.010571	strong
rs7687	chr17	+	T	C	44103296	6	NA	FactorBook	UA11	UA11	tctttTcccccagtccca	0.720733471071177	0.632192460642245	11.3809293808947	9.98279952089653	NA	NA	0.963576	0.006623	strong
rs113756354	chr17	-	A	G	44013483	10	NA	FactorBook	HNF4	HNF4	ggtcActttgctct	0.802202049996015	0.733962873327632	7.4470047393007	6.81352658743366	NA	NA	0.771429	0.016327	strong
rs62063846	chr17	+	A	G	44071674	10	NA	FactorBook	MEF2	MEF2	actctgtaaAtaaga	0.858105423085269	0.721705697808578	7.64984025768375	6.43386366379739	NA	NA	0.923729	0.004237	strong
rs11657845	chr17	+	G	C	17843378	9	NA	FactorBook	ZNF281	ZNF281	ggtggcggGtg	0.825289477507358	0.747202402700471	8.48214631453529	7.67958429013316	NA	NA	0.819672	0.008197	strong
rs4887148	chr15	+	C	T	74736397	14	NA	FactorBook	CTCF-ext	CTCF-ext	cgtgccactgcacCc	0.909462887548691	0.893032594418029	7.77077338124375	7.63038713101433	NA	NA	0.47541	0.069672	weak
rs8076031	chr17	+	G	C	8150404	14	NA	FactorBook	ZNF143-ext	ZNF143-ext	aacctccacttccGtggttcc	0.667373736670693	0.754825823696722	12.5088706685393	14.1480224454128	NA	NA	0	1	strong
rs2894261	chr6	+	C	T	32447769	11	NA	FactorBook	PAX5	PAX5	ggtgacagagCgagac	0.801888961515653	0.660624582529305	5.08260511803314	4.18723045883506	NA	NA	0.877551	0.102041	strong
rs7015858	chr8	+	C	T	1724307	11	NA	FactorBook	PAX5	PAX5	ggcacacatgCgtggc	0.888836914396623	0.747572535410276	5.63370649431353	4.73833183511545	NA	NA	0.877551	0.102041	strong
rs6899875	chr6	+	G	A	31154897	8	NA	FactorBook	ZNF281	ZNF281	ggaggggGagg	0.869721464472003	0.710236510625711	8.93880864302873	7.29965686615527	NA	NA	1	0	strong
rs9904766	chr17	+	T	C	44186952	14	NA	FactorBook	NR2C2	NR2C2	agacctcaaaggtTg	0.689436566211221	0.744806466365714	8.55223902681777	9.2390848429812	NA	NA	0.10989	0.824176	strong
rs1545837	chr8	+	T	C	22477807	7	NA	FactorBook	AP2	AP2	cctcttTcccgtggc	0.850464707356127	0.896173378447715	7.42432976856564	7.82335426015428	NA	NA	0.02444	0.600815	weak
rs3812477	chr8	+	C	G	1734452	7	NA	FactorBook	REST	REST	cgcccaCcctgcggtcctgat	0.673991571267196	0.720234135073566	13.7327075821405	14.6749086921743	NA	NA	0.090686	0.887255	strong
rs13119230	chr4	-	T	G	68445277	6	NA	FactorBook	TCF12	TCF12	gcatcTgctca	0.940576179121423	0.762734528170132	8.66921279151866	7.03006101464521	NA	NA	1	0	strong
rs62063796	chr17	-	G	A	44068289	8	NA	FactorBook	MAX	MAX	gtgctcGcctggtc	0.703786549058684	0.859394730856772	7.25231425877972	8.85581099674161	NA	NA	0.004057	0.995943	strong
rs28749549	chr6	+	C	T	31157830	12	NA	FactorBook	YY1	YY1	ggtgtgagccaCcat	0.683149352163464	0.818350068101495	8.28239308275512	9.92154485962858	NA	NA	0	1	strong
rs11078398	chr17	-	G	A	17697099	8	NA	FactorBook	RFX5	RFX5	accagcaGcagcagc	0.669314740358355	0.827637384272789	5.55500312555412	6.8690079259262	NA	NA	0.026804	0.954639	strong
rs56003968	chr8	-	T	C	11312337	4	NA	FactorBook	NR2C2	NR2C2	tggcctctggcTggg	0.727082329078229	0.827622827764331	9.0192226162651	10.2663951898991	NA	NA	0.043956	0.945055	strong
rs115654776	chr6	-	T	C	32501015	19	NA	FactorBook	TBP	TBP	cTatataatattgaacatta	0.844800917484259	0.734721629048215	7.65377422834557	6.65647178291812	NA	NA	0.898734	0.050633	strong
rs17572495	chr17	+	T	G	44054596	8	NA	FactorBook	ZNF143	ZNF143	catggctTccaggaa	0.776258184396569	0.711651079006193	9.75616230232111	8.94416776398119	NA	NA	0.790698	0	strong
rs12150576	chr17	+	G	A	44015624	3	NA	FactorBook	NFKB1	NFKB1	ggGgagaatccattt	0.82039491303644	0.665589418872421	8.68671868982139	7.04756691294794	NA	NA	1	0	strong
rs62061733	chr17	-	A	G	44018399	9	NA	FactorBook	AP2	AP2	tcctcgAgtcaattg	0.771895160135366	0.884524335214485	6.73843860425474	7.72166122374288	NA	NA	0.105906	0.894094	strong
rs28362872	chr15	-	G	A	74721190	7	NA	FactorBook	UA12	UA12	cGgggcag	0.912933649890737	0.994045844737113	8.04876071930086	8.76387582959823	NA	NA	0	0.745902	strong
rs9275159	chr6	-	C	T	32652607	17	NA	FactorBook	ESR1	ESR1	cagCcataatgacaacgtag	0.78632005722613	0.800029014741848	8.07103031752381	8.21174326349816	NA	NA	0.080963	0.551422	weak
rs78556223	chr17	-	A	G	44026478	8	NA	FactorBook	UA7	UA7	tgattccagtctgAgttttta	0.745348739146483	0.819756747763322	8.44102490998705	9.28369065992378	NA	NA	0.005618	0.842697	strong
rs3129865	chr6	-	G	C	32404048	4	NA	FactorBook	CTCF-ext	CTCF-ext	gcatgcattttGtaa	0.788310095912889	0.865186625985751	6.73560097212611	7.39246130332967	NA	NA	0.008197	0.782787	strong
rs14004	chr6	+	C	A	32407709	11	NA	FactorBook	UA8	UA8	tgactcccaaCaga	0.955574185187509	0.766205419298721	8.27132772520881	6.63217594833535	NA	NA	1	0	strong
rs7764668	chr6	-	A	G	31159630	6	NA	FactorBook	ZEB1	ZEB1	ccAggtgt	1	0.821388833434169	9.17720772104866	7.5380559441752	NA	NA	1	0	strong
rs1009978	chr14	-	C	G	55603061	5	NA	FactorBook	TCF12	TCF12	tcagctCccct	0.799712183507988	0.977553834459279	7.37088100325553	9.01003278012899	NA	NA	0	1	strong
rs9263847	chr6	+	T	C	31156086	1	NA	FactorBook	CREB-ext	CREB-ext	Tgtgatccgcctgcctca	0.662110655290235	0.764154682896937	8.47013931315532	9.77555121522681	NA	NA	0.02381	0.952381	strong
rs62064660	chr17	-	G	A	44078832	6	NA	FactorBook	POU2F2	POU2F2	aaatgaaGaaaac	0.766875412056692	0.836976290093566	8.14514463232028	8.88970076423702	NA	NA	0.041885	0.811518	strong
rs8066560	chr17	+	A	G	17728043	13	NA	FactorBook	ZNF143	ZNF143	ggctgcaacctgAga	0.677790203154603	0.808210848367063	8.51859775757455	10.157749534448	NA	NA	0	1	strong
rs9263871	chr6	+	A	G	31170528	12	NA	FactorBook	UA7	UA7	ggaaatgctggAgatgtcctc	0.841041249108933	0.816451857517635	9.52473622238182	9.2462629976451	NA	NA	0.646067	0.123596	weak
rs12440654	chr15	+	A	G	74745349	13	NA	FactorBook	REST	REST	gccaccgtgcccAgccctggg	0.607488978826275	0.67375152760079	12.3777045014219	13.7278166463807	NA	NA	0.022059	0.960784	strong
rs11578723	chr1	+	C	T	171719954	19	NA	FactorBook	ESR1	ESR1	catgttggacaggctggtCt	0.794698868505667	0.732545271424236	8.15703300719258	7.51906941745914	NA	NA	0.80744	0.12035	weak
rs1450522	chr3	-	A	G	161077630	7	NA	FactorBook	UA1	UA1	gctccttcAcgaaat	0.664985745423158	0.807774929817783	7.55870011089059	9.1817433585783	NA	NA	0	0.997783	strong
rs876944	chr17	+	G	T	44134391	8	NA	FactorBook	UA10	UA10	tcatcccGtctagaa	0.712796191126327	0.633670012783335	12.2337836317299	10.875734083339	NA	NA	0.958955	0.011194	strong
rs6457598	chr6	+	T	C	32444475	13	NA	FactorBook	ZNF263	ZNF263	gtagttgtgctcTca	0.709040966383481	0.849025585642176	7.51265634129603	8.99586589817369	NA	NA	0.015184	0.980477	strong
rs12150627	chr17	+	C	G	44149537	13	NA	FactorBook	EGR1	EGR1	ttttacgggggtCgttttttct	0.710306206644466	0.833863818845132	8.84971733804899	10.389123769686	NA	NA	0	0.985626	strong
rs4859635	chr4	-	T	C	77151203	8	NA	FactorBook	ZNF143-ext	ZNF143-ext	gttggccaggataTgtatttg	0.708891640737846	0.660212118403302	13.2870584572822	12.3746374019875	NA	NA	0.88125	0.0625	strong
rs9275189	chr6	-	A	G	32656137	6	NA	FactorBook	ZEB1	ZEB1	gcAggtga	0.977425776700009	0.798814610134177	8.9700393846833	7.33088760780985	NA	NA	1	0	strong
rs9275436	chr6	+	C	G	32671399	13	NA	FactorBook	SRF	SRF	ctttccttttctCa	0.664076717350991	0.778805655984519	8.5401248244287	10.0155559475269	NA	NA	0	0.974359	strong
rs984778	chr6	+	C	T	32400088	11	NA	FactorBook	RXRA	RXRA	tacccaaggaCatgt	0.866418055356641	0.748315430778658	5.53178073396151	4.77773617171858	NA	NA	0.84	0.062	strong
rs8712	chr17	-	A	G	44101871	6	NA	FactorBook	UA5	UA5	agaagagggAgaagg	0.700329750279034	0.800557298856604	8.94408805299583	10.2241193803192	NA	NA	0.049587	0.950413	strong
rs11722854	chr4	+	A	G	15680918	3	NA	FactorBook	CTCF	CTCF	ccAcccgcttcggcc	0.753369400759817	0.8076165990542	8.21775587708735	8.80948449275661	NA	NA	0.068	0.792	strong
rs4974091	chr3	-	A	C	49025101	7	NA	FactorBook	HSF1	HSF1	gatcgagaAcatcct	0.801801977682647	0.742708880393822	8.79771872718625	8.14932365815949	NA	NA	0.810345	0.057471	strong
rs9275406	chr6	-	G	T	32669955	9	NA	FactorBook	POU2F2	POU2F2	tgatGcagacagc	0.859418011329952	0.726190485527247	9.128058993481	7.71302149246252	NA	NA	0.971204	0.026178	strong
rs6738	chr15	-	C	T	63363901	4	NA	FactorBook	GABP	GABP	gctcttcCgag	0.879512691993573	0.719906803891308	9.03259152281593	7.39343974594247	NA	NA	1	0	strong
rs1052551:T	chr17	+	G	T	44068924	11	NA	FactorBook	E2F4	E2F4	caaaaaccccGcccgctcca	0.838781596052124	0.899155102871112	6.43410732265336	6.89721908398268	NA	NA	0.115619	0.752535	weak
rs75944932	chr17	+	A	C	44072423	3	NA	FactorBook	RUNX1	RUNX1	aaAccaca	1	0.950537645711327	8.80497923617192	8.36946423368798	NA	NA	0.73	0.14	weak
rs1293325	chr8	-	G	A	11693577	8	NA	FactorBook	USF	USF	atcGcatgaac	0.709946891243915	0.851971808035963	8.1937080799149	9.83285985678836	NA	NA	0	1	strong
rs3021062	chr6	+	C	T	32651741	11	NA	FactorBook	CTCF-ext	CTCF-ext	gaagacactgCaaga	0.894809743996705	0.706408204156797	7.64557172714192	6.03580216884875	NA	NA	0.995902	0	strong
rs12150090	chr17	+	C	T	44115886	11	NA	FactorBook	UA2	UA2	gtccggccaaCcc	0.724835138854292	0.931909506418445	5.6862745746283	7.31075667851535	NA	NA	0	0.997984	strong
rs71513892	chr8	+	C	G	22456517	7	NA	FactorBook	MYC	MYC	ccccacCtggcacc	0.892333080963892	0.995877525213047	8.15765697651898	9.10425424611308	NA	NA	0	0.842105	strong
rs6899875	chr6	+	G	A	31154897	11	NA	FactorBook	EGR1	EGR1	ctgggaggggGaggttgcagtg	0.875296498038985	0.743733010046023	10.9053342377823	9.26618246090885	NA	NA	1	0	strong
rs7808331	chr7	+	G	A	23413689	8	NA	FactorBook	HNF4	HNF4	tttacaaGgtaccc	0.72225694758291	0.833024043053294	6.70485809861681	7.7331315677891	NA	NA	0.093878	0.904082	strong
rs4924841	chr17	+	A	G	18104300	8	NA	FactorBook	GFI1	GFI1	aagctcaA	0.72647918881036	0.90679186432783	6.60413722874803	8.24328900562148	NA	NA	0	1	strong
rs7167261	chr15	-	T	C	75343807	8	NA	FactorBook	SP1	SP1	catctccTacccaca	0.694009942726952	0.834919589775919	6.63771690465905	7.98541855655665	NA	NA	0.038793	0.961207	strong
rs6502625	chr17	+	G	C	17848286	5	NA	FactorBook	CEBPB	CEBPB	cattGcagcagatg	0.933320248452766	0.796929411002068	8.78446485800578	7.50074630531623	NA	NA	0.939759	0	strong
rs6442130	chr3	-	A	G	48778027	6	NA	FactorBook	NFE2	NFE2	cttctgtttcagcAgcctt	0.761004798102776	0.703083739024711	10.5161788757904	9.71577890530577	NA	NA	0.853786	0.083551	strong
rs7140872	chr14	-	C	T	55612744	9	NA	FactorBook	GATA3	GATA3	ttgagaCagaatctg	0.761023493035778	0.936257200314689	6.89611171089112	8.48401436037234	NA	NA	0	0.992701	strong
rs1692811	chr8	+	C	G	11703048	12	NA	FactorBook	PU1	PU1	taggaggagctCaca	0.697109923864525	0.807077363085162	9.46635135194342	10.9596458544304	NA	NA	0.016	0.982	strong
rs28366343	chr6	+	T	C	32564803	10	NA	FactorBook	BARHL2	BARHL2	ttctaatagTt	0.850150825811927	0.904581694193597	7.10267179298364	7.5574200350416	NA	NA	0.043478	0.663043	weak
rs17661027	chr17	+	C	A	44193097	3	NA	FactorBook	TAL1	TAL1	acCgataa	0.818746832488345	0.995599374151757	7.58852721402774	9.22767899090119	NA	NA	0	1	strong
rs7359509	chr17	-	A	G	17741875	11	NA	FactorBook	ZNF143-ext	ZNF143-ext	agggggtgggAtaggaagtgc	0.721645692107431	0.671592119280302	13.5261130833721	12.5879376134827	NA	NA	0.8875	0.0625	strong
rs558721	chr6	+	C	T	32570573	6	NA	FactorBook	STAT1	STAT1	atgttCtagaaaagc	0.831453644519561	0.754931782961489	9.21301064828812	8.36510201260137	NA	NA	0.838298	0.019149	strong
rs56235592	chr8	-	T	C	11313208	8	NA	FactorBook	YY1	YY1	gggatggTtgctctg	0.689946124791046	0.79688964484078	8.36479606303677	9.66136213296032	NA	NA	0.029228	0.951983	strong
rs62061847	chr17	+	G	A	44191682	4	NA	FactorBook	CTCF-ext	CTCF-ext	cgcGccattgcactc	0.863751166229125	0.799483998876188	7.3801962261953	6.83107476099708	NA	NA	0.782787	0.135246	weak
rs9269135	chr6	-	T	C	32445030	10	NA	FactorBook	UA10	UA10	ttttcTgctgggtgg	0.741469228864028	0.715166602260364	12.7259014967162	12.2744672062117	NA	NA	0.735075	0.093284	weak
rs9275394	chr6	+	A	C	32669454	8	NA	FactorBook	TAL1	TAL1	agagacaA	0.927568541922976	0.750716000259563	8.59713753257022	6.95798575569676	NA	NA	1	0	strong
rs1230086	chr17	-	C	T	43503283	1	NA	FactorBook	ZNF281	ZNF281	ttacctccccC	0.835166420934458	0.769682167971085	8.58365939760777	7.91062644363021	NA	NA	0.819672	0.155738	weak
rs8712	chr17	-	A	G	44101871	11	NA	FactorBook	ZNF263	ZNF263	agggAgaaggagagg	0.884974561637689	0.735336398654598	9.37676392139132	7.79127006795607	NA	NA	0.993492	0.004338	strong
rs35327136	chr17	-	C	A	43487574	8	NA	FactorBook	RFX5	RFX5	ccgggcaCcccttga	0.730206572180323	0.889936456438528	6.06037719801313	7.38606144310186	NA	NA	0.018557	0.954639	strong
rs62060844	chr17	+	C	T	44153836	7	NA	FactorBook	AP1	AP1	ccagccCgagtgac	0.691542881766308	0.848797240920093	7.20834544448402	8.84749722135747	NA	NA	0	1	strong
rs2014202	chr1	+	G	A	205735612	7	NA	FactorBook	EGR1	EGR1	ttgaacGtgggaggcggaggtt	0.84131463542793	0.709751147434967	10.4819536226122	8.84280184573877	NA	NA	1	0	strong
rs3735894	chr8	+	A	G	22454826	16	NA	FactorBook	REST	REST	ggctctaggcttgggActgcg	0.663830910856897	0.690541308988478	13.5256821767727	14.0699116635806	NA	NA	0.046569	0.764706	strong
rs3735894	chr8	+	A	G	22454826	3	NA	FactorBook	ZNF143-ext	ZNF143-ext	ggActgcggctgccacaggaa	0.687377837288578	0.606520982535064	12.8838160607837	11.3682815361225	NA	NA	0.98125	0	strong
rs35118762	chr6	-	C	T	32560631	9	NA	FactorBook	MAX	MAX	aagaaCacatggag	0.873910238123664	0.714841983320364	9.00538904773719	7.36623727086373	NA	NA	1	0	strong
rs3135336	chr6	-	G	A	32401829	11	NA	FactorBook	MEF2	MEF2	atctGtttatggaca	0.796455637680729	0.95233415822001	7.10024460477485	8.48987080879324	NA	NA	0.006356	0.961864	strong
rs9272744	chr6	-	C	T	32609746	8	NA	FactorBook	GFI1	GFI1	Cagaggtt	0.903463597619245	0.723150922101775	8.21303303901442	6.57388126214097	NA	NA	1	0	strong
rs7830206	chr8	-	C	T	22485375	4	NA	FactorBook	PAX5	PAX5	gccacacctggcCgct	0.778317876072195	0.808215524611386	4.93320473311442	5.1227047122577	NA	NA	0.187755	0.622449	weak
rs62062293	chr17	-	C	A	44100553	13	NA	FactorBook	NR2C2	NR2C2	tgCcttttgacctaa	0.822448170762959	0.871837847004464	10.2022052328726	10.8148682933711	NA	NA	0.159341	0.802198	weak
rs1918794	chr17	+	A	T	44224782	10	NA	FactorBook	MEF2	MEF2	ctacaaaaaAtacaa	0.898638782730831	0.772296232692841	8.01118714823356	6.88486828398021	NA	NA	0.923729	0.072034	strong
rs9275374	chr6	+	C	T	32668526	11	NA	FactorBook	MEF2	MEF2	cctcctaaaaCaaga	0.756079982360154	0.911958502899434	6.74030361711487	8.12992982113325	NA	NA	0.006356	0.961864	strong
rs55672516	chr17	+	A	C	44201680	13	NA	FactorBook	v-Maf	v-Maf	ccaggatgtcagAacat	0.691797351246728	0.822844334319659	8.57625065677509	10.2008474734906	NA	NA	0	0.998	strong
rs34619181	chr17	-	T	A	44051409	8	NA	FactorBook	ZNF143-ext	ZNF143-ext	gtcttaaggatcaTatagttg	0.693252802856393	0.641972084671912	12.9939330468619	12.0327566680018	NA	NA	0.88125	0.01875	strong
rs62059823	chr17	-	G	C	7476493	23	NA	FactorBook	NFY-UA2	NFY-UA2	aGaaaggtggaggcggccgccact	0.817203514504016	0.723976949034236	9.8548355228894	8.73059602469516	NA	NA	0.913043	0.021739	strong
rs9271574	chr6	-	T	G	32590590	8	NA	FactorBook	TCF7L2	TCF7L2	actTtcatacc	0.866222776315115	0.709885055659925	7.98763902476699	6.54601302197272	NA	NA	0.970402	0.004228	strong
rs9273008	chr6	-	T	A	32611572	11	NA	FactorBook	STAT2	STAT2	agaaTaagacaataa	0.690649030688814	0.807402090654575	8.5480796752722	9.99311820363124	NA	NA	0.010823	0.974026	strong
rs62060844	chr17	-	C	T	44153836	14	NA	FactorBook	REST	REST	tccagccCgagtgacagggag	0.691151109036439	0.610702699643587	14.082336456559	12.4431846796855	NA	NA	1	0	strong
rs7741806	chr6	+	T	C	31158786	4	NA	FactorBook	UA5	UA5	tctTctgcctcagcc	0.819420378913836	0.699701482033918	10.46502453809	8.93606428061864	NA	NA	0.983471	0	strong
rs112310745	chr17	-	G	A	44082432	4	NA	FactorBook	UA5	UA5	attacaggcgtGagc	0.695178743902974	0.814897640782892	8.8783032500931	10.4072635075645	NA	NA	0	0.983471	strong
rs2316784	chr17	+	G	T	44021699	7	NA	FactorBook	TCF12	TCF12	agaacaGgtgt	0.927215667273348	0.791887570763716	8.54607005966385	7.29876219523439	NA	NA	0.92766	0	strong
rs62064660	chr17	+	G	A	44078832	8	NA	FactorBook	FOXA	FOXA	aaatgaaGaaaacacaa	0.873909021055225	0.790123170143511	7.84559645276512	7.09340147723882	NA	NA	0.844	0.126	strong
rs9275406	chr6	-	G	T	32669955	7	NA	FactorBook	v-Maf	v-Maf	ccaagctgatGcagaca	0.746268715054483	0.779550057360289	9.25153521632104	9.66412588798831	NA	NA	0.07	0.726	weak
rs1468240	chr17	+	T	A	44196447	7	NA	FactorBook	MEF2	MEF2	atcctaTacatagca	0.818848264510985	0.863809980047223	7.29987044746616	7.70069525559636	NA	NA	0.135593	0.722458	weak
rs10110559	chr8	-	C	T	11264598	2	NA	FactorBook	TCF7L2	TCF7L2	gctttgttcCg	0.835721722929994	0.86885712299525	7.70638181129138	8.01193094010605	NA	NA	0.192389	0.693446	weak
rs1596116	chr4	-	C	T	77151474	10	NA	FactorBook	AP1	AP1	ctaaCtcaactccc	0.847717844239603	0.821795074631933	8.83624605479969	8.56603825838281	NA	NA	0.578947	0.056842	weak
rs2290401	chr4	+	G	C	984870	6	NA	FactorBook	EGR1	EGR1	ctaagGgggggtgccctgggcc	0.817098957316625	0.890032012763846	10.1802500693706	11.0889242711029	NA	NA	0	0.856263	strong
rs8012676	chr14	+	G	A	55552815	5	NA	FactorBook	ZNF281	ZNF281	ggagGttgaga	0.808812071695248	0.649327117848956	8.3127951101501	6.67364333327664	NA	NA	1	0	strong
rs74530574	chr1	+	G	A	171714200	15	NA	FactorBook	E2F4	E2F4	tgagcagagatcgcGccacc	0.885802015598198	0.686238639344684	6.79479051734857	5.26398418286341	NA	NA	0.983773	0	strong
rs8073001	chr17	-	G	T	17831716	13	NA	FactorBook	SOX2-OCT4	SOX2-OCT4	tcGgcataggaatgc	0.831666671340446	0.901160286966689	9.25567690371099	10.0290762417781	NA	NA	0.01139	0.822323	strong
rs9899634	chr17	+	T	A	17727943	14	NA	FactorBook	UA8	UA8	agagcctggccagT	0.901395719786141	0.92635946821486	7.80236586967723	8.01844887788773	NA	NA	0.066667	0.592157	weak
rs11071722	chr15	+	A	T	63350422	2	NA	FactorBook	TCF7L2	TCF7L2	tAccttaaagg	0.851917387499062	0.810812739113428	7.85572575130442	7.47669035472766	NA	NA	0.693446	0.071882	weak
rs62064660	chr17	-	G	A	44078832	5	NA	FactorBook	CREB	CREB	aatgaaGaaaa	0.878431883565295	0.704090901429893	8.25900580100013	6.61985402412668	NA	NA	1	0	strong
rs3887381	chr6	-	C	T	31172351	6	NA	FactorBook	MEF2	MEF2	ttgtattttCaatag	0.873504134959908	0.917622456075535	7.78711673076738	8.1804228443196	NA	NA	0.029661	0.692797	weak
rs9275318	chr6	-	A	G	32666173	6	NA	FactorBook	UA4	UA4	ccaccctcaAtctgg	0.829459325395497	0.712387677502309	10.2983423370286	8.84481246395222	NA	NA	0.975728	0.014563	strong
rs13073147	chr3	+	T	C	161045237	11	NA	FactorBook	B-Box	B-Box	tggctttgaaTacgta	0.727836777432379	0.844977565167718	10.0730984179029	11.69430075364	NA	NA	0	0.997525	strong
rs9709338	chr17	-	A	G	44094871	4	NA	FactorBook	TEAD1	TEAD1	tggaAtgt	1	0.850374829138987	10.9550536680494	9.31590189117591	NA	NA	1	0	strong
rs7558554	chr2	-	G	C	135357203	2	NA	FactorBook	UA9	UA9	cccagctgaGc	0.941738340611043	0.858323191812576	7.2148601568899	6.57579874503679	NA	NA	0.784195	0.039514	strong
rs2395517	chr6	+	A	T	32597792	5	NA	FactorBook	BARHL2	BARHL2	ttttAatggct	0.955655563757361	0.892140743181573	7.98412188804823	7.45348084078556	NA	NA	0.630435	0	weak
rs3947	chr8	+	G	A	11702375	12	NA	FactorBook	v-Maf	v-Maf	cagctggggcaGcaggt	0.798768567951904	0.700074500743574	9.90237884427174	8.67886294443509	NA	NA	0.922	0	strong
rs4856701	chr3	-	G	T	161044106	14	NA	FactorBook	FOXA	FOXA	aagGgtttatttttctc	0.724496943294181	0.888662705589565	6.50423615204769	7.9780489761503	NA	NA	0.002	0.976	strong
rs12047038	chr1	-	A	G	205718468	10	NA	FactorBook	ZNF263	ZNF263	ggggaAaaaaacggg	0.735361243119361	0.864440409369181	7.79153330793033	9.15919394085834	NA	NA	0.008677	0.958785	strong
rs12936927	chr17	-	C	T	17726965	12	NA	FactorBook	E2F1	E2F1	cggCgcgcccgcccc	0.984222385147313	0.891226667696327	7.71944419844166	6.99006102001548	NA	NA	0.753012	0	strong
rs111724389	chr17	-	G	A	44209364	6	NA	FactorBook	NFE2	NFE2	ggcatgacggcgcGtgcct	0.701499316288228	0.759420375366292	9.69388407237795	10.4942840428626	NA	NA	0.083551	0.853786	strong
rs62060810	chr17	-	A	G	44148674	7	NA	FactorBook	STAT2	STAT2	caaaaaagAaagcac	0.842362984361888	0.731130531359896	10.4258249644455	9.04911432201004	NA	NA	0.965368	0.025974	strong
rs8005172	chr14	-	C	T	88472612	10	NA	FactorBook	MYC	MYC	cctcCcatgtgcta	0.90422582447952	0.838820948700969	8.26637974403694	7.66845218472588	NA	NA	0.739348	0	strong
rs1867518	chr5	+	T	C	133922285	11	NA	FactorBook	B-Box	B-Box	tggtctcgatTtcctg	0.726485565423822	0.843626353159161	10.0543979455337	11.6756002812708	NA	NA	0	0.997525	strong
rs62063777	chr17	+	A	G	44053171	3	NA	FactorBook	SP1	SP1	gcAgggaggggaggg	0.828402500540995	0.857779920324294	7.92308718243562	8.20406153727652	NA	NA	0.198276	0.659483	weak
rs17573245	chr17	+	T	C	44072854	4	NA	FactorBook	GFI1	GFI1	aaaTacag	0.749905551894597	0.930218227412067	6.81709710283901	8.45624887971247	NA	NA	0	1	strong
rs12642051	chr4	-	G	A	759406	8	NA	FactorBook	AP2	AP2	gcctttgGgcccctc	0.905156033667581	0.717389490466162	7.90177044129944	6.26261866442599	NA	NA	1	0	strong
rs56003968	chr8	-	T	C	11312337	6	NA	FactorBook	AP2	AP2	gcctctggcTgggct	0.874167162602918	0.897917595942028	7.63124587284927	7.83858081306573	NA	NA	0.144603	0.637475	weak
rs34537691	chr6	-	A	G	32584295	6	NA	FactorBook	v-JUN	v-JUN	acttacttcAgtcct	0.803048252827092	0.665929244335433	9.59982124299509	7.96066946612163	NA	NA	1	0	strong
rs1867518	chr5	-	T	C	133922285	2	NA	FactorBook	UA8	UA8	gctggtctcgatTt	0.791361941753557	0.910747380737248	6.84992758381899	7.88331264879776	NA	NA	0.086275	0.905882	strong
rs55642947	chr17	-	G	C	43510187	5	NA	FactorBook	SP1	SP1	ggcgtcccgcGctcc	0.786604372029907	0.943328604104801	7.52331748589351	9.02227451888017	NA	NA	0	0.978448	strong
rs62064653	chr17	-	C	T	43509316	6	NA	FactorBook	UA1	UA1	ggcaggtcgCgagcg	0.817272313211203	0.690104000273961	9.28969736120632	7.84421202905257	NA	NA	0.97561	0.02439	strong
rs3744115	chr17	+	G	A	17749822	11	NA	FactorBook	UA10	UA10	tcagcttgggGagag	0.716374499427948	0.639801430351536	12.2951984513861	10.9809681415719	NA	NA	0.955224	0.029851	strong
rs2684700	chr17	-	C	T	43500378	7	NA	FactorBook	HNF4	HNF4	atcacctCtgtact	0.753610174232181	0.816426104368708	6.9959164765537	7.57904952817408	NA	NA	0.179592	0.793878	weak
rs11653458	chr17	-	A	G	44221843	9	NA	FactorBook	POU2F2	POU2F2	aaatAcatactca	0.738901119565177	0.875450078331539	7.84802380311136	9.29833894043191	NA	NA	0.002618	0.971204	strong
rs2855475	chr16	+	G	A	31147548	17	NA	FactorBook	NFY-UA2	NFY-UA2	attatctggagccacaGccactcc	0.75992993393496	0.68725858590771	9.16416091577202	8.2878012705619	NA	NA	0.869565	0.130435	strong
rs78896073	chr4	-	T	A	90820307	11	NA	FactorBook	HSF1	HSF1	tttcTagattattca	0.918039727917575	0.87601244141751	10.0731296896329	9.61198809135062	NA	NA	0.66092	0.005747	weak
rs35399335:G	chr6	-	C	G	32556338	11	NA	FactorBook	UA5	UA5	gaaaCtggaggaaga	0.8315765364953	0.813039467179163	10.6202738956268	10.3835323033384	NA	NA	0.578512	0.033058	weak
rs55790407	chr17	+	G	C	43512439	8	NA	FactorBook	RXRA	RXRA	agcaccaGgtcacgt	0.899361908328641	0.691749252952474	5.74211588342692	4.41658061781691	NA	NA	0.946	0	strong
rs17660065	chr17	-	T	C	44162284	8	NA	FactorBook	TAL1	TAL1	Ttatcttg	0.966607126872454	0.789754585209041	8.95896533150765	7.31981355463419	NA	NA	1	0	strong
rs2316784	chr17	-	G	T	44021699	5	NA	FactorBook	ZEB1	ZEB1	acaGgtgt	0.985843449240295	0.807232282674464	9.04729011411328	7.40813833723982	NA	NA	1	0	strong
rs62061720	chr17	-	C	T	44013189	9	NA	FactorBook	PU1	PU1	gttcacCttctccgc	0.649808354434465	0.763552410662927	8.82402327656472	10.3686020633431	NA	NA	0	0.986	strong
rs62065377	chr17	-	A	G	43521193	14	NA	FactorBook	NFE2	NFE2	ggagtAagtcagcgcttgc	0.748366283454266	0.862636539476393	10.34152967371	11.9206083543004	NA	NA	0.002611	0.992167	strong
rs9272731	chr6	-	T	C	32609645	7	NA	FactorBook	ESR1	ESR1	agacctctttgacTatcagg	0.735649230704235	0.820661028185039	7.55092940783202	8.42351657956869	NA	NA	0.008753	0.829322	strong
rs11084932	chr19	+	C	G	2328101	5	NA	FactorBook	A-Box	A-Box	tggcCtctctactaaaaatac	0.810569533369474	0.772883975338297	9.91999501614001	9.45878776314136	NA	NA	0.75	0.094828	weak
rs62062778	chr17	-	A	G	44022528	9	NA	FactorBook	v-Maf	v-Maf	gaaggctgAgactgcag	0.805172099978995	0.674125116906063	9.98176379082299	8.35716697410752	NA	NA	0.998	0	strong
rs17443600	chr12	+	A	T	40658867	11	NA	FactorBook	MEF2	MEF2	ctcccttaaaAattc	0.699168141446341	0.850899071901403	6.23294580297119	7.58559706108544	NA	NA	0.03178	0.961864	strong
rs4548919	chr17	-	G	T	44192395	7	NA	FactorBook	CEBPB	CEBPB	tttctttGgcaaac	0.927887634041337	0.947649210062332	8.73333277288986	8.9193298841526	NA	NA	0.038153	0.47992	weak
rs62063306	chr17	+	C	A	44050395	1	NA	FactorBook	NFY-UA2	NFY-UA2	Catggagtttcaaggttcctttct	0.706123723239509	0.776200653374548	8.51530007865799	9.36037307231607	NA	NA	0	0.804348	strong
rs79237883	chr10	-	T	C	104940946	6	NA	FactorBook	NFY	NFY	tataccaatTatgcc	0.88475386956669	0.906057864747537	8.54822410636738	8.75405685989469	NA	NA	0.02	0.52	weak
rs62063682	chr17	+	G	A	44131622	7	NA	FactorBook	NFY	NFY	caccacGttggccag	0.788931154099678	0.937409569881369	7.62241403142094	9.05696754592763	NA	NA	0.024	0.974	strong
rs62061725	chr17	+	G	C	44016157	11	NA	FactorBook	RXRA	RXRA	ctacaggggtGagcc	0.772965632323909	0.889550228308344	4.93511921464254	5.67947168739648	NA	NA	0.072	0.84	strong
rs2139890	chr17	+	C	A	43541627	3	NA	FactorBook	PRDM1	PRDM1	ggCctttgtctgtcc	0.750009829368419	0.818323020772497	8.56539409525814	9.34555641229533	NA	NA	0.064646	0.840404	strong
rs71227520	chr17	-	A	G	43552812	8	NA	FactorBook	NFY	NFY	agggccaAtggggtg	0.956125999837278	0.805553190731913	9.23780002740928	7.78301111850255	NA	NA	0.976	0.014	strong
rs10110559	chr8	+	C	T	11264598	6	NA	FactorBook	RFX5	RFX5	tgttcCgttgctggt	0.809473937122829	0.825389137877924	6.71825970598584	6.85034851952526	NA	NA	0.039175	0.492784	weak
rs8005172	chr14	+	C	T	88472612	3	NA	FactorBook	MAX	MAX	tcCcatgtgctagg	0.864469940855402	0.842385418800054	8.90810954931923	8.68053501778754	NA	NA	0.588235	0.036511	weak
rs62063796	chr17	-	G	A	44068289	9	NA	FactorBook	TCF12	TCF12	tcGcctggtct	0.745005562673954	0.922847213625244	6.86665460709252	8.50580638396598	NA	NA	0	1	strong
rs1491936	chr12	+	T	C	40650449	16	NA	FactorBook	TBP	TBP	gtatatgatggcataTatag	0.858536941969419	0.699353799201825	7.77822062515764	6.33604435559367	NA	NA	0.968354	0	strong
rs62061791	chr17	+	T	C	44171024	7	NA	FactorBook	BARHL2	BARHL2	atttaaTggat	0.882403234271978	0.803202422289894	7.37212782933603	6.71043656683645	NA	NA	0.717391	0	strong
rs67932868	chr8	+	G	A	11303445	11	NA	FactorBook	UA10	UA10	gcagcctggaGagta	0.755540463532784	0.678967394456372	12.9674073331837	11.6531770233695	NA	NA	0.955224	0.029851	strong
rs745500	chr2	-	G	A	136583192	11	NA	FactorBook	CTCF-ext	CTCF-ext	tcctGcagaaccgag	0.876502982339586	0.688101442499678	7.48915226447935	5.87938270618618	NA	NA	0.995902	0	strong
rs11848846	chr14	-	A	C	55560404	12	NA	FactorBook	NR2C2	NR2C2	acaAcactgacctcc	0.722267722670404	0.803267704750447	8.9594989711355	9.96427771636998	NA	NA	0.082418	0.901099	strong
rs111724389	chr17	-	G	A	44209364	7	NA	FactorBook	NRF1	NRF1	gacggcgcGtgcctg	0.730448722296436	0.779131090137596	10.37063934895	11.0618135054963	NA	NA	0.03	0.804	strong
rs2740595	chr8	-	C	G	11708830	8	NA	FactorBook	GFI1	GFI1	Ctgggatt	0.942123222450606	0.761810546933135	8.56447251798464	6.92532074111119	NA	NA	1	0	strong
rs2746028	chr17	-	G	T	18139896	5	NA	FactorBook	REST	REST	cccaggaactcgggtaGccct	0.722747847679637	0.650852007982941	14.7261260688246	13.2612345404767	NA	NA	0.97549	0.004902	strong
rs8005172	chr14	-	C	T	88472612	10	NA	FactorBook	EBF1	EBF1	gcctcCcatgtgcta	0.867672927021918	0.790606478236441	8.69969909143395	7.92699443095753	NA	NA	0.846465	0.137374	strong
rs13280447	chr8	-	C	T	11308779	3	NA	FactorBook	RUNX1	RUNX1	tgtggCag	0.915210819866959	0.965511519143576	8.05841226564845	8.50130887834399	NA	NA	0.13	0.73	weak
rs7636057	chr3	-	C	T	48992582	4	NA	FactorBook	NRF1	NRF1	cagtgagccagCgtc	0.75289935608895	0.652708793820029	10.6893850994875	9.26691675127421	NA	NA	0.972	0.022	strong
rs520449	chr2	-	C	T	135295619	15	NA	FactorBook	PU1	PU1	Cggcaattcctcaaa	0.805386563193662	0.845375159142635	10.9366857655107	11.4797078720177	NA	NA	0.052	0.772	strong
rs17572169	chr17	+	C	T	44045974	4	NA	FactorBook	PRDM1	PRDM1	tgaCttttcctcata	0.809131091995416	0.701895774168928	9.24058113145461	8.01591350424818	NA	NA	0.935354	0.010101	strong
rs520449	chr2	-	C	T	135295619	13	NA	FactorBook	CTCF-ext	CTCF-ext	ttCggcaattcctca	0.85540132203571	0.812549561528081	7.30885219678623	6.94271156097685	NA	NA	0.70082	0.061475	weak
rs186506234	chr6	+	A	C	32487464	7	NA	FactorBook	UA6	UA6	ctcaggAagacagag	0.796289560705801	0.664664310028957	9.33339733829131	7.79060332849633	NA	NA	0.985714	0	strong
rs13217507	chr6	-	A	T	32585681	13	NA	FactorBook	STAT2	STAT2	ccAaatagaaattat	0.839898844531868	0.791217927432807	10.3953266032489	9.79280876924413	NA	NA	0.699134	0.004329	weak
rs9275418	chr6	-	A	G	32670244	7	NA	FactorBook	ETS1	ETS1	gttaAgaagag	0.773801822157261	0.962769517232121	6.71214532851516	8.35129710538861	NA	NA	0	1	strong
rs13193606	chr6	+	C	T	32575044	10	NA	FactorBook	GATA3	GATA3	tcgcttgaaCctgaa	0.721829503347711	0.838208848876209	6.54095036073854	7.5955366842217	NA	NA	0.014599	0.890511	strong
rs62062770	chr17	+	T	C	44019680	12	NA	FactorBook	STAT2	STAT2	tacgtttcttcTtcc	0.837255201103363	0.706090061719314	10.3626065476841	8.73919145224151	NA	NA	0.997835	0	strong
rs62060850	chr17	+	A	T	44157982	18	NA	FactorBook	TBP	TBP	aaatatttggcattttaAaa	0.747363514265358	0.879522805837299	6.77100543607844	7.96834951908671	NA	NA	0.056962	0.936709	strong
rs62063777	chr17	-	A	G	44053171	14	NA	FactorBook	E2F4	E2F4	gctggcAgggaggggagggg	0.709747528840757	0.919166934021012	5.44431565265968	7.05072539593241	NA	NA	0.002028	0.995943	strong
rs745500	chr2	+	G	A	136583192	6	NA	FactorBook	ZNF143-ext	ZNF143-ext	ctcctGcagaaccgagaaccc	0.647236506659762	0.704108991936392	12.131429975284	13.1974152303718	NA	NA	0.03125	0.90625	strong
rs9274775	chr6	-	C	G	32638643	4	NA	FactorBook	TAL1	TAL1	ttatCtta	0.973893638406227	0.797041096742815	9.02650011622409	7.38734833935063	NA	NA	1	0	strong
rs9271469	chr6	+	T	C	32588630	6	NA	FactorBook	GFI1	GFI1	aagcaTag	0.857619130263296	0.930218227412067	7.79627897604761	8.45624887971247	NA	NA	0	0.716418	strong
rs2696569	chr17	-	G	C	44266290	13	NA	FactorBook	ZNF143	ZNF143	acGcaggaggctgag	0.675171450130623	0.805592095343083	8.48568476542168	10.1248365422951	NA	NA	0	1	strong
rs12940792	chr17	-	C	T	43492357	11	NA	FactorBook	EBF1	EBF1	tgaaCcccagaggtt	0.852927386887883	0.68944499455165	8.55185333284026	6.9127015559668	NA	NA	1	0	strong
rs12940792	chr17	+	C	T	43492357	3	NA	FactorBook	GFI1	GFI1	aaCcccag	0.902035755564805	0.942123222450606	8.2000530871951	8.56447251798464	NA	NA	0.298507	0.701493	weak
rs9271511	chr6	-	G	A	32589483	9	NA	FactorBook	POU2F2	POU2F2	atatGcaaattaa	0.999201093151693	0.862652134385332	10.6127244302513	9.16240929293073	NA	NA	0.971204	0.002618	strong
rs17573245	chr17	+	T	C	44072854	13	NA	FactorBook	FOXA	FOXA	cactttggaaaaTacag	0.813754033903261	0.879777290151236	7.30554967164172	7.89827936379395	NA	NA	0.208	0.79	weak
rs823154	chr1	-	C	T	205762406	12	NA	FactorBook	PAX5	PAX5	gtcaCgctctggccct	0.831396683484141	0.739365888777943	5.2696336293311	4.68631572543295	NA	NA	0.795918	0.167347	weak
rs12440654	chr15	+	A	G	74745349	2	NA	FactorBook	UA12	UA12	cAgccctg	1	0.951622647390006	8.81636986462726	8.38985723094606	NA	NA	0.532787	0	weak
rs71513892	chr8	+	C	G	22456517	7	NA	FactorBook	USF	USF	ccccacCtggc	0.77402205845342	0.906758441333004	8.93321862888926	10.4651686751716	NA	NA	0.006	0.986	strong
rs3735894	chr8	+	A	G	22454826	7	NA	FactorBook	CTCF-ext	CTCF-ext	cttgggActgcggct	0.88412730982189	0.790825935869322	7.5542972218608	6.75709720076015	NA	NA	0.856557	0.094262	strong
rs62063208	chr17	-	C	A	44212032	2	NA	FactorBook	YY1	YY1	aacatggcgaaacCc	0.904555857443111	0.894486495614257	10.966690011381	10.8446106849571	NA	NA	0.553236	0.11691	weak
rs71373560	chr17	-	C	T	43493504	5	NA	FactorBook	UA9	UA9	gcctccCgggt	0.825115969643086	0.931912824155605	6.32139106742626	7.13958476017067	NA	NA	0	0.793313	strong
rs62060796:T	chr17	+	G	T	44143029	8	NA	FactorBook	ESRRA	ESRRA	acccaagGtta	0.851698279920704	0.700759008457578	7.06464347385424	5.81263655517222	NA	NA	0.946	0.048	strong
rs9274841	chr6	-	C	A	32640059	6	NA	FactorBook	POU2F2	POU2F2	atatgaaCaataa	0.783004166209196	0.856920077224873	8.31645151378484	9.10152791131563	NA	NA	0	0.811518	strong
rs601006	chr6	-	G	A	32573173	5	NA	FactorBook	RUNX1	RUNX1	tgtGgtgg	0.969175070337468	0.783013157525724	8.53356637053686	6.89441459366341	NA	NA	1	0	strong
rs2217394	chr17	-	A	G	44053448	4	NA	FactorBook	UA9	UA9	tcctgctAgtt	0.715735302437218	0.92142471655197	5.48340222941676	7.05923311002808	NA	NA	0	0.990881	strong
rs9268658	chr6	-	G	A	32410716	4	NA	FactorBook	UA9	UA9	tcatgctGggg	0.921488420909465	0.715799006794713	7.05972116282459	5.48389028221326	NA	NA	0.990881	0	strong
rs34915103	chr17	+	C	G	43493560	7	NA	FactorBook	ESR1	ESR1	ggcgcaCgccaccaggccca	0.720924985729857	0.806616924003771	7.39979523988255	8.27936358539309	NA	NA	0.002188	0.829322	strong
rs17659953:A	chr17	-	C	A	44159725	15	NA	FactorBook	RFX5	RFX5	Cctagttacagagaa	0.859306350630387	0.759444246615324	7.13184571582059	6.30303638819233	NA	NA	0.85567	0.039175	strong
rs9274775	chr6	-	C	G	32638643	13	NA	FactorBook	GATA1-ext	GATA1-ext	aaattatCttatgctcagta	0.918856200199867	0.720055516266676	7.57615488765096	5.9370031107775	NA	NA	1	0	strong
rs481139	chr6	-	C	A	32576145	7	NA	FactorBook	UA2	UA2	ggattgCcaagaa	0.85727201313115	0.917974095445278	6.72523142229726	7.20143447701589	NA	NA	0	0.58871	weak
rs7160199	chr14	+	T	G	88466153	6	NA	FactorBook	STAT2	STAT2	aggttTtctcttcac	0.805134213107433	0.681216312727604	9.96504895701636	8.43133206381697	NA	NA	0.984848	0	strong
rs17661027	chr17	+	C	A	44193097	12	NA	FactorBook	GATA1-ext	GATA1-ext	ggaaagccaacCgataaatc	0.870806427430632	0.931671278847409	7.17997480992282	7.68181779846343	NA	NA	0.026052	0.687375	weak
rs9269079	chr6	-	T	G	32440910	14	NA	FactorBook	PU1	PU1	tTccaaatcctctaa	0.769582771305629	0.754429405627335	10.4504908884315	10.2447169082248	NA	NA	0.566	0.062	weak
rs62061720	chr17	-	C	T	44013189	7	NA	FactorBook	ESR1	ESR1	agctcaagttcacCttctcc	0.810077311922335	0.725065514441531	8.31488206866776	7.44229489693109	NA	NA	0.829322	0.008753	strong
rs8076031	chr17	-	G	C	8150404	3	NA	FactorBook	GABP	GABP	ccacttccGtg	0.927668629212174	0.810507651654432	9.52715278867788	8.32391005855407	NA	NA	0.924	0.006	strong
rs62062778	chr17	+	A	G	44022528	5	NA	FactorBook	CTCF-ext	CTCF-ext	gctgAgactgcagat	0.921994707178464	0.965663276036421	7.87784969159222	8.25096942756414	NA	NA	0.135246	0.721311	weak
rs17660065	chr17	+	T	C	44162284	3	NA	FactorBook	GATA1	GATA1	agTtatcttg	0.96791067529357	0.855541548233739	8.21025665594858	7.2570908350568	NA	NA	0.889625	0.090508	strong
rs3812477	chr8	-	C	G	1734452	7	NA	FactorBook	EGR1	EGR1	cagatgcatcgcccaCcctgcg	0.845622942657807	0.714059454664844	10.5356308970514	8.89647912017792	NA	NA	1	0	strong
rs758391	chr17	-	G	A	45017241	4	NA	FactorBook	RUNX1	RUNX1	tgtgGtga	0.976155591061723	0.789993678249979	8.5950297105716	6.95587793369815	NA	NA	1	0	strong
rs112746008	chr17	-	C	T	44126650	4	NA	FactorBook	PAX5	PAX5	gtcttgctctgtCgcc	0.806006379630031	0.835904028169222	5.10870250979879	5.29820248894208	NA	NA	0.187755	0.622449	weak
rs11865499	chr16	+	A	G	31132250	9	NA	FactorBook	EBF1	EBF1	caacacacAggaata	0.726272158713518	0.863639311377491	7.28194811952933	8.65925615347407	NA	NA	0.030303	0.965657	strong
rs62061847	chr17	+	G	A	44191682	15	NA	FactorBook	E2F4	E2F4	tgagccaagatcgcGccatt	0.88225148830703	0.682688112053516	6.76755521110091	5.23674887661575	NA	NA	0.983773	0	strong
rs9274812	chr6	-	C	T	32639573	5	NA	FactorBook	ZNF143	ZNF143	tcccagaattCccac	0.814608840658439	0.684188195445979	10.2381607332712	8.59900895639777	NA	NA	1	0	strong
rs28366312	chr6	+	T	C	32561175	1	NA	FactorBook	ZNF143	ZNF143	Tttggttttacggga	0.704496343853271	0.778856665800778	8.85424567519022	9.78882051685411	NA	NA	0.046512	0.883721	strong
rs62061847	chr17	-	G	A	44191682	7	NA	FactorBook	YY1	YY1	aagatcgcGccattg	0.81394347482801	0.79099099127375	9.86812003015132	9.58984780399782	NA	NA	0.638831	0.050104	weak
rs111327992	chr17	-	G	A	44126691	14	NA	FactorBook	NR2C2	NR2C2	cGacctctggcctcc	0.888321244161425	0.832951344006932	11.0193395375277	10.3324937213643	NA	NA	0.824176	0.10989	strong
rs9272412:T	chr6	-	A	T	32604982	13	NA	FactorBook	STAT1	STAT1	ttAttcatagaacaa	0.830684947008955	0.845473607701692	9.20449301366445	9.36836034329151	NA	NA	0.093617	0.576596	weak
rs17653836	chr17	+	T	A	44128876	11	NA	FactorBook	FOXA	FOXA	gaattctgtaTaaaaac	0.724708111826516	0.873848191852273	6.50613193644665	7.84505035315131	NA	NA	0	0.948	strong
rs1391371	chr6	+	A	T	32603798	12	NA	FactorBook	NR3C1	NR3C1	aggacagagtgAttc	0.757737091244715	0.883544256044674	6.59125041465304	7.68559637809519	NA	NA	0.020877	0.912317	strong
rs8078138	chr17	-	C	T	17811251	9	NA	FactorBook	BARHL2	BARHL2	agCacttacct	0.876521083062856	0.741258508254508	7.32298479705679	6.19291981850423	NA	NA	0.923913	0.076087	strong
rs4413022	chr17	+	G	C	17858280	4	NA	FactorBook	STAT2	STAT2	tccGtttcttttgct	0.895208255278655	0.859625826854863	11.0798845029166	10.6394850819504	NA	NA	0.738095	0.248918	weak
rs1866975	chr4	-	C	T	77138658	10	NA	FactorBook	PU1	PU1	tggcaCctcctcctt	0.809548428285807	0.773768573652488	10.9932014969512	10.5073316740073	NA	NA	0.64	0.018	weak
rs62063208	chr17	-	C	A	44212032	10	NA	FactorBook	SP1	SP1	gaaacCccacctcta	0.830587029242846	0.742942311023454	7.94398066277398	7.10572058620642	NA	NA	0.836207	0.030172	strong
rs6738	chr15	-	C	T	63363901	4	NA	FactorBook	ELF1	ELF1	gctcttcCgag	0.879512691993573	0.719906803891308	9.03259152281593	7.39343974594247	NA	NA	1	0	strong
rs4872525	chr8	-	C	A	22492708	9	NA	FactorBook	CTCF	CTCF	tccccaCgaaggcct	0.721646997775765	0.817774933196715	7.8717278020227	8.92029163466717	NA	NA	0.008	0.896	strong
rs9271126	chr6	-	G	T	32576873	5	NA	FactorBook	USF	USF	atcaccGgagg	0.702660054895227	0.836758772415529	8.10960853584528	9.65728169112475	NA	NA	0.004	0.988	strong
rs3129883	chr6	-	T	C	32410137	12	NA	FactorBook	PU1	PU1	cacTacttcctgcct	0.695053010519224	0.806614180743059	9.43841965313876	10.9533561049372	NA	NA	0.002	0.982	strong
rs111853996	chr17	-	A	G	44130878	12	NA	FactorBook	E2F4	E2F4	agtggcgcAagtctgccttc	0.799786591577947	0.89575368451581	6.13498530446043	6.87112755926366	NA	NA	0.018256	0.795132	strong
rs733968	chr17	+	C	T	44089715	2	NA	FactorBook	UA12	UA12	cCgcgctg	0.919750600957689	0.962173798304796	8.10886148125618	8.48288007990835	NA	NA	0	0.467213	weak
rs9271423	chr6	+	G	T	32587897	7	NA	FactorBook	UA4	UA4	tcatatGtatgttgg	0.719229795318287	0.836496716446869	8.92976234566659	10.3857166783467	NA	NA	0	0.970874	strong
rs6425400	chr1	+	G	A	171718833	10	NA	FactorBook	FOXA	FOXA	ttatagagtGaaaaatt	0.760676817811029	0.882482492673575	6.82904421367878	7.92256556155815	NA	NA	0	0.888	strong
rs1029463	chr17	-	T	G	44150161	7	NA	FactorBook	GATA1	GATA1	catTataaca	0.736055318564101	0.929295623922001	6.24355452692402	7.88270630379748	NA	NA	0	1	strong
rs2684700	chr17	-	C	T	43500378	5	NA	FactorBook	SOX2	SOX2	cctCtgta	0.799486680428608	0.979617288086611	7.27516566923096	8.91431744610441	NA	NA	0	1	strong
rs7197717	chr16	+	A	C	31083075	3	NA	FactorBook	ZNF263	ZNF263	gcAcccctcctctct	0.809605882807577	0.834158070664271	8.57819372616524	8.83833687520654	NA	NA	0.099783	0.650759	weak
rs139486	chr22	+	C	G	41627654	10	NA	FactorBook	NFE2	NFE2	gtttttgctCaatccatgc	0.703311104175712	0.769680033150012	9.71892082057884	10.6360602796577	NA	NA	0.028721	0.874674	strong
rs6941972	chr6	-	G	A	32583529	2	NA	FactorBook	UA5	UA5	atagaaggcagaaGa	0.823097533672411	0.734166241652654	10.5119864098827	9.37622242702393	NA	NA	0.92562	0.057851	strong
rs9269141	chr6	-	C	T	32445270	3	NA	FactorBook	ZNF143-ext	ZNF143-ext	agtggcaggtgcctgtagCcc	0.625426360610329	0.706283215363844	11.7226331030018	13.238167627663	NA	NA	0	0.98125	strong
rs1293325	chr8	-	G	A	11693577	8	NA	FactorBook	MAX	MAX	agaatcGcatgaac	0.69512407395638	0.850732255754468	7.16304998996868	8.76654672793058	NA	NA	0.004057	0.995943	strong
rs28724031	chr6	+	C	A	32550819	12	NA	FactorBook	UA10	UA10	acaaactggagCaaa	0.818440894703491	0.897616880826876	14.0469729577825	15.4058773614828	NA	NA	0.007463	0.958955	strong
rs28752509	chr6	-	C	T	32579623	3	NA	FactorBook	UA8	UA8	tctgtctgaagCct	0.761922295826319	0.926279721381012	6.59510178028337	8.01775859951057	NA	NA	0	0.964706	strong
rs77095128	chr17	+	T	G	44204304	15	NA	FactorBook	RFX5	RFX5	caaactgtaaccagT	0.736341314014739	0.836203418029803	6.11129272102462	6.94010204865288	NA	NA	0.039175	0.85567	strong
rs60320871	chr8	-	C	G	11297549	9	NA	FactorBook	EGR1	EGR1	aatgccctcccccCactcccac	0.866249584988613	0.759312247357788	10.7926185913065	9.46028444856123	NA	NA	0.946612	0	strong
rs55642947	chr17	-	G	C	43510187	10	NA	FactorBook	EGR1	EGR1	tcggcgtcccgcGctccctcct	0.736755548620307	0.86831903661327	9.17925014808784	10.8184019249613	NA	NA	0	1	strong
rs55642947	chr17	-	G	C	43510187	9	NA	FactorBook	E2F1	E2F1	tcccgcGctccctcc	0.936850561188383	0.751914359307288	7.34789793293518	5.8974079702636	NA	NA	0.96988	0	strong
rs11848846	chr14	-	A	C	55560404	4	NA	FactorBook	SREBF1	SREBF1	atcacaAcac	0.907631917960022	0.980221985318061	8.34775008835359	9.01538167910198	NA	NA	0	0.720721	strong
rs62065377	chr17	-	A	G	43521193	8	NA	FactorBook	ZNF263	ZNF263	agggagtAagtcagc	0.834140822114237	0.682369127338065	8.83815411788371	7.23005438987339	NA	NA	0.995662	0	strong
rs17661027	chr17	-	C	A	44193097	8	NA	FactorBook	GATA1	GATA1	acCgataaat	0.90075665627786	0.976075107079667	7.64062585667032	8.2795110635348	NA	NA	0	0.704194	strong
rs62063687	chr17	-	A	G	44132592	5	NA	FactorBook	UA11	UA11	cagcactttgggaAgcca	0.717624494624188	0.64645137556617	11.3318362794775	10.2079586266006	NA	NA	0.923841	0.066225	strong
rs3021056	chr6	-	C	T	32655921	3	NA	FactorBook	GATA3	GATA3	aaaagatctaaaCaa	0.921961962275346	0.767212663937489	8.35447623263355	6.95219567456185	NA	NA	0.963504	0	strong
rs10220693	chr14	-	G	A	55545062	12	NA	FactorBook	GATA3	GATA3	cccGgattcaagcaa	0.818358536812841	0.894034621211773	7.41566054276519	8.10140905990502	NA	NA	0.021898	0.766423	strong
rs76826991	chr12	+	C	T	40605526	18	NA	FactorBook	TBP	TBP	atgaatgacttattttaCaa	0.734059604603234	0.873825198225835	6.65047393711721	7.91673001750081	NA	NA	0.006329	0.936709	strong
rs9275327	chr6	+	C	T	32666802	6	NA	FactorBook	SRF	SRF	atatcCttttttgg	0.903131588552725	0.784016960736085	11.6144058323435	10.0825740975594	NA	NA	0.987179	0.012821	strong
rs6913015	chr6	-	A	G	31174655	6	NA	FactorBook	UA5	UA5	aaggcgggcAgatca	0.705093005201538	0.805320553779107	9.00492078418962	10.284952111513	NA	NA	0.049587	0.950413	strong
rs28366316	chr6	-	T	C	32561246	12	NA	FactorBook	v-Maf	v-Maf	ttttgTtgaacaacagg	0.714825575227528	0.813519642435859	8.86173284412922	10.0852487439659	NA	NA	0	0.922	strong
rs11865499	chr16	+	A	G	31132250	5	NA	FactorBook	BHLHE40	BHLHE40	acacAggaat	0.732141242918355	0.869793065934914	6.33228648730388	7.52283651746753	NA	NA	0.056133	0.935551	strong
rs62061822	chr17	-	A	C	44186894	9	NA	FactorBook	ZNF281	ZNF281	acAcccccacc	0.83090634113654	0.907415941076907	8.53987522109473	9.32622430083926	NA	NA	0.02459	0.819672	strong
rs9271469	chr6	+	T	C	32588630	5	NA	FactorBook	NR3C1	NR3C1	agcaTagcaggtcaa	0.674162305586666	0.843226891281887	5.86426694375251	7.3348918259742	NA	NA	0	0.974948	strong
rs72501960	chr4	+	C	T	1014325	8	NA	FactorBook	CTCF-ext	CTCF-ext	cttggcaCtgcccac	0.838974163704977	0.811375686426251	7.16849273139892	6.93268155588363	NA	NA	0.651639	0.237705	weak
rs1052590	chr17	+	A	G	44102638	7	NA	FactorBook	ZNF281	ZNF281	ggaggcAggtc	0.768370775779287	0.845169655754732	7.89714823901264	8.68647047623741	NA	NA	0.07377	0.844262	strong
rs17443600	chr12	-	A	T	40658867	15	NA	FactorBook	SOX2-OCT4	SOX2-OCT4	Aattcattttaaatt	0.785573175299648	0.828751297002818	8.74269914300731	9.22323149757375	NA	NA	0.084282	0.758542	weak
rs2268744	chr7	-	C	T	23332280	19	NA	FactorBook	TBP	TBP	tCataaaactgggataagaa	0.767054999989346	0.87713428842539	6.94940745107733	7.94670989650478	NA	NA	0.050633	0.898734	strong
rs112074397	chr17	-	T	C	44131022	12	NA	FactorBook	PAX5	PAX5	gtctTgatctcctgac	0.722426466471359	0.814457261177557	4.57894874740492	5.16226665130307	NA	NA	0.167347	0.795918	weak
rs9275189	chr6	+	A	G	32656137	6	NA	FactorBook	TCF12	TCF12	aaggcAggtga	0.944795123549337	0.766953472598046	8.70809845310893	7.06894667623547	NA	NA	1	0	strong
rs1736081	chr8	+	T	G	11702840	12	NA	FactorBook	CTCF	CTCF	actcctgctgtTggc	0.8043122986865	0.770414698544391	8.77344117358419	8.40368604083519	NA	NA	0.682	0.044	weak
rs9275184	chr6	+	T	C	32654714	5	NA	FactorBook	NR3C1	NR3C1	aggaTtggaagtccg	0.704164250919043	0.873228836614263	6.12524180811818	7.59586669033987	NA	NA	0	0.974948	strong
rs62060810	chr17	-	A	G	44148674	7	NA	FactorBook	PRDM1	PRDM1	caaaaaagAaagcac	0.806699707965568	0.66692680747432	9.21281381215148	7.61655476371607	NA	NA	0.993939	0	strong
rs2471737	chr17	-	A	G	44070583	9	NA	FactorBook	CTCF-ext	CTCF-ext	ccgtgcAgtggcacc	0.901789798473234	0.750251056843562	7.7052117875209	6.41041104765015	NA	NA	0.942623	0	strong
rs2254078	chr15	-	A	G	41803914	14	NA	FactorBook	E2F4	E2F4	cagcgcAgggatagggggac	0.682462863966273	0.891882269146527	5.23502104856806	6.84143079184079	NA	NA	0.002028	0.995943	strong
rs34356392	chr6	+	T	G	32575610	11	NA	FactorBook	PU1	PU1	aatgtgcaaaTgtaa	0.758016265066751	0.645871286816826	10.2934243940045	8.77056016538375	NA	NA	0.984	0.004	strong
rs3129869	chr6	+	A	C	32405671	9	NA	FactorBook	PRDM1	PRDM1	actctttaActttca	0.801425287113296	0.780695375352987	9.15257794396025	8.9158345616282	NA	NA	0.632323	0.169697	weak
rs11578723	chr1	-	C	T	171719954	2	NA	FactorBook	NR3C1	NR3C1	tggacaggctggtCt	0.877900969900419	0.779284350565643	7.63650770001923	6.77868136342764	NA	NA	0.868476	0.079332	strong
rs1867518	chr5	+	T	C	133922285	12	NA	FactorBook	STAT2	STAT2	ctggtctcgatTtcc	0.826388540391962	0.695223401007913	10.2281111999204	8.60469610447774	NA	NA	0.997835	0	strong
rs62063672	chr17	-	A	G	44125288	6	NA	FactorBook	EGR1	EGR1	ccccactccccccgccAccaag	0.768208892825024	0.835720070129089	9.57112790861462	10.4122508366013	NA	NA	0.063655	0.856263	strong
rs2102989	chr17	-	G	A	43492416	6	NA	FactorBook	PRDM1	PRDM1	tgacagagaGagagt	0.769460830411569	0.874853893352316	8.78753183660235	9.99116022071838	NA	NA	0.062626	0.937374	strong
rs7359509	chr17	+	A	G	17741875	3	NA	FactorBook	PU1	PU1	ggAtaggaagtgctg	0.798341687332478	0.774402944647548	10.8410204079397	10.5159460668328	NA	NA	0.638	0.086	weak
rs79772780	chr17	-	G	A	44189855	15	NA	FactorBook	ESR1	ESR1	agaccGgcgtggccaacatg	0.739628057471007	0.794226287103401	7.59176930650646	8.15218228668745	NA	NA	0.131291	0.785558	weak
rs56235592	chr8	+	T	C	11313208	1	NA	FactorBook	UA12	UA12	Ttgctctg	0.783751736072951	0.969673130256968	6.90984518726286	8.54899696413631	NA	NA	0	1	strong
rs7463876	chr8	-	C	T	1704476	2	NA	FactorBook	NFKB1	NFKB1	catagtaaaacccCg	0.858037474871432	0.718267196161668	9.0852954486832	7.60534344866912	NA	NA	0.975155	0	strong
rs2163129	chr17	-	T	C	44056433	2	NA	FactorBook	HNF4	HNF4	ctgccctgtggcTg	0.754569597642079	0.820506571764231	7.00482299914429	7.61692933667516	NA	NA	0.089796	0.804082	strong
rs62063201	chr17	+	C	T	44207360	6	NA	FactorBook	UA12	UA12	cagccCgg	0.918887805153624	0.732966410969606	8.10125475432989	6.46210297745644	NA	NA	1	0	strong
rs9272451	chr6	+	C	G	32605501	7	NA	FactorBook	GATA1	GATA1	tgttatCtat	0.969766522995149	0.776526217637248	8.22599879655437	6.58684701968092	NA	NA	1	0	strong
rs4459604	chr17	-	T	C	17888549	13	NA	FactorBook	GATA1-ext	GATA1-ext	agcttatTttcctactactt	0.767969557836952	0.966770241770144	6.3320640573661	7.97121583423956	NA	NA	0	1	strong
rs78709955	chr8	-	G	C	11673985	8	NA	FactorBook	UA10	UA10	ttttcacGatactga	0.683575005110081	0.763324250522697	11.7322578496961	13.1010011529257	NA	NA	0.003731	0.958955	strong
rs79994234	chr4	+	C	T	90810807	1	NA	FactorBook	UA4	UA4	Ccctcttccccaggg	0.822547064142565	0.704884190207153	10.2125215733983	8.75165119790676	NA	NA	0.975728	0.009709	strong
rs9272744	chr6	-	C	T	32609746	3	NA	FactorBook	SREBF1	SREBF1	ctcaccaCag	0.908090872128952	0.823762060665293	8.35197122098282	7.57637504656808	NA	NA	0.774775	0	strong
rs17115100	chr10	-	G	T	104591393	4	NA	FactorBook	PRDM1	PRDM1	gaagaggaaaaGtgg	0.828355208934481	0.723227155335963	9.4601277710701	8.25952589322937	NA	NA	0.935354	0.028283	strong
rs2031628	chr14	-	C	G	60716016	6	NA	FactorBook	UA6	UA6	ctcggcgctCgtccg	0.964083510145023	0.824237385413806	11.3001286359983	9.66097685912482	NA	NA	1	0	strong
rs12946900	chr17	-	A	G	43512206	13	NA	FactorBook	PRDM1	PRDM1	gaAaaggggaagtct	0.829579517212926	0.813949025164471	9.47410983168896	9.2956037387614	NA	NA	0.610101	0.135354	weak
rs708730	chr1	-	G	A	205777780	18	NA	FactorBook	REST	REST	cccGgccctagggggaggagc	0.618790682679717	0.686474029981896	12.6079788858737	13.9870400734398	NA	NA	0.026961	0.965686	strong
rs9269079	chr6	+	T	G	32440910	5	NA	FactorBook	CEBPB	CEBPB	tattTccaaatcct	0.834815059420464	0.963920032696557	7.85732824780154	9.07247182002953	NA	NA	0.050201	0.939759	strong
rs12946900	chr17	+	A	G	43512206	4	NA	FactorBook	ZNF281	ZNF281	ggaAaagggga	0.687531145255379	0.812315456803893	7.06629604374684	8.34880214270969	NA	NA	0.04918	0.95082	strong
rs2723259	chr12	-	G	A	40600696	18	NA	FactorBook	TBP	TBP	gtGtataaacattagttttt	0.725201017467408	0.864966611090009	6.57021641784078	7.83647249822438	NA	NA	0.006329	0.936709	strong
rs2239804	chr6	-	T	C	32411523	4	NA	FactorBook	TAL1	TAL1	ttatTtcc	0.811176813383739	0.988029355047152	7.51836474901836	9.15751652589181	NA	NA	0	1	strong
rs7697073	chr4	-	C	T	77132634	9	NA	FactorBook	BARHL2	BARHL2	acCtattaagc	0.895449248441642	0.760186673633294	7.48112208546139	6.35105710690884	NA	NA	0.923913	0.076087	strong
rs62063682	chr17	+	G	A	44131622	12	NA	FactorBook	UA11	UA11	ggtttcaccacGttggcc	0.685695311574453	0.781030959229585	10.8276502078377	12.3330725546483	NA	NA	0.013245	0.983444	strong
rs12946900	chr17	+	A	G	43512206	1	NA	FactorBook	PU1	PU1	Aaaggggaagtctca	0.817831618728312	0.792299553991323	11.1056824534826	10.7589717163853	NA	NA	0.694	0.102	weak
rs62062790	chr17	-	C	T	44025045	10	NA	FactorBook	E2F1	E2F1	caccgCgcctggcct	0.928813782897554	0.738631297353799	7.28486394540601	5.79322637768679	NA	NA	0.981928	0.018072	strong
rs74530574	chr1	-	G	A	171714200	12	NA	FactorBook	EGR1	EGR1	cagagatcgcGccaccgccctc	0.821445812729804	0.791099955005955	10.2344076162935	9.8563280490244	NA	NA	0.714579	0.199179	weak
rs74530574	chr1	-	G	A	171714200	9	NA	FactorBook	E2F1	E2F1	gatcgcGccaccgcc	0.890357847184851	0.705421645303756	6.98324669475931	5.53275673208774	NA	NA	0.96988	0	strong
rs10913587	chr1	+	C	T	171717417	4	NA	FactorBook	CEBPB	CEBPB	aatCgcttcaacct	0.762132818595679	0.93253635505752	7.17323873899159	8.77708680744448	NA	NA	0.004016	0.995984	strong
rs4647944	chr4	-	G	A	1018499	7	NA	FactorBook	SP1	SP1	ccggacccGccccct	0.984715768148276	0.916289766099156	9.41811362938029	8.7636670536799	NA	NA	0.814655	0.137931	weak
rs1981997	chr17	+	G	A	44056767	10	NA	FactorBook	UA1	UA1	ttctcccgaGtgatg	0.80435480232012	0.755785570652046	9.14286776120831	8.59079539075212	NA	NA	0.733925	0.011086	strong
rs78556223	chr17	-	A	G	44026478	1	NA	FactorBook	UA10	UA10	ttgattccagtctgA	0.780728612385827	0.735450274351773	13.399713744172	12.6225976517899	NA	NA	0.850746	0.078358	strong
rs6502625	chr17	+	G	C	17848286	10	NA	FactorBook	CTCF-ext	CTCF-ext	cctgacattGcagca	0.915577681375652	0.747511363970801	7.82302034783566	6.38700214032705	NA	NA	0.967213	0	strong
rs28752497	chr6	+	T	A	32568481	13	NA	FactorBook	NR2C2	NR2C2	aagggtaaaagaTaa	0.776042608583722	0.714411017885351	9.62655914825649	8.86203907333203	NA	NA	0.802198	0	strong
rs842348	chr2	-	T	G	135342391	10	NA	FactorBook	POU2F2	POU2F2	gcaTgtaaactta	0.842127111166238	0.692100393436741	8.94440871542768	7.35094347269448	NA	NA	0.994764	0.005236	strong
rs113278154	chr10	+	C	T	104960464	5	NA	FactorBook	GATA3	GATA3	gagaCcccatctcaa	0.805511686784379	0.929248755983058	7.2992471682241	8.42050644573794	NA	NA	0.021898	0.912409	strong
rs79237883	chr10	+	T	C	104940946	8	NA	FactorBook	A-Box	A-Box	taccaatTatgccacaataag	0.800953445141261	0.680497127404938	9.80231042108485	8.32812958598773	NA	NA	0.974138	0	strong
rs62063297	chr17	+	A	T	44047802	11	NA	FactorBook	UA4	UA4	ccatcatggtAtgag	0.806675190515397	0.823152839485711	10.0154606891112	10.2200427159933	NA	NA	0.169903	0.626214	weak
rs76723223	chr17	+	T	C	44089108	7	NA	FactorBook	SP1	SP1	ccggggTgggctgtc	0.847868265102592	0.916294267151712	8.10926352738096	8.76371010308135	NA	NA	0.137931	0.814655	weak
rs7015858	chr8	-	C	T	1724307	12	NA	FactorBook	UA11	UA11	cacatgCgtggcagtgcc	0.628924882053721	0.724260529708853	9.93120197110153	11.4366243179121	NA	NA	0.013245	0.983444	strong
rs62063302	chr17	+	G	A	44048943	9	NA	FactorBook	UA9	UA9	cctcaggtGgc	0.879598684477763	0.795726971734725	6.73879487435299	6.09623562783529	NA	NA	0.775076	0.048632	strong
rs11150601	chr16	+	G	A	30977799	11	NA	FactorBook	NR2C2	NR2C2	agaggagacaGgtga	0.777524564098449	0.665688665954799	9.64494233013312	8.25765395644057	NA	NA	0.967033	0.027473	strong
rs481139	chr6	-	C	A	32576145	18	NA	FactorBook	NFY-UA2	NFY-UA2	ggattgCcaagaattctccccttt	0.774850711723749	0.807493330195316	9.34409383134611	9.73773829121969	NA	NA	0.021739	0.565217	weak
rs79348289	chr17	-	T	C	44172698	15	NA	FactorBook	UA4	UA4	Taaaagttcacatgg	0.700800909136081	0.810023904425805	8.70095428602604	10.057037414072	NA	NA	0.019417	0.961165	strong
rs56003968	chr8	-	T	C	11312337	2	NA	FactorBook	HNF4	HNF4	ctggcctctggcTg	0.793749848763994	0.859686822886146	7.36854123670469	7.98064757423555	NA	NA	0.089796	0.804082	strong
rs2696569	chr17	+	G	C	44266290	9	NA	FactorBook	REST	REST	ccagctacGcaggaggctgag	0.610534295479572	0.686125325042125	12.4397534125323	13.9799351433866	NA	NA	0	0.985294	strong
rs62062265	chr17	-	C	G	44090035	5	NA	FactorBook	ZNF281	ZNF281	tccctgCcctc	0.828792122654464	0.669307168808173	8.51814574193062	6.87899396505716	NA	NA	1	0	strong
rs1832775	chr1	+	C	T	205734032	20	NA	FactorBook	A-Box	A-Box	agcccactagacaacagctCt	0.820359391977793	0.807909291728188	10.0398062656445	9.88743817463922	NA	NA	0.456897	0.017241	weak
rs28366297	chr6	+	G	C	32560829	8	NA	FactorBook	AP1	AP1	cattcatGagtgag	0.841626650598501	0.690005689492579	8.77275407318583	7.19232241364125	NA	NA	0.991579	0	strong
rs9270707	chr6	+	A	G	32567351	6	NA	FactorBook	ELK4	ELK4	cccggAaagca	0.857254022999998	0.697648134897734	8.80399508902848	7.16484331215503	NA	NA	1	0	strong
rs35239661	chr6	+	G	T	32549923	4	NA	FactorBook	UA4	UA4	ccaGgttgcctggtt	0.695369748873914	0.821980847515213	8.63352247116232	10.2054915811047	NA	NA	0	0.990291	strong
rs62061822	chr17	+	A	C	44186894	8	NA	FactorBook	RUNX1	RUNX1	aaaccacA	1	0.864280585192168	8.80497923617192	7.60997260684355	NA	NA	0.915	0	strong
rs59581994	chr5	+	G	C	133920678	4	NA	FactorBook	GFI1	GFI1	aatGccag	0.761810546933135	0.942123222450606	6.92532074111119	8.56447251798464	NA	NA	0	1	strong
rs3021056	chr6	+	C	T	32655921	11	NA	FactorBook	MEF2	MEF2	aagatctaaaCaaca	0.692722014906024	0.848600535445305	6.17547985882538	7.56510606284376	NA	NA	0.006356	0.961864	strong
rs7830206	chr8	-	C	T	22485375	14	NA	FactorBook	v-Maf	v-Maf	ggcCgctgacctgagaa	0.719559268947272	0.8139585050268	8.92041671130471	10.090689348179	NA	NA	0.04	0.93	strong
rs2316953	chr17	-	G	A	44140341	12	NA	FactorBook	CTCF	CTCF	cccGggaggaggagg	0.822605013640925	0.848532958577209	8.97297816788339	9.2558002756914	NA	NA	0.194	0.682	weak
rs6981704	chr8	-	G	C	11327372	5	NA	FactorBook	RFX5	RFX5	ctgggcaacaGagca	0.864978863527464	0.843893505019935	7.17892495219918	7.00392621789663	NA	NA	0.571134	0.109278	weak
rs6981704	chr8	+	G	C	11327372	8	NA	FactorBook	PAX5	PAX5	ggcaacaGagcaagac	0.835904028169222	0.797399037215554	5.29820248894208	5.05414667388132	NA	NA	0.473469	0.034694	weak
rs4413022	chr17	+	G	C	17858280	4	NA	FactorBook	PRDM1	PRDM1	tccGtttcttttgct	0.690627407181947	0.795989575495046	7.88722451875212	9.0905000746106	NA	NA	0.026263	0.935354	strong
rs111970616	chr17	+	T	C	44169581	14	NA	FactorBook	STAT2	STAT2	tcagtttccctttTg	0.92573025271055	0.973834463890743	11.457651580409	12.0530315948779	NA	NA	0.162338	0.798701	weak
rs9270917	chr6	-	G	T	32572294	3	NA	FactorBook	ZNF143-ext	ZNF143-ext	acccaaagggatcagtatGcc	0.618540929839873	0.697852749152237	11.593576536535	13.0801518027632	NA	NA	0.01875	0.98125	strong
rs1052590	chr17	+	A	G	44102638	8	NA	FactorBook	SP1	SP1	gggaggcAggtcccg	0.798696146041902	0.939605793090869	7.6389667984255	8.9866684503231	NA	NA	0.038793	0.961207	strong
rs6825004	chr4	-	C	G	77110365	17	NA	FactorBook	NFY-UA2	NFY-UA2	agaaagaCagatacctaagccaat	0.977135956263526	0.891640223784373	11.783495740743	10.7524840447124	NA	NA	0.869565	0	strong
rs71549251	chr6	+	A	G	32501574	9	NA	FactorBook	STAT1	STAT1	caatttgaAgaagat	0.757309572863388	0.838039599219131	8.39144936681647	9.28598702066464	NA	NA	0.123404	0.874468	strong
rs9994518	chr4	+	C	T	15659649	22	NA	FactorBook	NFY-UA2	NFY-UA2	attggtcgtttctcttacctaCtc	0.637679427256089	0.761888501138552	7.68991537653034	9.18777970510583	NA	NA	0	0.978261	strong
rs2139890	chr17	-	C	A	43541627	8	NA	FactorBook	SOX2	SOX2	Cctttgtc	0.991961759981277	0.973360946631677	9.02664962165074	8.85738601537248	NA	NA	0.459459	0	weak
rs2090847	chr17	+	A	G	43550107	2	NA	FactorBook	SOX2	SOX2	aAcaatgt	0.975453804893926	0.795323197235924	8.87643059854418	7.23727882167072	NA	NA	1	0	strong
rs62062770	chr17	+	T	C	44019680	7	NA	FactorBook	ETS1	ETS1	ttcttcTtcct	0.78909109108894	0.978058786163799	6.84476816823667	8.48391994511013	NA	NA	0	1	strong
rs3129869	chr6	-	A	C	32405671	5	NA	FactorBook	NR2C2	NR2C2	tgactctttaActtt	0.640315723095429	0.746289263350248	7.94291075484392	9.25747846302034	NA	NA	0.032967	0.956044	strong
rs11946079	chr4	+	T	G	77105700	14	NA	FactorBook	REST	REST	ccatcagtcaaggTtgctatg	0.603384099554598	0.68383250894745	12.2940667986655	13.933218575539	NA	NA	0	1	strong
rs1052590	chr17	+	A	G	44102638	6	NA	FactorBook	UA6	UA6	gaggcAggtcccgag	0.663387714556645	0.803233839287863	7.77564021285184	9.41479198972529	NA	NA	0	1	strong
rs62062269	chr17	-	G	C	44091092	6	NA	FactorBook	EGR1	EGR1	ctggaataaagcccacGcatcg	0.799736921678513	0.726803866231292	9.96393616647472	9.05526196474242	NA	NA	0.856263	0	strong
rs12946900	chr17	-	A	G	43512206	4	NA	FactorBook	ETS1	ETS1	aagaggaAaag	0.980568205458808	0.843235169621476	8.50568725880205	7.31442708268035	NA	NA	0.914062	0	strong
rs62061851	chr17	-	C	T	44194891	7	NA	FactorBook	ZEB1	ZEB1	gCaggtgg	0.981922144915759	0.803310978349927	9.01130348978956	7.3721517129161	NA	NA	1	0	strong
rs17653836	chr17	-	T	A	44128876	9	NA	FactorBook	SOX2-OCT4	SOX2-OCT4	tctgtaTaaaaactg	0.79390403772076	0.653387817239693	8.83541389707434	7.27159899223132	NA	NA	0.990888	0.006834	strong
rs606101	chr2	+	A	G	135284307	10	NA	FactorBook	E2F1	E2F1	atgcagtgcAggctg	0.70080279731692	0.890985282860674	5.49653022491464	6.98816779263386	NA	NA	0.018072	0.981928	strong
rs606101	chr2	-	A	G	135284307	15	NA	FactorBook	ESR1	ESR1	agtgcAggctgacaggtcct	0.813435834521337	0.758837604888942	8.34935497504924	7.78894199486825	NA	NA	0.785558	0.131291	weak
rs6442130	chr3	+	A	G	48778027	14	NA	FactorBook	v-Maf	v-Maf	cttctgtttcagcAgcc	0.856854406745454	0.762455170665925	10.6224722534251	9.45219961655085	NA	NA	0.93	0.04	strong
rs12642051	chr4	-	G	A	759406	6	NA	FactorBook	NR2C2	NR2C2	gggcctttgGgcccc	0.710552827763425	0.778666277746435	8.81417946484775	9.65910492100267	NA	NA	0.032967	0.840659	strong
rs4792847	chr17	+	G	A	43383484	12	NA	FactorBook	CTCF-ext	CTCF-ext	ttaggtaatgcGtgc	0.806073859887129	0.902826864294165	6.88738087005441	7.71407284560938	NA	NA	0.032787	0.852459	strong
rs1866975	chr4	+	C	T	77138658	6	NA	FactorBook	ZNF263	ZNF263	tggcaCctcctcctt	0.906959481296534	0.884115050898306	9.60970553396182	9.36765695985768	NA	NA	0.596529	0.032538	weak
rs35118762	chr6	+	C	T	32560631	4	NA	FactorBook	MYC	MYC	gaaCacatggaggc	0.893866027661073	0.714565848769624	8.17167108580807	6.53251930893461	NA	NA	1	0	strong
rs17574040	chr17	+	A	C	44102865	6	NA	FactorBook	PAX5	PAX5	ggcacAagagtgggac	0.763652857785495	0.802842625626263	4.84025358828365	5.0886497181238	NA	NA	0.016327	0.579592	weak
rs111970616	chr17	+	T	C	44169581	5	NA	FactorBook	SOX2-OCT4	SOX2-OCT4	ctttTgttaagcaat	0.799110744038274	0.692996505227691	8.89335969804018	7.71240686782639	NA	NA	0.922551	0.002278	strong
rs7222810	chr17	-	G	A	8038099	11	NA	FactorBook	PAX5	PAX5	gactcGctctgttgcc	0.880345949474656	0.739081570488308	5.57988829274125	4.68451363354317	NA	NA	0.877551	0.102041	strong
rs9269084	chr6	-	A	G	32441199	14	NA	FactorBook	NR2C2	NR2C2	tAtccggtgtcccca	0.699119142391181	0.754489042545674	8.67234827246085	9.35919408862428	NA	NA	0.10989	0.824176	strong
rs62062265	chr17	-	C	G	44090035	9	NA	FactorBook	ZNF143	ZNF143	tccctgCcctccagg	0.804779164524575	0.755375995021122	10.1146194712673	9.49371092612977	NA	NA	0.744186	0	strong
rs34075049:T	chr6	+	G	T	32554935	8	NA	FactorBook	SP1	SP1	ggcgggcGgatcacg	0.858053955977837	0.711218219409445	8.20668249553376	6.80230196605834	NA	NA	0.961207	0	strong
rs9272731	chr6	-	T	C	32609645	13	NA	FactorBook	CTCF	CTCF	acTatcaggtggtga	0.715202950031486	0.84908687561274	7.80143610824092	9.26184240451899	NA	NA	0.01	0.976	strong
rs62061720	chr17	+	C	T	44013189	11	NA	FactorBook	STAT2	STAT2	tcaagttcacCttct	0.689122009116096	0.806137495979225	8.52917991361405	9.97746646800073	NA	NA	0.008658	0.974026	strong
rs62061847	chr17	-	G	A	44191682	5	NA	FactorBook	GATA3	GATA3	ccaagatcgcGccat	0.75839107052745	0.882128139726129	6.87225767766637	7.99351695518021	NA	NA	0.021898	0.912409	strong
rs62061725	chr17	-	G	C	44016157	7	NA	FactorBook	REST	REST	ggaactacaggggtGagcccc	0.626376465018747	0.672619028825117	12.7625406565021	13.7047417665359	NA	NA	0.090686	0.887255	strong
rs62061725	chr17	+	G	C	44016157	14	NA	FactorBook	ZNF143-ext	ZNF143-ext	gaactacaggggtGagccccc	0.635095685159627	0.722547772185656	11.9038693782599	13.5430211551334	NA	NA	0	1	strong
rs9271644	chr6	+	G	A	32592337	10	NA	FactorBook	PU1	PU1	agagtggaaGagagg	0.784361035944904	0.748581181311584	10.6511712125214	10.1653013895775	NA	NA	0.64	0.018	weak
rs62062786	chr17	-	G	C	44024660	7	NA	FactorBook	MAX	MAX	gggaccaGctgcca	0.692548584287978	0.851616839091278	7.13651032326082	8.77566210013427	NA	NA	0	1	strong
rs2894261	chr6	-	C	T	32447769	7	NA	FactorBook	NFE2	NFE2	tgggtgacagagCgagact	0.766986035901605	0.654783091861373	10.598832450049	9.04832155595341	NA	NA	0.986945	0	strong
rs139486	chr22	+	C	G	41627654	2	NA	FactorBook	UA8	UA8	tCaatccatgcagt	0.803206383994782	0.935158795623067	6.9524515584283	8.09461472862218	NA	NA	0	0.905882	strong
rs9275331	chr6	+	A	G	32666899	5	NA	FactorBook	FOXA	FOXA	taccAaagaaaacaatg	0.918756921495085	0.887833336837833	8.24822249292211	7.97060324395181	NA	NA	0.436	0.016	weak
rs9500883	chr6	+	A	C	31165100	14	NA	FactorBook	E2F4	E2F4	cctcccgcgttcaAgccatt	0.684846713197004	0.894266118377258	5.25330702654342	6.85971676981616	NA	NA	0.002028	0.995943	strong
rs3751855	chr16	+	T	C	31091209	9	NA	FactorBook	UA6	UA6	ctggagacTgccgag	0.87922514250478	0.9163451133123	10.3054943952038	10.7405816471643	NA	NA	0.042857	0.7	weak
rs4327091	chr17	+	G	A	44021717	5	NA	FactorBook	v-JUN	v-JUN	agacGtgaagccaaa	0.770409686142245	0.803943336791571	9.20965240233195	9.61052128004296	NA	NA	0.282675	0.717325	weak
rs73238078	chr7	+	C	G	127679062	9	NA	FactorBook	BARHL2	BARHL2	ccctaagtCtt	0.717370311599351	0.864771843610525	5.99334344285843	7.22482457758352	NA	NA	0	0.923913	strong
rs9270089:C	chr6	+	T	C	32554351	6	NA	FactorBook	UA11	UA11	tttctTcacacaatccat	0.716133787207826	0.627592776778894	11.3082968761972	9.910167016199	NA	NA	0.963576	0.006623	strong
rs17191237	chr6	-	T	A	31176160	5	NA	FactorBook	ESRRA	ESRRA	tggcctTcact	0.900954280639134	0.787055602341308	7.4732107942626	6.52844716929405	NA	NA	0.866	0.004	strong
rs1981997	chr17	-	G	A	44056767	6	NA	FactorBook	EBF1	EBF1	ttctcccgaGtgatg	0.885148410284758	0.733394574847694	8.87491655083529	7.35336083190239	NA	NA	0.985859	0.014141	strong
rs34481656	chr6	-	A	G	32501664	6	NA	FactorBook	TAL1	TAL1	ttAtctta	0.973893638406227	0.901462180329203	9.02650011622409	8.35517160665452	NA	NA	0.722772	0	strong
rs35489312	chr17	+	T	C	43517252	14	NA	FactorBook	UA3	UA3	ctgagacccaaatTc	0.893019170270782	0.907690450252973	7.47816440875549	7.60102206673885	NA	NA	0.138	0.554	weak
rs2014202	chr1	+	G	A	205735612	1	NA	FactorBook	ZNF281	ZNF281	Gtgggaggcgg	0.822092958906809	0.756608705943435	8.44929318941259	7.77626023543503	NA	NA	0.819672	0.155738	weak
rs116022266	chr6	-	T	A	32610201	9	NA	FactorBook	PRDM1	PRDM1	tgaaaaTgaaagtac	0.894946795999764	0.87476001683565	10.2206287196019	9.99008811562048	NA	NA	0.632323	0.181818	weak
rs7359509	chr17	+	A	G	17741875	10	NA	FactorBook	ZNF281	ZNF281	gggggtgggAt	0.874351424944337	0.962675404069512	8.98639437291767	9.89416908038692	NA	NA	0.122951	0.877049	strong
rs7808331	chr7	-	G	A	23413689	5	NA	FactorBook	FOXA	FOXA	ttttctttacaaGgtac	0.847992491437839	0.885689813686679	7.61292848855458	7.9513595730136	NA	NA	0.018	0.53	weak
rs842353	chr2	+	C	A	135343290	3	NA	FactorBook	PAX5	PAX5	ggCgacagagcgagac	0.898037174336229	0.796426043548142	5.69202041369695	5.04797955744607	NA	NA	0.804082	0.044898	strong
rs142844903	chr5	+	C	T	133916150	10	NA	FactorBook	ZNF263	ZNF263	cccgccgtcCtgcct	0.838777801530854	0.709698635281035	8.88728531688396	7.51962468395595	NA	NA	0.958785	0.008677	strong
rs12942666	chr17	+	A	G	43499839	14	NA	FactorBook	GATA1-ext	GATA1-ext	gtttcaaaaaatgAtaatag	0.913997350439608	0.715196666506416	7.53609269037619	5.89694091350274	NA	NA	1	0	strong
rs9271561	chr6	-	T	G	32590393	7	NA	FactorBook	UA7	UA7	gcacagggctccagTcatttg	0.715406207307132	0.777373019755233	8.10192772789016	8.80369775847462	NA	NA	0.022472	0.808989	strong
rs34537691	chr6	+	A	G	32584295	13	NA	FactorBook	REST	REST	aggacttacttcAgtcctgga	0.649162471742671	0.715425020517185	13.2268099154129	14.5769220603717	NA	NA	0.022059	0.960784	strong
rs9272335	chr6	-	C	T	32604259	7	NA	FactorBook	TCF12	TCF12	ccacCtggagc	0.927547056040023	0.792218959530392	8.54912444249727	7.3018165780678	NA	NA	0.92766	0	strong
rs4257260	chr17	+	A	G	17857003	5	NA	FactorBook	BHLHE40	BHLHE40	acacAtgagt	0.829454332879999	0.967106155896558	7.17394698732659	8.36449701749024	NA	NA	0.056133	0.935551	strong
rs114806891	chr4	+	C	T	995868	6	NA	FactorBook	SOX2	SOX2	tacaaCga	0.92444283284038	0.965465685388572	8.4122411608426	8.78554074896397	NA	NA	0	0.466216	weak
rs35327136	chr17	-	C	A	43487574	16	NA	FactorBook	ESR1	ESR1	ggcaCcccttgaccccagca	0.808303130995597	0.707614101684472	8.29667133130086	7.26316824214027	NA	NA	0.875274	0.004376	strong
rs9271256	chr6	+	A	G	32580411	12	NA	FactorBook	ZNF143	ZNF143	ctctgctccttAgga	0.654143775636568	0.772622282322545	8.22140490425171	9.71046558509153	NA	NA	0	0.976744	strong
rs11079729	chr17	-	C	A	44115569	15	NA	FactorBook	RFX5	RFX5	Ccacggaactgttga	0.830633292087495	0.730771188072431	6.89387257669671	6.06506324906845	NA	NA	0.85567	0.039175	strong
rs386480	chr6	+	C	G	31946837	4	NA	FactorBook	FOXA	FOXA	gaaCttgggaaacagaa	0.891885096188346	0.876770357338036	8.00697827615992	7.87128435533819	NA	NA	0.568	0.122	weak
rs9268645	chr6	-	C	G	32408527	2	NA	FactorBook	UA8	UA8	tctgatattattCt	0.924644653953099	0.792692242324814	8.00360566532846	6.86144249513458	NA	NA	0.905882	0	strong
rs2855475	chr16	+	G	A	31147548	6	NA	FactorBook	UA2	UA2	ccacaGccactcc	0.929441340029438	0.781371620474682	7.29139410759205	6.12979881999686	NA	NA	0.929435	0.046371	strong
rs62063302	chr17	-	G	A	44048943	5	NA	FactorBook	CTCF	CTCF	tgcctcaggtGgcac	0.797681857055642	0.652189041690286	8.70111629468054	7.11408019082925	NA	NA	0.994	0.006	strong
rs28752497	chr6	+	T	A	32568481	6	NA	FactorBook	TAL1	TAL1	aaagaTaa	0.99523265533107	0.922801197254046	9.22428006996464	8.55295156039507	NA	NA	0.722772	0	strong
rs71513892	chr8	+	C	G	22456517	5	NA	FactorBook	BHLHE40	BHLHE40	ccacCtggca	0.803525357516684	0.948661786512633	6.94968739000041	8.20497174535679	NA	NA	0.008316	0.935551	strong
rs74759276	chr17	+	A	G	44069768	4	NA	FactorBook	CREB	CREB	gtgAcgtcact	0.898788538221554	0.947298047927238	8.45039881853569	8.9064846341334	NA	NA	0.163636	0.745455	weak
rs9275166	chr6	+	T	C	32652963	9	NA	FactorBook	FOXA	FOXA	gaaaaaatTaaacagag	0.879119343189324	0.83500010847327	7.89237258605608	7.49628820765131	NA	NA	0.716	0.282	weak
rs72858533	chr4	-	C	G	77155742	3	NA	FactorBook	ELF1	ELF1	gaacttccCga	0.862228432140611	0.979389409698354	8.85508224927477	10.0583249793986	NA	NA	0.006	0.924	strong
rs55764254	chr8	-	A	G	11294184	4	NA	FactorBook	GATA1	GATA1	ggtgatAact	0.927165381885022	0.767371537617763	7.86463662618225	6.50919287815565	NA	NA	0.951435	0	strong
rs1692817	chr8	-	C	A	11704719	5	NA	FactorBook	PRDM1	PRDM1	gggcagtgacCgtgc	0.705687697440408	0.839601103745895	8.05921869296358	9.58856011587642	NA	NA	0	0.983838	strong
rs17661027	chr17	+	C	A	44193097	12	NA	FactorBook	UA8	UA8	ggaaagccaacCga	0.73618168465662	0.922297818637664	6.37229434771343	7.9832917594989	NA	NA	0	0.996078	strong
rs7830206	chr8	-	C	T	22485375	11	NA	FactorBook	NR2C2	NR2C2	tggcCgctgacctga	0.84589329431531	0.734057396171659	10.4930344555448	9.10574608185225	NA	NA	0.967033	0.027473	strong
rs9269072	chr6	+	G	C	32440508	5	NA	FactorBook	HNF4	HNF4	gcacGaaagaacac	0.709095904023756	0.830155329043941	6.58268145526411	7.70650071235379	NA	NA	0.006122	0.910204	strong
rs758391	chr17	+	G	A	45017241	6	NA	FactorBook	SREBF1	SREBF1	atgtgGtgaa	0.911982091949044	0.8272737692044	8.38775988151163	7.60867323340739	NA	NA	0.81982	0.036036	strong
rs1052551:T	chr17	-	G	T	44068924	9	NA	FactorBook	E2F1	E2F1	aaccccGcccgctcc	0.889459212210259	0.710266275888469	6.97619852897299	5.57075409531084	NA	NA	0.96988	0.03012	strong
rs1052551:T	chr17	-	G	T	44068924	12	NA	FactorBook	EGR1	EGR1	caaaaaccccGcccgctccaaa	0.866672544218057	0.829677151892425	10.7978882476759	10.3369620135681	NA	NA	0.714579	0.086242	weak
rs17575437	chr17	-	T	A	44133031	9	NA	FactorBook	PRDM1	PRDM1	tacaacTgaaagaat	0.797774689052599	0.777587909888484	9.11088674226015	8.88034613827875	NA	NA	0.632323	0.181818	weak
rs9271480	chr6	-	G	A	32588831	12	NA	FactorBook	A-Box	A-Box	ctagttatgGtaaagttgtaa	0.829617599259512	0.695681393773489	10.1531110054751	8.51395922860162	NA	NA	1	0	strong
rs4372027	chr8	+	T	C	1707958	14	NA	FactorBook	E2F4	E2F4	agcaccgcggtccTgctctc	0.675898519203754	0.885317924384009	5.18466741789265	6.79107716116538	NA	NA	0.002028	0.995943	strong
rs12155421	chr7	-	C	G	127675641	8	NA	FactorBook	UA10	UA10	gtctgtcCtttttga	0.707506314118737	0.627757068706121	12.1429930080495	10.77424970482	NA	NA	0.958955	0.003731	strong
rs9271644	chr6	-	G	A	32592337	5	NA	FactorBook	UA11	UA11	ggtcagagtggaaGagag	0.636215245697664	0.707388364755683	10.0463223548815	11.1702000077584	NA	NA	0.066225	0.923841	strong
rs11960138	chr5	-	G	A	133919215	15	NA	FactorBook	GATA1-ext	GATA1-ext	aagctGtcttcccacctcag	0.712774972741949	0.903228124219738	5.8769735594749	7.44729824588734	NA	NA	0.008016	0.991984	strong
rs4889620	chr16	-	G	A	31131174	21	NA	FactorBook	A-Box	A-Box	Gtctttttggtacagatgggg	0.780761360708491	0.736591414881506	9.55519358694244	9.01462843561552	NA	NA	0.784483	0.103448	weak
rs11871231	chr17	+	A	G	17883848	13	NA	FactorBook	UA8	UA8	tgagctcaggcaAt	0.772630216677787	0.932320578423557	6.68778817134647	8.07004748415663	NA	NA	0	0.956863	strong
rs113278154	chr10	-	C	T	104960464	3	NA	FactorBook	B-Box	B-Box	caacagtgcgagaCcc	0.806137297436427	0.690825740828736	11.1567601242489	9.56087393871088	NA	NA	0.99505	0.00495	strong
rs9904766	chr17	+	T	C	44186952	10	NA	FactorBook	ESRRA	ESRRA	ctcaaaggtTg	0.707028130676534	0.850369704053652	5.86463749777723	7.05362323928294	NA	NA	0.014	0.924	strong
rs55764254	chr8	+	A	G	11294184	19	NA	FactorBook	REST	REST	agctttagccaaggtgatAac	0.65190230314712	0.710576264705592	13.2826345059651	14.4781277303883	NA	NA	0.039216	0.936275	strong
rs34127991	chr6	-	G	A	32559131	9	NA	FactorBook	POU2F2	POU2F2	ctatGcaaataaa	0.995463430767495	0.858914472001134	10.5730259339539	9.12271079663337	NA	NA	0.971204	0.002618	strong
rs62062285	chr17	+	T	G	44095661	16	NA	FactorBook	TBP	TBP	tgcacactttgattaTatag	0.865566435691402	0.706383292923808	7.84190682243101	6.39973055286704	NA	NA	0.968354	0	strong
rs2708418	chr12	-	A	G	40592225	2	NA	FactorBook	UA10	UA10	ttttctaccttacAa	0.610092855446419	0.705597335368968	10.4710772612321	12.1102290381056	NA	NA	0	1	strong
rs9404981	chr6	-	G	A	31166378	3	NA	FactorBook	PAX5	PAX5	accacgcccggctGat	0.835723961146039	0.739575748325462	5.29706117185512	4.68764587619132	NA	NA	0.804082	0.085714	strong
rs17650381	chr17	+	T	C	44013024	8	NA	FactorBook	NFKB1	NFKB1	cgggctcTtccagaa	0.884991340820618	0.782021367279416	9.37069537911077	8.28040193696818	NA	NA	0.915114	0.035197	strong
rs62063302	chr17	-	G	A	44048943	2	NA	FactorBook	ZEB1	ZEB1	tcaggtGg	0.970227599183776	0.791616432617944	8.90398021440385	7.26482843753039	NA	NA	1	0	strong
rs984778	chr6	+	C	T	32400088	10	NA	FactorBook	ESRRA	ESRRA	acccaaggaCa	0.947265533182348	0.80392395980523	7.85735209847645	6.66836635697074	NA	NA	0.924	0.014	strong
rs733968	chr17	-	C	T	44089715	7	NA	FactorBook	RXRA	RXRA	ctgtgaccCgcgctg	0.837674885918966	0.903711612024765	5.34826550139532	5.76988724271	NA	NA	0.274	0.726	weak
rs733968	chr17	-	C	T	44089715	12	NA	FactorBook	E2F1	E2F1	accCgcgctgtgctc	0.886258075981123	0.793262358530137	6.95109140596366	6.22170822753749	NA	NA	0.753012	0	strong
rs7160199	chr14	-	T	G	88466153	8	NA	FactorBook	TAL1	TAL1	Ttctcttc	0.938612519864658	0.761759978201245	8.69949826709285	7.06034649021939	NA	NA	1	0	strong
rs56100031	chr17	-	C	T	44155157	7	NA	FactorBook	v-JUN	v-JUN	tctgacctCaggtga	0.851883396182302	0.714764387690643	10.1836076405567	8.54445586368323	NA	NA	1	0	strong
rs2254078	chr15	-	A	G	41803914	2	NA	FactorBook	UA12	UA12	cagcgcAg	0.962173798304796	0.919750600957689	8.48288007990835	8.10886148125618	NA	NA	0.467213	0	weak
rs7222389	chr17	-	T	C	43501442	3	NA	FactorBook	UA4	UA4	cctagacagacaTgg	0.85236217958157	0.728239788440479	10.5826979716955	9.04162798004517	NA	NA	0.985437	0	strong
rs61649748	chr8	+	T	C	11331164	10	NA	FactorBook	REST	REST	ggttctatcTctgggtctgcc	0.707537550015676	0.78024733120075	14.4162133355484	15.8976890778915	NA	NA	0.017157	0.980392	strong
rs477515	chr6	+	G	A	32569691	9	NA	FactorBook	UA10	UA10	acagacagGaggaat	0.72151654532599	0.658718355497725	12.3834518367495	11.3056409892907	NA	NA	0.914179	0.041045	strong
rs1372409	chr4	-	A	C	77099661	5	NA	FactorBook	AP2	AP2	gccactgggaAcaaa	0.876807281045232	0.829008966894803	7.65429340177583	7.2370268843474	NA	NA	0.702648	0.069246	weak
rs35327136	chr17	-	C	A	43487574	13	NA	FactorBook	NR2C2	NR2C2	caCcccttgacccca	0.78999112543544	0.839380801676945	9.79958601690817	10.4122490774066	NA	NA	0.159341	0.802198	weak
rs6558531	chr8	-	A	G	1707566	12	NA	FactorBook	UA2	UA2	gAacggacggaaa	0.75459285883592	0.930477739332494	5.91972154409767	7.29952457849533	NA	NA	0.02621	0.965726	strong
rs8079321	chr17	+	T	C	17760789	5	NA	FactorBook	UA12	UA12	ctgcTcgg	0.888560935410592	0.912933649890737	7.83388185383895	8.04876071930086	NA	NA	0.131148	0.557377	weak
rs17576870	chr17	+	A	G	44180442	11	NA	FactorBook	NR2C2	NR2C2	tgtggttagaActcc	0.651087370184101	0.762923268327751	8.07652957509463	9.46381794878719	NA	NA	0.027473	0.967033	strong
rs11929238	chr3	+	A	T	161045937	15	NA	FactorBook	SOX2-OCT4	SOX2-OCT4	agtttattatgtaaA	0.896820351112971	0.853642229409801	9.98077679029221	9.50024443572578	NA	NA	0.758542	0.084282	weak
rs75743061	chr17	-	C	G	44068112	7	NA	FactorBook	PU1	PU1	gctcactgCcccctc	0.767143426276846	0.647506776304144	10.4173659875793	8.79276917086388	NA	NA	0.998	0	strong
rs62064158	chr17	+	T	C	17826935	10	NA	FactorBook	RXRA	RXRA	gctaggaggTcaagg	0.909740839431132	0.838449717907596	5.80838178215434	5.35321253665187	NA	NA	0.746	0.1	weak
rs71373560	chr17	-	C	T	43493504	5	NA	FactorBook	PAX5	PAX5	gctccgcctccCgggt	0.807164104378141	0.782035331218746	5.11604050547203	4.95676704343505	NA	NA	0.581633	0.126531	weak
rs558721	chr6	+	C	T	32570573	14	NA	FactorBook	NR3C1	NR3C1	cccacaggatgttCt	0.85898227580693	0.767051955226351	7.47194158371157	6.67227667269267	NA	NA	0.851775	0.066806	strong
rs34039593	chr6	+	T	G	32570311	7	NA	FactorBook	EGR1	EGR1	aagtgtTggggagaaggagtag	0.694920951795356	0.826484439788318	8.65803218126051	10.297183958134	NA	NA	0	1	strong
rs708725:C	chr1	-	G	C	205744138	7	NA	FactorBook	UA3	UA3	gatcggggGtcgctc	0.937559321361295	0.741816906549234	7.85114472511832	6.21199294824486	NA	NA	1	0	strong
rs4968285	chr17	-	T	C	45015632	8	NA	FactorBook	FOXA	FOXA	taatttttaTgtataat	0.785932693758056	0.869718544669769	7.05578110043412	7.80797607596042	NA	NA	0.126	0.844	strong
rs7558554	chr2	-	G	C	135357203	5	NA	FactorBook	ZNF143	ZNF143	gcccagctgaGcaag	0.637216770816665	0.767637416029125	8.00866304898416	9.64781482585761	NA	NA	0	1	strong
rs4951255	chr1	-	C	A	205645063	5	NA	FactorBook	ZNF281	ZNF281	gtccttCcccc	0.827510524749199	0.668025570902907	8.50497375653018	6.86582197965672	NA	NA	1	0	strong
rs11734750	chr4	+	C	T	1006924	16	NA	FactorBook	PAX5	PAX5	tccccagagccgtgaC	0.820919035610212	0.725755224073789	5.20322325424834	4.60004737980762	NA	NA	0.773469	0.026531	strong
rs481139	chr6	+	C	A	32576145	1	NA	FactorBook	ZNF263	ZNF263	Ccaagaattctcccc	0.842327622162834	0.820318475745197	8.9248975053832	8.6916991977532	NA	NA	0.629067	0.073753	weak
rs2435209	chr17	+	G	T	44061893	6	NA	FactorBook	UA9	UA9	acacaGcaggt	0.997461706840275	0.797143241393079	7.64176886122726	6.1070859745705	NA	NA	0.984802	0	strong
rs62064672	chr17	+	G	A	44086521	8	NA	FactorBook	v-JUN	v-JUN	cgtgatgGtgtcact	0.807014791989007	0.944133800480666	9.64723815321645	11.2863899300899	NA	NA	0	1	strong
rs919461	chr17	-	A	T	44065669	13	NA	FactorBook	HSF1	HSF1	ggAcaggacccttct	0.757938918159227	0.843077268589076	8.31643423183469	9.25060910396862	NA	NA	0.028736	0.87931	strong
rs11240565	chr1	-	C	T	205722958	5	NA	FactorBook	RXRA	RXRA	acttgaacttCgagt	0.841316413897031	0.88679214077852	5.37151540274109	5.66186224889768	NA	NA	0.04	0.628	weak
rs1009978	chr14	-	C	G	55603061	7	NA	FactorBook	PU1	PU1	cttcagctCcccttt	0.812119862181784	0.692483212209082	11.0281200885596	9.40352327184416	NA	NA	0.998	0	strong
rs4872525	chr8	-	C	A	22492708	10	NA	FactorBook	SRF	SRF	cccaCgaaggcctc	0.698761217763646	0.806051858184931	8.98617263074031	10.3659461384545	NA	NA	0	0.958974	strong
rs4257260	chr17	-	A	G	17857003	6	NA	FactorBook	MYC	MYC	gaagacacAtgagt	0.776371596824652	0.932035633506903	7.09754385253379	8.52061539602334	NA	NA	0.027569	0.972431	strong
rs2316953	chr17	-	G	A	44140341	10	NA	FactorBook	UA5	UA5	aacccGggaggagga	0.780463780328612	0.731418733976451	9.96749998218958	9.34113331282815	NA	NA	0.768595	0.049587	strong
rs11869491	chr17	+	T	C	17884055	13	NA	FactorBook	ZNF143-ext	ZNF143-ext	ggactacaggtgTacaccacc	0.621727588110346	0.709179675136375	11.6533054320247	13.2924572088982	NA	NA	0	1	strong
rs62060810	chr17	-	A	G	44148674	1	NA	FactorBook	UA4	UA4	cagccacaaaaaagA	0.690877350234587	0.808540224169998	8.57774606635774	10.0386164418493	NA	NA	0.009709	0.975728	strong
rs2645424:C	chr8	+	A	C	11684463	5	NA	FactorBook	UA9	UA9	ctgcAgcagga	0.898863025047606	0.792066170535087	6.88638313452293	6.06818944177853	NA	NA	0.793313	0	strong
rs62062288	chr17	-	G	A	44096553	7	NA	FactorBook	YY1	YY1	tacatggcGacaggc	0.849371865881346	0.826419382327086	10.2976481561226	10.0193759299691	NA	NA	0.638831	0.050104	weak
rs10878226	chr12	+	G	C	40617692	3	NA	FactorBook	BARHL2	BARHL2	ttGtaagtgat	0.821313314940968	0.860900582613485	6.86174586687235	7.19248173269986	NA	NA	0	0.402174	weak
rs2855475	chr16	+	G	A	31147548	3	NA	FactorBook	ZNF143-ext	ZNF143-ext	caGccactcctcccttcttcc	0.653308974418967	0.734165829172481	12.245248829196	13.7607833538571	NA	NA	0	0.98125	strong
rs62063682	chr17	-	G	A	44131622	2	NA	FactorBook	SREBF1	SREBF1	ttcaccacGt	0.733760840075816	0.911982091949044	6.74860810463817	8.38775988151163	NA	NA	0	1	strong
rs9271639	chr6	+	A	G	32592143	13	NA	FactorBook	v-JUN	v-JUN	ggtcatgagttcAaa	0.812085095642044	0.674966087150386	9.70784971490719	8.06869793803373	NA	NA	1	0	strong
rs1596116	chr4	+	C	T	77151474	5	NA	FactorBook	ZNF143-ext	ZNF143-ext	ctaaCtcaactcccacacagc	0.677774820337095	0.750165937798068	12.7038226171203	14.060680215964	NA	NA	0.03125	0.9625	strong
rs71549251	chr6	-	A	G	32501574	7	NA	FactorBook	ETS1	ETS1	ttgaAgaagat	0.782993573142939	0.971961268217799	6.79187681359669	8.43102859047015	NA	NA	0	1	strong
rs28366312	chr6	+	T	C	32561175	5	NA	FactorBook	STAT2	STAT2	taggTttggttttac	0.803158262011107	0.675265944053078	9.94059284884086	8.35768506908165	NA	NA	0.993506	0.006494	strong
rs13119230	chr4	-	T	G	68445277	12	NA	FactorBook	UA8	UA8	tcTgctcagcttct	0.930963233058212	0.744847099077168	8.05829847656821	6.44730106478274	NA	NA	0.996078	0	strong
rs55914643:C	chr17	-	T	C	43502012	9	NA	FactorBook	HNF4	HNF4	atggaTtttgggga	0.758447147597121	0.903274116690243	7.04081908378682	8.38527728508461	NA	NA	0.004082	0.955102	strong
rs1468240	chr17	-	T	A	44196447	15	NA	FactorBook	YY1	YY1	Tacatagcagctttt	0.71667819396269	0.81573964952471	8.68889137849566	9.88989656384232	NA	NA	0	0.916493	strong
rs62063677	chr17	+	C	T	44129885	2	NA	FactorBook	GATA3	GATA3	tCgcttgaatctggg	0.844840016250971	0.894034621211773	7.65562585546076	8.10140905990502	NA	NA	0.043796	0.656934	weak
rs62063777	chr17	+	A	G	44053171	12	NA	FactorBook	ZNF143	ZNF143	cgagggctggcAggg	0.680033349541893	0.798511856227871	8.54679005320784	10.0358507340477	NA	NA	0	0.976744	strong
rs56100031	chr17	-	C	T	44155157	5	NA	FactorBook	ESRRA	ESRRA	tgacctCaggt	0.856652647503046	0.958659352428709	7.10573882585016	7.95186123707489	NA	NA	0.094	0.866	strong
rs9275108	chr6	+	G	A	32649609	3	NA	FactorBook	UA7	UA7	ggGaaaactggatgaagggta	0.728426814028527	0.841800485618804	8.24938523322423	9.53333452537182	NA	NA	0.02809	0.949438	strong
rs2254078	chr15	+	A	G	41803914	12	NA	FactorBook	E2F1	E2F1	cagcccagcgcAggg	0.802014515965341	0.895010233416327	6.2903530703663	7.01973624879247	NA	NA	0	0.753012	strong
rs6502625	chr17	-	G	C	17848286	4	NA	FactorBook	v-Maf	v-Maf	tactcctgacattGcag	0.777066866051774	0.745939779583764	9.63334162572976	9.24745738479753	NA	NA	0.67	0.014	weak
rs9272335	chr6	+	C	T	32604259	5	NA	FactorBook	ZEB1	ZEB1	ccacCtgg	0.992693427837193	0.814082261271362	9.11015379058175	7.47100201370829	NA	NA	1	0	strong
rs62062133	chr17	-	T	C	44114372	10	NA	FactorBook	NRF1	NRF1	cactgTgcctggcct	0.668747642418496	0.770589888392789	9.49463035978622	10.9405486990859	NA	NA	0	0.97	strong
rs75686108	chr17	-	C	T	44022376	11	NA	FactorBook	UA7	UA7	cctctctttgCcttggttttc	0.78667505106506	0.674785929392257	8.90904264453379	7.64190578148867	NA	NA	0.94382	0.011236	strong
rs11869491	chr17	+	T	C	17884055	14	NA	FactorBook	NR3C1	NR3C1	gggactacaggtgTa	0.764130297613174	0.856060618193752	6.64686234735894	7.44652725837784	NA	NA	0.066806	0.851775	strong
rs11150601	chr16	+	G	A	30977799	15	NA	FactorBook	UA10	UA10	gctcagaggagacaG	0.636696658829766	0.698012818604557	10.927680675258	11.9800553107454	NA	NA	0.074627	0.910448	strong
rs62062798	chr17	+	A	G	44027383	15	NA	FactorBook	PU1	PU1	ggggaggaggtgacA	0.795754708112822	0.75576611216385	10.8058907197871	10.2628686132801	NA	NA	0.772	0.052	strong
rs481139	chr6	+	C	A	32576145	9	NA	FactorBook	SREBF1	SREBF1	gtggattgCc	0.712018726499018	0.883433820620801	6.54863967366933	8.12519327297023	NA	NA	0	0.990991	strong
rs62062324	chr17	-	A	T	44114362	22	NA	FactorBook	NFY-UA2	NFY-UA2	tgAgcgccactgtgcctggcctat	0.867019854646349	0.742810780763886	10.4555816402785	8.95771731170299	NA	NA	0.978261	0	strong
rs316622	chr15	-	C	T	41799079	12	NA	FactorBook	PAX5	PAX5	accaCgcccagctgag	0.813553246365131	0.721522451658933	5.15653674288317	4.57321883898502	NA	NA	0.795918	0.167347	weak
rs1545837	chr8	+	T	C	22477807	7	NA	FactorBook	PRDM1	PRDM1	cctcttTcccgtggc	0.7954768980129	0.655703997521652	9.08464510510701	7.4883860566716	NA	NA	0.993939	0	strong
rs76307183	chr17	-	G	A	44142121	10	NA	FactorBook	ZNF263	ZNF263	gaggaGgaataccta	0.87454920836703	0.74547004211721	9.26630190287277	7.89864126994476	NA	NA	0.958785	0.008677	strong
rs9275193	chr6	+	C	A	32656306	8	NA	FactorBook	PU1	PU1	gaggttgCagtgagc	0.663129040510343	0.783837529757794	9.00491052307551	10.644062299949	NA	NA	0	1	strong
rs12155421	chr7	-	C	G	127675641	7	NA	FactorBook	ESRRA	ESRRA	tgtcCtttttg	0.897417092686448	0.72195601526523	7.44387062489174	5.98846090440405	NA	NA	0.972	0	strong
rs55790407	chr17	+	G	C	43512439	7	NA	FactorBook	ESRRA	ESRRA	gcaccaGgtca	0.868709445412652	0.693248367991435	7.20574722163512	5.75033750114743	NA	NA	0.972	0	strong
rs7687	chr17	+	T	C	44103296	10	NA	FactorBook	NFKB1	NFKB1	tggttctttTccccc	0.727857560944831	0.843959261101193	7.70689064219786	8.93622884583872	NA	NA	0.045549	0.942029	strong
rs62061796	chr17	-	G	A	44173408	11	NA	FactorBook	RFX5	RFX5	gctgGtaacagttaa	0.832897019301074	0.692082856967386	6.91266046674093	5.74396797467492	NA	NA	0.931959	0.051546	strong
rs2693359	chr17	-	T	A	43661751	4	NA	FactorBook	UA10	UA10	caatctccattTtga	0.711826003378021	0.748537878399629	12.2171322141961	12.8472213495207	NA	NA	0	0.705224	strong
rs113575082	chr17	-	C	T	43524526	6	NA	FactorBook	ESR1	ESR1	tggccctgttgtccCcttga	0.768180584998491	0.795440151682359	7.88484120922404	8.16464176515058	NA	NA	0.205689	0.680525	weak
rs1293299	chr8	-	A	C	11677905	3	NA	FactorBook	UA12	UA12	cagggAtg	0.870425850454626	1	7.67399623734071	8.81636986462726	NA	NA	0.07377	0.92623	strong
rs58323985	chr5	-	T	C	133926593	9	NA	FactorBook	PU1	PU1	tcccagTtactctgg	0.764545212655887	0.650801156427424	10.3820837427261	8.83750495594774	NA	NA	0.986	0	strong
rs9271574	chr6	+	T	G	32590590	2	NA	FactorBook	UA11	UA11	tTtcataccacattaatt	0.727603887278191	0.787481390481779	11.4894184754183	12.4349297674796	NA	NA	0.013245	0.874172	strong
rs139486	chr22	-	C	G	41627654	10	NA	FactorBook	v-Maf	v-Maf	ttttgctCaatccatgc	0.722701500007061	0.844350625779089	8.95937112641152	10.4674621778131	NA	NA	0	0.98	strong
rs62064664	chr17	-	T	C	44081462	9	NA	FactorBook	UA9	UA9	gcTtgctgagc	0.909806754976307	0.993678467719346	6.97022540538038	7.61278465189808	NA	NA	0.048632	0.775076	strong
rs11722854	chr4	-	A	G	15680918	7	NA	FactorBook	SP1	SP1	catgatccAcccgct	0.792847095566533	0.861273097615653	7.58302474511138	8.23747132081177	NA	NA	0.137931	0.814655	weak
rs11084932	chr19	-	C	G	2328101	8	NA	FactorBook	RXRA	RXRA	acatggcCtctctac	0.875981104187116	0.668368448810948	5.59283750551803	4.26730223990802	NA	NA	0.946	0	strong
rs11084932	chr19	-	C	G	2328101	7	NA	FactorBook	ESR1	ESR1	tggccaacatggcCtctcta	0.857125548431349	0.771433610157435	8.79779960302372	7.91823125751319	NA	NA	0.829322	0.002188	strong
rs1800684	chr6	-	A	T	32151994	2	NA	FactorBook	v-Maf	v-Maf	aactgctgttccggcAg	0.78580715762394	0.768777476583112	9.74169551173569	9.53057759845102	NA	NA	0.628	0.128	weak
rs17572495	chr17	+	T	G	44054596	5	NA	FactorBook	STAT1	STAT1	ggctTccaggaaact	0.974441942711419	0.861967265311105	10.7974077130017	9.55112007281624	NA	NA	0.944681	0.03617	strong
rs62064668	chr17	+	G	A	44082981	6	NA	FactorBook	RUNX1	RUNX1	aatccGca	0.752638903068373	0.938800815880117	6.62696991385223	8.26612169072568	NA	NA	0	1	strong
rs1377587	chr4	+	A	G	961191	4	NA	FactorBook	SP1	SP1	gtcAggcggggttca	0.843218967475265	0.885751939896492	8.06479626609874	8.47159422771937	NA	NA	0.280172	0.719828	weak
rs75743061	chr17	-	C	G	44068112	5	NA	FactorBook	ZNF281	ZNF281	tcactgCcccc	0.830152037242731	0.67066708339644	8.5321226492187	6.89297087234524	NA	NA	1	0	strong
rs1891461	chr1	+	A	T	205723639	18	NA	FactorBook	TBP	TBP	ctccaactctttttttaAaa	0.783044995010454	0.915204286582395	7.09427449521877	8.29161857822704	NA	NA	0.056962	0.936709	strong
rs28366353	chr6	-	A	G	32565004	7	NA	FactorBook	STAT2	STAT2	agaaaaatAaagcat	0.790811576598124	0.679579123596131	9.78777941401935	8.41106877158392	NA	NA	0.965368	0.025974	strong
rs75076975	chr6	+	G	A	32610134	3	NA	FactorBook	STAT2	STAT2	tgGgtttcttttctg	0.868380385030986	0.897446449846399	10.7478391916154	11.1075863668789	NA	NA	0.218615	0.712121	weak
rs113278154	chr10	+	C	T	104960464	7	NA	FactorBook	UA3	UA3	gcgagaCcccatctc	0.954342055454038	0.758599640641977	7.99168375154919	6.35253197467573	NA	NA	1	0	strong
rs62062782	chr17	-	G	A	44023087	4	NA	FactorBook	UA5	UA5	ggctgaggcagGaga	0.699701482033918	0.819420378913836	8.93606428061864	10.46502453809	NA	NA	0	0.983471	strong
rs72827584	chr17	-	C	T	7487573	8	NA	FactorBook	SREBF1	SREBF1	atCatgccaa	0.885738718680936	0.707517466807708	8.14639207901088	6.50724030213743	NA	NA	1	0	strong
rs1491942	chr12	-	C	G	40620808	17	NA	FactorBook	REST	REST	ttgaCaacccaggggagcctg	0.684393234130497	0.754176479317277	13.9446434587289	15.3664904685975	NA	NA	0.014706	0.970588	strong
rs7749092	chr6	-	T	C	32449050	3	NA	FactorBook	SOX2-OCT4	SOX2-OCT4	tatacattggaaTta	0.828480456972055	0.802834145183491	9.22021729981433	8.9347976913741	NA	NA	0.441913	0.006834	weak
rs17652066	chr17	+	G	C	44073145	8	NA	FactorBook	ESRRA	ESRRA	tctgaagGcca	0.901649306809772	0.742642011927681	7.47897587823225	6.16004654073427	NA	NA	0.946	0	strong
rs9270994	chr6	+	T	C	32574250	13	NA	FactorBook	FOXA	FOXA	gaaaatcggaaaTatcg	0.796378025131732	0.862401281379706	7.149554997715	7.74228468986723	NA	NA	0.208	0.79	weak
rs2360234	chr17	-	G	T	18121755	3	NA	FactorBook	ZNF143-ext	ZNF143-ext	ggaaagtggcagaggcagGat	0.628997999360739	0.708309818673103	11.7895778518714	13.2761531180996	NA	NA	0.01875	0.98125	strong
rs1800684	chr6	-	A	T	32151994	8	NA	FactorBook	ZNF143	ZNF143	ttccggcAgccatcc	0.775372802873209	0.710765697482833	9.74503465688689	8.93304011854697	NA	NA	0.790698	0	strong
rs35380574	chr6	-	C	T	32560051	6	NA	FactorBook	PU1	PU1	catcatttcCaattt	0.821280709886743	0.738027945240482	11.1525191253371	10.0219945205614	NA	NA	0.924	0.076	strong
rs12115021	chr8	-	A	G	11289685	9	NA	FactorBook	HSF1	HSF1	gctccaAtactttct	0.712640132139599	0.862028306184975	7.81939632325345	9.45854810012691	NA	NA	0	1	strong
rs10147667	chr14	-	T	C	55570849	6	NA	FactorBook	BARHL2	BARHL2	agcaaTgagac	0.894123430996729	0.697925960895879	7.47004540837926	5.8308936315058	NA	NA	1	0	strong
rs4257260	chr17	+	A	G	17857003	7	NA	FactorBook	USF	USF	agacacAtgag	0.766257451999186	0.898722944301464	8.84360499803027	10.3724286156467	NA	NA	0.008	0.986	strong
rs10461363:T	chr4	-	G	T	1000383	9	NA	FactorBook	TCF7L2	TCF7L2	acGttaatcag	0.722083399608417	0.873429579726365	6.65849675112955	8.05409461303541	NA	NA	0	0.961945	strong
rs6779394	chr3	-	G	A	49157771	8	NA	FactorBook	EGR1	EGR1	gacacctgccaccgGcgcctcc	0.808074240330954	0.835785796681352	10.0678109640496	10.4130697248549	NA	NA	0.00616	0.451745	weak
rs111913701	chr17	+	T	G	44159631	7	NA	FactorBook	ZNF281	ZNF281	gcaggaTgggc	0.79536658866631	0.871348431710602	8.17460535076348	8.95553025955585	NA	NA	0.081967	0.844262	strong
rs56159231	chr17	-	C	T	43556862	15	NA	FactorBook	NFE2	NFE2	tgggCgacagagcgagact	0.650044462791105	0.766986035901605	8.98283935261751	10.598832450049	NA	NA	0.002611	0.997389	strong
rs62064643	chr17	+	G	A	43490853	9	NA	FactorBook	SOX2-OCT4	SOX2-OCT4	ttcttcatGtgtaga	0.699948250058846	0.841115036363039	7.78977332519627	9.36082842286048	NA	NA	0.002278	0.990888	strong
rs889555	chr16	+	C	T	31122571	17	NA	FactorBook	REST	REST	tgtgctggcttgggggCggac	0.686441697387916	0.616658452201135	13.9863812906339	12.5645342807653	NA	NA	0.970588	0.014706	strong
rs614348	chr6	-	T	C	32573877	11	NA	FactorBook	SOX2-OCT4	SOX2-OCT4	tatcTataaaaatca	0.767020321530883	0.881543228899219	8.5362231279847	9.81075662223487	NA	NA	0	0.933941	strong
rs9275189	chr6	+	A	G	32656137	12	NA	FactorBook	UA8	UA8	ggaggcaaggcAgg	0.913697236086023	0.727581102104979	7.90884621878102	6.29784880699555	NA	NA	0.996078	0	strong
rs2239804	chr6	+	T	C	32411523	7	NA	FactorBook	GATA1	GATA1	ccttatTtcc	0.802147942901456	0.995388248259357	6.80418209589913	8.44333387277258	NA	NA	0	1	strong
rs889555	chr16	+	C	T	31122571	7	NA	FactorBook	SP1	SP1	tgggggCggacagga	0.860833011009881	0.79240700896076	8.23326220200409	7.5788156263037	NA	NA	0.814655	0.137931	weak
rs859767	chr2	+	A	G	135341200	6	NA	FactorBook	RUNX1	RUNX1	tcaccAca	0.976155591061723	0.789993678249979	8.5950297105716	6.95587793369815	NA	NA	1	0	strong
rs62063777	chr17	+	A	G	44053171	7	NA	FactorBook	EGR1	EGR1	gctggcAgggaggggaggggta	0.67573158854913	0.807295076542092	8.41895157202792	10.0581033489014	NA	NA	0	1	strong
rs28366316	chr6	+	T	C	32561246	6	NA	FactorBook	CEBPB	CEBPB	ttttgTtgaacaac	0.759101322352299	0.933255760712774	7.14470611874543	8.78385789561889	NA	NA	0	1	strong
rs62062269	chr17	-	G	C	44091092	5	NA	FactorBook	SP1	SP1	taaagcccacGcatc	0.676338400695576	0.83306263277047	6.46870103607919	7.96765806906585	NA	NA	0	0.978448	strong
rs8070420	chr17	+	G	T	44185479	4	NA	FactorBook	v-JUN	v-JUN	ttcGatcatgtcact	0.806212565315055	0.787006289137293	9.63764815331396	9.40805196478978	NA	NA	0.510638	0.018237	weak
rs111853996	chr17	-	A	G	44130878	4	NA	FactorBook	UA5	UA5	tgcagtggcgcAagt	0.80447915980619	0.684760262926272	10.2742064566582	8.74524619918679	NA	NA	0.983471	0	strong
rs12150576	chr17	+	G	A	44015624	2	NA	FactorBook	YY1	YY1	gGgagaatccatttt	0.825284890285763	0.815360063536493	10.005621530575	9.88529452425439	NA	NA	0.553236	0.123173	weak
rs111327992	chr17	-	G	A	44126691	9	NA	FactorBook	RFX5	RFX5	cactgcGacctctgg	0.76448880431857	0.83012293992815	6.34490388657369	6.8896368895538	NA	NA	0.14433	0.781443	weak
rs4858799:C	chr3	+	G	C	48728204	8	NA	FactorBook	ZNF281	ZNF281	gggggacGagc	0.843803268877848	0.684318315031556	8.6724270481702	7.03327527129674	NA	NA	1	0	strong
rs62062288	chr17	-	G	A	44096553	5	NA	FactorBook	SOX2-OCT4	SOX2-OCT4	cttacatggcGacag	0.701971397011425	0.808085635822008	7.81228906998574	8.99324190019953	NA	NA	0.002278	0.922551	strong
rs9270643	chr6	+	T	C	32565721	7	NA	FactorBook	B-Box	B-Box	tggtctTgatctcttg	0.795407382145543	0.842214165124418	11.0082604934359	11.6560559143199	NA	NA	0.193069	0.806931	weak
rs6926374	chr6	+	A	G	32409305	13	NA	FactorBook	UA2	UA2	tcaatgtcaatcA	0.93580906235036	0.915312881108284	7.34134838766322	7.18055746014554	NA	NA	0.596774	0.120968	weak
rs9274841	chr6	-	C	A	32640059	3	NA	FactorBook	GATA3	GATA3	tagtgatatgaaCaa	0.872952292938553	0.721720053310366	7.91036884599802	6.53995856522736	NA	NA	0.963504	0.021898	strong
rs2435209	chr17	+	G	T	44061893	2	NA	FactorBook	SREBF1	SREBF1	aGcaggtgac	0.712728682271614	0.890949934144843	6.5551693397665	8.19432111663996	NA	NA	0	1	strong
rs78938131	chr17	-	T	G	44157622	1	NA	FactorBook	UA5	UA5	gtttgaggctgaagT	0.819107798642197	0.811526793713126	10.4610324965238	10.3642135685991	NA	NA	0.46281	0.057851	weak
rs17572495	chr17	-	T	G	44054596	13	NA	FactorBook	HSF1	HSF1	ctTccaggaaactcg	0.824345785324695	0.740357928796424	9.04507915307064	8.12352799854424	NA	NA	0.87931	0.04023	strong
rs9271411	chr6	-	G	A	32587661	12	NA	FactorBook	TBP	TBP	ttatagaaGagcaattgttt	0.857255516580323	0.824025834916267	7.76661109631407	7.46555498253301	NA	NA	0.689873	0.221519	weak
rs823121	chr1	-	G	A	205724302	8	NA	FactorBook	PRDM1	PRDM1	cacttgcGaaagtag	0.831013958761167	0.712773248924037	9.49049169321422	8.14013835356406	NA	NA	0.961616	0.038384	strong
rs6930731	chr6	+	C	T	32584237	7	NA	FactorBook	SREBF1	SREBF1	ctgggtCgag	0.743587606756132	0.892077986182873	6.83898768561216	8.20469613355353	NA	NA	0.036036	0.963964	strong
rs4413022	chr17	-	G	C	17858280	3	NA	FactorBook	ESRRA	ESRRA	tgacctccGtt	0.8588489197418	0.837758258910148	7.12395640442712	6.94901417087292	NA	NA	0.57	0.092	weak
rs9271469	chr6	+	T	C	32588630	4	NA	FactorBook	UA9	UA9	gcaTagcaggt	0.793279292423155	0.998968706537907	6.07748342971364	7.65331431032497	NA	NA	0	0.990881	strong
rs606101	chr2	-	A	G	135284307	2	NA	FactorBook	UA12	UA12	cagtgcAg	0.979984625917894	0.937561428570787	8.63990692374054	8.26588832508837	NA	NA	0.467213	0	weak
rs7219489	chr17	+	G	T	8121622	7	NA	FactorBook	CREB	CREB	ctgtcgGcaca	0.717861494553122	0.885487193148066	6.74932497186409	8.32533973520964	NA	NA	0	0.990909	strong
rs3947	chr8	+	G	A	11702375	7	NA	FactorBook	NR3C1	NR3C1	ggggcaGcaggtact	0.875066877625116	0.844188635823264	7.61185507036629	7.34325765520493	NA	NA	0.605428	0.079332	weak
rs1377587	chr4	+	A	G	961191	6	NA	FactorBook	E2F1	E2F1	gggtcAggcggggtt	0.849530833435258	0.887467426651988	6.66303262608435	6.96057657431684	NA	NA	0.23494	0.678715	weak
rs6981704	chr8	+	G	C	11327372	4	NA	FactorBook	UA9	UA9	acaGagcaaga	0.708931873444579	0.91462128755933	5.43127969531947	7.00711057593079	NA	NA	0	0.990881	strong
rs113042517	chr17	-	G	A	44139453	3	NA	FactorBook	NFY-UA2	NFY-UA2	tgggtgacagatcaagactccGac	0.699328193101192	0.775372499961787	8.43335129770518	9.35038618958047	NA	NA	0	0.847826	strong
rs9275151	chr6	+	C	T	32651936	5	NA	FactorBook	GATA3	GATA3	ctgaCtacatctagg	0.840847464470724	0.964584533669403	7.61944683688899	8.74070611440283	NA	NA	0.021898	0.912409	strong
rs9272412:T	chr6	-	A	T	32604982	8	NA	FactorBook	ZNF143	ZNF143	tccctttAttcatag	0.772830061831321	0.708222956440944	9.71307699795835	8.90108245961843	NA	NA	0.790698	0	strong
rs11079729	chr17	+	C	A	44115569	2	NA	FactorBook	PU1	PU1	gCcacggaactgttg	0.728715388176078	0.758621751132965	9.89553535804089	10.301646546129	NA	NA	0.038	0.706	weak
rs79348289	chr17	-	T	C	44172698	4	NA	FactorBook	NFY-UA2	NFY-UA2	tgaaagctgagaaacagatcTaaa	0.666920837302979	0.760147402772759	8.04254392175186	9.1667834199461	NA	NA	0.021739	0.913043	strong
rs11097291	chr4	-	C	T	77149948	9	NA	FactorBook	TCF7L2	TCF7L2	atCttgatgtt	0.719451926732088	0.866473952751453	6.63423133579495	7.98995518033327	NA	NA	0.027484	0.961945	strong
rs9271126	chr6	-	G	T	32576873	12	NA	FactorBook	AP2	AP2	accGgaggtcaggag	0.837113368587226	0.899556942299666	7.30777614674598	7.85289186896108	NA	NA	0.022403	0.690428	weak
rs4595147	chr8	-	G	T	1703569	7	NA	FactorBook	ZNF143-ext	ZNF143-ext	actggcatggagctGtagtct	0.746069745647817	0.665466563002419	13.9839035389305	12.4731236988161	NA	NA	0.98125	0	strong
rs9271675	chr6	+	T	C	32592862	3	NA	FactorBook	GFI1	GFI1	aaTctctg	0.943551064505046	0.903463597619245	8.57745246980396	8.21303303901442	NA	NA	0.701493	0.298507	weak
rs9271669:G	chr6	+	A	G	32592775	11	NA	FactorBook	UA7	UA7	agaagactagAattagatgat	0.671819507378123	0.783708629050927	7.6083112494264	8.87544811247151	NA	NA	0.011236	0.94382	strong
rs34356392	chr6	+	T	G	32575610	9	NA	FactorBook	HNF4	HNF4	tgtgcaaaTgtaaa	0.661958261286933	0.803677379035969	6.14509313339143	7.46070051875255	NA	NA	0.02449	0.955102	strong
rs79994234	chr4	+	C	T	90810807	13	NA	FactorBook	NFE2	NFE2	tgatgtgctgtgCcctctt	0.68358893076958	0.802206385051483	9.44638390113326	11.0855356780067	NA	NA	0	1	strong
rs79994234	chr4	-	C	T	90810807	7	NA	FactorBook	v-Maf	v-Maf	atgtgctgtgCcctctt	0.753685249683518	0.786154851933084	9.34347841308036	9.74600589763379	NA	NA	0.086	0.726	weak
rs62062778	chr17	+	A	G	44022528	14	NA	FactorBook	UA6	UA6	ccaccgaaggctgAg	0.838323985673534	0.723416100300129	9.82608744685271	8.47923951060423	NA	NA	0.957143	0.014286	strong
rs17572169	chr17	-	C	T	44045974	12	NA	FactorBook	PU1	PU1	tgaCttttcctcata	0.758631342078748	0.647070171854913	10.30177678565	8.78684033385159	NA	NA	0.982	0.002	strong
rs7197717	chr16	+	A	C	31083075	18	NA	FactorBook	ZNF143-ext	ZNF143-ext	gagccacagtgaccagcAccc	0.694509003126523	0.661180332130337	13.0174785444585	12.392785044943	NA	NA	0.73125	0.01875	strong
rs34356392	chr6	-	T	G	32575610	4	NA	FactorBook	POU2F2	POU2F2	atgtgcaaaTgta	0.849469859170661	0.807786359982349	9.02239758239932	8.57966839284367	NA	NA	0.748691	0.102094	weak
rs6825004	chr4	-	C	G	77110365	6	NA	FactorBook	UA2	UA2	agaaagaCagata	0.925993381232943	0.770148301154518	7.26434514240272	6.04175276390463	NA	NA	0.929435	0	strong
rs9500883	chr6	+	A	C	31165100	7	NA	FactorBook	YY1	YY1	cgttcaAgccatttt	0.874406098611743	0.894754041154081	10.6011591751139	10.847854364134	NA	NA	0.11691	0.638831	weak
rs28366325	chr6	-	T	C	32561659	2	NA	FactorBook	HSF1	HSF1	tttccagtaagatTt	0.702013415688186	0.844227167487394	7.70279538569614	9.26322629294257	NA	NA	0	0.988506	strong
rs56021431	chr17	+	C	G	18096391	7	NA	FactorBook	B-Box	B-Box	tggttaCgaactccta	0.79623715594607	0.734708922897067	11.0197443774831	10.1682073760572	NA	NA	0.806931	0	strong
rs35451946	chr17	-	C	G	17764061	8	NA	FactorBook	STAT2	STAT2	gcaaaaaCaaaaatc	0.716567737757081	0.824766750365608	8.8688723836593	10.2080385005523	NA	NA	0	0.948052	strong
rs34075049:T	chr6	-	G	T	32554935	6	NA	FactorBook	UA5	UA5	aaggcgggcGgatca	0.805320553779107	0.69957586487553	10.284952111513	8.93445999217431	NA	NA	0.950413	0	strong
rs6738	chr15	-	C	T	63363901	4	NA	FactorBook	ELK4	ELK4	gctcttcCgag	0.879512691993573	0.719906803891308	9.03259152281593	7.39343974594247	NA	NA	1	0	strong
rs62061817	chr17	+	A	G	44182706	8	NA	FactorBook	ESR1	ESR1	gaggccgAgcatggtggctc	0.641894932440329	0.791578664794577	6.58860652577873	8.12500627899504	NA	NA	0	0.984683	strong
rs2532240	chr17	+	C	T	44265839	11	NA	FactorBook	MEF2	MEF2	agtcttaaaaCagac	0.802289724749392	0.958168245288673	7.15225433798948	8.54188054200787	NA	NA	0.006356	0.961864	strong
rs116022266	chr6	+	T	A	32610201	5	NA	FactorBook	TCF7L2	TCF7L2	aaaaTgaaagt	0.898669812991574	0.774101610410038	8.28684059678921	7.13816861148528	NA	NA	0.928118	0.061311	strong
rs62061796	chr17	-	G	A	44173408	9	NA	FactorBook	v-Maf	v-Maf	tattgctgGtaacagtt	0.67541939522679	0.806466378299722	8.37321221521488	9.99780903193034	NA	NA	0	0.998	strong
rs1692811	chr8	+	C	G	11703048	2	NA	FactorBook	UA9	UA9	tCacagcctgg	0.868029751608119	0.784614602809652	6.65016278917658	6.01110137732346	NA	NA	0.784195	0.039514	strong
rs1230106	chr17	-	A	G	43487968	8	NA	FactorBook	ETS1	ETS1	cagAggaagat	0.976906139900464	0.787938444825605	8.47392161089801	6.83476983402455	NA	NA	1	0	strong
rs1230106	chr17	+	A	G	43487968	9	NA	FactorBook	EBF1	EBF1	ctgcacagAggaaga	0.764575926440034	0.901943079104007	7.66599980872126	9.043307842666	NA	NA	0.030303	0.965657	strong
rs3997873	chr6	+	G	T	32580723	7	NA	FactorBook	ESRRA	ESRRA	tgtgaaGggca	0.910080632603932	0.735702648253216	7.54891180760057	6.10248609773318	NA	NA	0.972	0.006	strong
rs9500883	chr6	-	A	C	31165100	6	NA	FactorBook	B-Box	B-Box	cccgcgttcaAgccat	0.805720916808254	0.697034752252385	11.1509975093647	9.64680526986584	NA	NA	0.982673	0.009901	strong
rs28360059	chr6	+	G	A	31155920	13	NA	FactorBook	v-JUN	v-JUN	tggtgtgatctcGgc	0.667919085508501	0.80503809400016	7.98445647953727	9.62360825641073	NA	NA	0	1	strong
rs35952885	chr8	-	T	G	22491622	9	NA	FactorBook	UA5	UA5	gctgtcTgcagaagc	0.701700088705853	0.825530652767929	8.96158899101394	10.5430603881409	NA	NA	0	0.991736	strong
rs111724389	chr17	-	G	A	44209364	4	NA	FactorBook	BHLHE40	BHLHE40	cggcgcGtgc	0.892948339126806	0.743227506880099	7.72310637654334	6.42817153702435	NA	NA	0.948025	0.016632	strong
rs9271511	chr6	+	G	A	32589483	19	NA	FactorBook	TBP	TBP	actcacttttaattatatGc	0.737371669660312	0.847450958096356	6.68048076790044	7.6777832133279	NA	NA	0.050633	0.898734	strong
rs7830206	chr8	+	C	T	22485375	10	NA	FactorBook	REST	REST	acacctggcCgctgacctgag	0.715208828466256	0.642499047281182	14.5725171058536	13.0910413635106	NA	NA	0.980392	0.017157	strong
rs9271687	chr6	-	A	G	32592985	11	NA	FactorBook	RFX5	RFX5	cataAccacaaagtt	0.687345417216555	0.828159579550243	5.70464941341195	6.87334190547796	NA	NA	0.051546	0.931959	strong
rs12942666	chr17	-	A	G	43499839	6	NA	FactorBook	GATA1	GATA1	aatgAtaata	0.926863090893666	0.733622785535765	7.86207245710429	6.22292068023084	NA	NA	1	0	strong
rs72858533	chr4	-	C	G	77155742	3	NA	FactorBook	ELK4	ELK4	gaacttccCga	0.862228432140611	0.979389409698354	8.85508224927477	10.0583249793986	NA	NA	0.006	0.924	strong
rs17651134	chr17	+	G	A	44050340	6	NA	FactorBook	BARHL2	BARHL2	taataGtggct	0.692458367054971	0.88865583715582	5.78521406104579	7.42436583791925	NA	NA	0	1	strong
rs17660065	chr17	-	T	C	44162284	17	NA	FactorBook	GATA1-ext	GATA1-ext	cagTtatcttgtacaccact	0.934200796449954	0.862788800721569	7.70267418180584	7.11386785894833	NA	NA	0.799599	0.148297	weak
rs12531847	chr7	-	T	A	127469081	18	NA	FactorBook	REST	REST	tgaTgcatcagggagagattt	0.646621325927951	0.715718436658079	13.1750335818728	14.5829004705397	NA	NA	0.007353	0.965686	strong
rs62061720	chr17	+	C	T	44013189	5	NA	FactorBook	PRDM1	PRDM1	tcacCttctccgcag	0.720293864088229	0.85393232159042	8.22602660488782	9.75222800914487	NA	NA	0.00202	0.983838	strong
rs62061855	chr17	-	G	A	44199670	13	NA	FactorBook	FOXA	FOXA	atctGttttctagccac	0.852158253728293	0.786134997480319	7.65032699235946	7.05759730020724	NA	NA	0.79	0.208	weak
rs71513892	chr8	-	C	G	22456517	1	NA	FactorBook	ZNF281	ZNF281	cgccccccacC	0.812057901323273	0.731213105613166	8.34615504332182	7.51524976139214	NA	NA	0.819672	0	strong
rs10461363:T	chr4	-	G	T	1000383	7	NA	FactorBook	FOXA	FOXA	ttatttttacGttaatc	0.866571444370325	0.887496380371319	7.7797227013517	7.96757818711554	NA	NA	0.006	0.468	weak
rs55764254	chr8	-	A	G	11294184	1	NA	FactorBook	A-Box	A-Box	gaagctttagccaaggtgatA	0.827792359903356	0.806788518449697	10.1307731743934	9.8737218124036	NA	NA	0.655172	0.189655	weak
rs9275003	chr6	-	T	C	32642769	8	NA	FactorBook	TCF7L2	TCF7L2	tctTtaatcca	0.882353052435867	0.729436342996144	8.13638000289098	6.72629992966124	NA	NA	0.970402	0.02537	strong
rs17650381	chr17	+	T	C	44013024	10	NA	FactorBook	ZNF263	ZNF263	tccgggctcTtccag	0.769134009319739	0.898213175569559	8.14937326103278	9.51703389396078	NA	NA	0.008677	0.958785	strong
rs8065563	chr17	-	G	A	17782404	8	NA	FactorBook	ETS1	ETS1	ttaGggaaaag	0.785244444827902	0.974212139902761	6.81140142239534	8.4505531992688	NA	NA	0	1	strong
rs6768433	chr3	+	G	A	49013383	13	NA	FactorBook	UA2	UA2	tctcagtctgtcG	0.91371031722221	0.934206498464285	7.16798547268091	7.32877640019859	NA	NA	0.120968	0.596774	weak
rs9271687	chr6	+	A	G	32592985	3	NA	FactorBook	RUNX1	RUNX1	taAccaca	0.993252163299886	0.94295146402327	8.74556467413834	8.3026680614428	NA	NA	0.73	0.13	weak
rs3947	chr8	+	G	A	11702375	6	NA	FactorBook	UA9	UA9	gggcaGcaggt	0.902662480859681	0.70296238147486	6.91549158341397	5.38554613227769	NA	NA	0.984802	0.00304	strong
rs28414931	chr4	-	T	C	68436576	13	NA	FactorBook	CTCF	CTCF	ccTaggagttggaga	0.672511019531863	0.806394945113117	7.33575239131048	8.79615868758855	NA	NA	0.01	0.976	strong
rs733968	chr17	-	C	T	44089715	10	NA	FactorBook	UA9	UA9	cCgcgctgtgc	0.865086483370819	0.724530166905625	6.62761377760872	5.5507815793933	NA	NA	0.896657	0	strong
rs9272731	chr6	-	T	C	32609645	3	NA	FactorBook	TCF7L2	TCF7L2	tctttgacTat	0.852923353871921	0.885111696188355	7.86500199810507	8.16181809006128	NA	NA	0.016913	0.505285	weak
rs974293	chr17	+	G	A	44150233	15	NA	FactorBook	RFX5	RFX5	ccaatggttcctaaG	0.881575921258324	0.78171381724326	7.31667286362358	6.48786353599532	NA	NA	0.85567	0.039175	strong
rs9275184	chr6	+	T	C	32654714	2	NA	FactorBook	ELF1	ELF1	aTtggaagtcc	0.795338762137606	0.868235991870468	8.16812562916779	8.91677986158064	NA	NA	0.004	0.804	strong
rs13119230	chr4	+	T	G	68445277	2	NA	FactorBook	UA12	UA12	cTgctcag	0.916192509646985	0.873769312299878	8.0774920322489	7.70347343359673	NA	NA	0.467213	0	weak
rs62060810	chr17	-	A	G	44148674	6	NA	FactorBook	ETS1	ETS1	aaaagAaagca	0.791932661293225	0.980900356368084	6.8694166397525	8.50856841662595	NA	NA	0	1	strong
rs62060810	chr17	+	A	G	44148674	3	NA	FactorBook	HSF1	HSF1	agAaagcactggata	0.798434770675663	0.690476585115172	8.76077227286436	7.57620828163595	NA	NA	0.925287	0.005747	strong
rs477515	chr6	-	G	A	32569691	12	NA	FactorBook	ZNF263	ZNF263	cagGaggaataaatg	0.884318871044688	0.744295877076373	9.36981653989296	7.88620038308774	NA	NA	0.980477	0.015184	strong
rs9274835	chr6	-	G	T	32639931	2	NA	FactorBook	SOX2	SOX2	actttgGa	0.780885867079008	0.961016474737011	7.10590206295269	8.74505383982615	NA	NA	0	1	strong
rs2693359	chr17	+	T	A	43661751	6	NA	FactorBook	UA4	UA4	ccattTtgaacaatg	0.920538138870201	0.802875264934789	11.4291522177489	9.96828184225737	NA	NA	0.975728	0.009709	strong
rs139475	chr22	-	C	T	41623996	8	NA	FactorBook	TAL1	TAL1	Ctctcttc	0.761759978201245	0.938612519864658	7.06034649021939	8.69949826709285	NA	NA	0	1	strong
rs10514898	chr17	-	A	C	44119636	8	NA	FactorBook	v-Maf	v-Maf	atatgctcaAtctgaac	0.779569296531521	0.800536739068894	9.66436439707571	9.92429896101698	NA	NA	0.022	0.552	weak
rs9269079	chr6	+	T	G	32440910	9	NA	FactorBook	BARHL2	BARHL2	tccttattTcc	0.718700338052532	0.866101870063706	6.00445528452948	7.23593641925456	NA	NA	0	0.923913	strong
rs62060793	chr17	+	A	G	44142427	15	NA	FactorBook	NFE2	NFE2	ttcactgcagtgtcAacct	0.799733375385956	0.682791802275456	11.0513616332844	9.43536853585291	NA	NA	0.997389	0.002611	strong
rs4951255	chr1	+	C	A	205645063	12	NA	FactorBook	UA2	UA2	ttgcagtccttCc	0.915447291616396	0.736165522555275	7.1816118999952	5.77516054235542	NA	NA	0.965726	0.008065	strong
rs34855541	chr6	+	A	G	32559825	9	NA	FactorBook	SOX2-OCT4	SOX2-OCT4	ttcttttaAtgaatg	0.811068740467528	0.669901954163334	9.026441081699	7.45538598403479	NA	NA	0.990888	0.002278	strong
rs9275176	chr6	-	A	G	32654157	5	NA	FactorBook	POU2F2	POU2F2	agatccaaAttta	0.839019156975108	0.686877160063965	8.91139848195379	7.29546641527322	NA	NA	0.997382	0.002618	strong
rs9270707	chr6	+	A	G	32567351	6	NA	FactorBook	GABP	GABP	cccggAaagca	0.857254022999998	0.697648134897734	8.80399508902848	7.16484331215503	NA	NA	1	0	strong
rs62061812	chr17	+	C	T	44180997	4	NA	FactorBook	GFI1	GFI1	aatCtgtg	0.899689097310635	0.719376421793165	8.17872053785546	6.53956876098201	NA	NA	1	0	strong
rs2316953	chr17	+	G	A	44140341	5	NA	FactorBook	UA9	UA9	acccGggagga	0.826203518392102	0.933000372904621	6.32972301251078	7.14791670525519	NA	NA	0	0.793313	strong
rs2274273	chr14	+	G	A	55614636	15	NA	FactorBook	ZNF143-ext	ZNF143-ext	tgacttcggaatccGaaaagc	0.679673425663291	0.709442790974494	12.7394089867524	13.2973889013053	NA	NA	0.20625	0.78125	weak
rs62062770	chr17	+	T	C	44019680	10	NA	FactorBook	ZNF263	ZNF263	cgtttcttcTtcctt	0.774019000852435	0.903098167102255	8.20113227687988	9.56879290980788	NA	NA	0.008677	0.958785	strong
rs1879585	chr17	-	T	G	43567175	10	NA	FactorBook	UA3	UA3	ggagtTgggtcgagg	0.895957979769999	0.960223404273728	7.50277407149598	8.04093431064474	NA	NA	0	0.652	weak
rs75686108	chr17	-	C	T	44022376	2	NA	FactorBook	SOX2	SOX2	tctttgCc	0.803624931381709	0.983755539039711	7.31282290855922	8.95197468543268	NA	NA	0	1	strong
rs11657845	chr17	+	G	C	17843378	10	NA	FactorBook	SP1	SP1	tggtggcggGtgcct	0.858330743992774	0.767405254543701	8.2093297781916	7.33969143265285	NA	NA	0.836207	0	strong
rs11240565	chr1	-	C	T	205722958	6	NA	FactorBook	HNF4	HNF4	ttgaacttCgagtt	0.781719789331772	0.910361965770783	7.25686374896171	8.45107522924904	NA	NA	0.028571	0.934694	strong
rs7350928	chr17	-	C	T	44108100	6	NA	FactorBook	UA2	UA2	ggaaggaCgggtt	0.925960088609438	0.777890369054682	7.26408396439353	6.10248867679833	NA	NA	0.929435	0.046371	strong
rs3135336	chr6	-	G	A	32401829	13	NA	FactorBook	FOXA	FOXA	atctGtttatggacatg	0.858598713898098	0.792575457650123	7.70814679996527	7.11541710781305	NA	NA	0.79	0.208	weak
rs17651483	chr17	+	C	A	44058861	5	NA	FactorBook	REST	REST	gtcaCtgtctgccgtgcagag	0.743738550597219	0.671842710900523	15.1538156682193	13.6889241398715	NA	NA	0.97549	0.004902	strong
rs7005011	chr8	-	A	G	11676859	2	NA	FactorBook	TEAD1	TEAD1	aggaatAt	0.847570578271019	0.997195749132032	9.28518117241865	10.9243329492921	NA	NA	0	1	strong
rs75150069	chr4	-	G	A	1238970	6	NA	FactorBook	ZNF143	ZNF143	tccctgtgaGccagg	0.809835044528099	0.775985618933637	10.1781627444809	9.75273664711022	NA	NA	0.72093	0.069767	weak
rs62061822	chr17	-	A	C	44186894	10	NA	FactorBook	EGR1	EGR1	ctcaaaaaccacAcccccacca	0.733840500031855	0.865403988024817	9.1429315072071	10.7820832840806	NA	NA	0	1	strong
rs733968	chr17	-	C	T	44089715	6	NA	FactorBook	ESRRA	ESRRA	tgaccCgcgct	0.730385137877352	0.854934375616245	6.05837855887858	7.0914861514494	NA	NA	0.086	0.906	strong
rs4530661	chr4	-	A	C	77149335	5	NA	FactorBook	MEF2	MEF2	ttttatttcaAgatt	0.87357277214744	0.830496953232356	7.78772861772933	7.40371620526312	NA	NA	0.487288	0	weak
rs9468	chr17	-	T	C	44101563	12	NA	FactorBook	UA11	UA11	aataatTgtggagaggag	0.719970983761281	0.624635336106149	11.3688891266592	9.86346677984856	NA	NA	0.983444	0.013245	strong
rs8712	chr17	+	A	G	44101871	4	NA	FactorBook	ZNF281	ZNF281	gggAgaaggag	0.702463143839715	0.827247455388229	7.2197638877127	8.50226998667555	NA	NA	0.04918	0.95082	strong
rs9899634	chr17	-	T	A	17727943	16	NA	FactorBook	NFE2	NFE2	cagTtgattttgcagccaa	0.738167117398408	0.778816406802133	10.2005893604627	10.7623140691756	NA	NA	0	0.668407	weak
rs59581994	chr5	+	G	C	133920678	1	NA	FactorBook	ZNF143	ZNF143	Gccagcactttggga	0.714107469591198	0.788467791538705	8.97504015374393	9.90961499540782	NA	NA	0.046512	0.883721	strong
rs4478449	chr6	+	A	G	32571801	1	NA	FactorBook	GFI1	GFI1	Aaacacag	0.930218227412067	0.749905551894597	8.45624887971247	6.81709710283901	NA	NA	1	0	strong
rs78938131	chr17	+	T	G	44157622	11	NA	FactorBook	PU1	PU1	gaggctgaagTgagc	0.786972597747147	0.674827619497222	10.6866347179902	9.16377048936941	NA	NA	0.984	0.004	strong
rs601006	chr6	+	G	A	32573173	7	NA	FactorBook	EGR1	EGR1	gggtgtGgtggcgggcacctgt	0.805105964999255	0.673542477006292	10.0308291702523	8.39167739337884	NA	NA	1	0	strong
rs67539049	chr8	-	G	A	11307311	13	NA	FactorBook	ZNF263	ZNF263	ttGgaggagccttcg	0.887815202242512	0.747830582983817	9.40686198012835	7.92365242325069	NA	NA	0.980477	0.015184	strong
rs55667381	chr17	+	G	A	8117774	12	NA	FactorBook	UA8	UA8	agattcttcccGgc	0.724813306041391	0.910929440022435	6.27389111886064	7.88488853064611	NA	NA	0	0.996078	strong
rs117124984	chr17	+	C	G	44051588	8	NA	FactorBook	ZNF281	ZNF281	tggggagCtgg	0.67795629308248	0.837441246928771	6.96788778908706	8.60703956596052	NA	NA	0	1	strong
rs4647944	chr4	-	G	A	1018499	12	NA	FactorBook	EGR1	EGR1	gcccggacccGccccctgggcc	0.826408363769104	0.796062506045254	10.2962361256922	9.91815655842305	NA	NA	0.714579	0.199179	weak
rs9275309	chr6	+	G	T	32665258	7	NA	FactorBook	STAT2	STAT2	ctatttGccatttga	0.726789961789776	0.840329016903852	8.99539161644938	10.400650794765	NA	NA	0.006494	0.965368	strong
rs4951255	chr1	+	C	A	205645063	5	NA	FactorBook	UA5	UA5	ccttCccccactgcc	0.810765742978112	0.686935178916035	10.3544939975198	8.77302260039288	NA	NA	0.991736	0	strong
rs61649748	chr8	+	T	C	11331164	12	NA	FactorBook	GATA3	GATA3	gcggttctatcTctg	0.879877575529956	0.804201491131024	7.97312317988764	7.2873746627478	NA	NA	0.766423	0.021898	strong
rs4548919	chr17	+	G	T	44192395	10	NA	FactorBook	SOX2-OCT4	SOX2-OCT4	tttttctttGgcaaa	0.677687800326543	0.818778132803391	7.54203521381878	9.11223945145895	NA	NA	0.002278	0.990888	strong
rs117124984	chr17	+	C	G	44051588	17	NA	FactorBook	REST	REST	tgtgcttcctggggagCtggt	0.676833080622742	0.607049835435961	13.7906038804551	12.3687568705866	NA	NA	0.970588	0.014706	strong
rs35380574	chr6	+	C	T	32560051	8	NA	FactorBook	STAT2	STAT2	tcatttcCaatttct	0.824001996677493	0.721731690835038	10.1985732364783	8.93278600749472	NA	NA	0.948052	0.051948	strong
rs62060800	chr17	+	A	G	44145592	3	NA	FactorBook	HSF1	HSF1	agAgtatgctagaag	0.872970364290408	0.765012178729916	9.5786091029525	8.3940451117241	NA	NA	0.925287	0.005747	strong
rs139465	chr22	-	C	T	41614113	4	NA	FactorBook	NRF1	NRF1	gcctgcccctgCgtg	0.758054539440126	0.657863977171204	10.762576475803	9.34010812758968	NA	NA	0.972	0.022	strong
rs9271544	chr6	-	C	A	32590120	7	NA	FactorBook	SOX2-OCT4	SOX2-OCT4	gttgcataCcaattc	0.857603637137582	0.916501606395745	9.54433122106384	10.1998108651617	NA	NA	0.015945	0.749431	strong
rs71513892	chr8	-	C	G	22456517	7	NA	FactorBook	TCF12	TCF12	ccacCtggcac	0.915878013879473	0.7911029588953	8.44157184674952	7.29153049258548	NA	NA	0.92766	0.07234	strong
rs12936927	chr17	-	C	T	17726965	12	NA	FactorBook	NRF1	NRF1	cggCgcgcccgcccc	0.786533306886679	0.838036118482194	11.1669074264579	11.8981251946742	NA	NA	0.092	0.84	strong
rs2729805	chr15	+	A	C	63374289	12	NA	FactorBook	UA11	UA11	agctatcccagAtacttg	0.725912120666464	0.629274966152232	11.462704194606	9.93673006513691	NA	NA	0.983444	0	strong
rs2298914	chr1	+	C	T	171710405	6	NA	FactorBook	STAT2	STAT2	aggctCtccttttcc	0.786057125197627	0.908885637995324	9.72893414300939	11.2491678176194	NA	NA	0.008658	0.984848	strong
rs111853996	chr17	-	A	G	44130878	4	NA	FactorBook	CEBPB	CEBPB	gcagtggcgcAagt	0.945135946407877	0.774732409946036	8.89567489939462	7.29182683094173	NA	NA	0.995984	0.004016	strong
rs13073147	chr3	-	T	C	161045237	3	NA	FactorBook	TCF7L2	TCF7L2	gctttgaaTac	0.878805483620921	0.910993825937355	8.10366705665577	8.40048314861197	NA	NA	0.016913	0.505285	weak
rs13231367	chr7	-	G	A	127509070	5	NA	FactorBook	STAT2	STAT2	agataaagaaGcagt	0.667201225139253	0.795093543097282	8.25786901668627	9.84077679644548	NA	NA	0.006494	0.993506	strong
rs6502618	chr17	-	A	G	17746741	3	NA	FactorBook	NFY-UA2	NFY-UA2	ggactgagggtccccatggccAcc	0.772699241772738	0.696654934912143	9.31814878568325	8.40111389380797	NA	NA	0.847826	0	strong
rs4608377	chr17	+	T	C	44113359	19	NA	FactorBook	NFY-UA2	NFY-UA2	actggttcccaaacttggTtgtat	0.661034904477256	0.770312015239268	7.97156417329658	9.28936069994244	NA	NA	0.043478	0.956522	strong
rs77924366	chr17	-	T	C	44182181	2	NA	FactorBook	NR3C1	NR3C1	gctacttactgtgTc	0.756139412562384	0.854756031897161	6.57735284991842	7.43517918651002	NA	NA	0.079332	0.868476	strong
rs9891957	chr17	+	G	A	17744439	18	NA	FactorBook	ZNF143-ext	ZNF143-ext	acacaccctctaccaaaGagc	0.66469368185388	0.687205152614462	12.4586372577142	12.8805793582641	NA	NA	0.25	0.73125	weak
rs12047038	chr1	+	A	G	205718468	2	NA	FactorBook	UA7	UA7	aAaaaaacgggtcccgcccac	0.812054736706723	0.827819194590675	9.19646589684147	9.37499733414324	NA	NA	0.050562	0.539326	weak
rs62061796	chr17	-	G	A	44173408	6	NA	FactorBook	GATA1	GATA1	gctgGtaaca	0.742684837890161	0.935925143248061	6.29978911195535	7.9389408888288	NA	NA	0	1	strong
rs7636057	chr3	-	C	T	48992582	7	NA	FactorBook	NFE2	NFE2	gcagtgagccagCgtcgcg	0.76708976747809	0.654886823437858	10.6002658967449	9.04975500264928	NA	NA	0.986945	0	strong
rs1879585	chr17	+	T	G	43567175	7	NA	FactorBook	ZNF281	ZNF281	gggagtTgggt	0.761909249476706	0.837891092520998	7.8307380726317	8.61166298142407	NA	NA	0.081967	0.844262	strong
rs34385906	chr4	-	C	T	77154193	4	NA	FactorBook	NR2C2	NR2C2	aatcctttaacCcta	0.762584407401048	0.662043908714946	9.45961448789746	8.21244191426351	NA	NA	0.945055	0.043956	strong
rs11653458	chr17	+	A	G	44221843	7	NA	FactorBook	NFE2	NFE2	aaaaatAcatactcaggct	0.662397452434605	0.774600396474837	9.15354293959317	10.7040538336888	NA	NA	0	0.986945	strong
rs11653458	chr17	+	A	G	44221843	12	NA	FactorBook	MEF2	MEF2	aatacaaaaatAcat	0.919859470803778	0.774228964933617	8.20036538851611	6.90209820993693	NA	NA	0.95339	0.04661	strong
rs3130287	chr6	-	C	T	32050544	12	NA	FactorBook	UA11	UA11	ttttaaCgtgggacagcc	0.716792447955263	0.812128095610395	11.3186976300867	12.8241199768973	NA	NA	0.013245	0.983444	strong
rs1052590	chr17	+	A	G	44102638	12	NA	FactorBook	PAX5	PAX5	gtctgggaggcAggtc	0.737766044414283	0.829796839120481	4.67617544723854	5.25949335113669	NA	NA	0.167347	0.795918	weak
rs60320871	chr8	-	C	G	11297549	1	NA	FactorBook	ZNF281	ZNF281	gccctcccccC	0.886063444848832	0.805218649138725	9.10676797415239	8.27586269222271	NA	NA	0.819672	0	strong
rs12150627	chr17	-	C	G	44149537	5	NA	FactorBook	UA3	UA3	ttacgggggtCgttt	0.909474909354602	0.735817953840889	7.61596517097101	6.16175757130469	NA	NA	0.974	0.006	strong
rs111853996	chr17	-	A	G	44130878	5	NA	FactorBook	UA1	UA1	gcagtggcgcAagtc	0.682046928369194	0.826253280018917	7.7526296294009	9.39178140627435	NA	NA	0	1	strong
rs9271734:A	chr6	+	C	A	32593639	8	NA	FactorBook	STAT2	STAT2	cgactttCcctatcc	0.807774066874081	0.699575054265554	9.9977221083938	8.65855599150077	NA	NA	0.948052	0	strong
rs62061855	chr17	-	G	A	44199670	11	NA	FactorBook	MEF2	MEF2	atctGttttctagcc	0.724825487309098	0.880704007848378	6.46167597062418	7.85130217464256	NA	NA	0.006356	0.961864	strong
rs4616340	chr17	+	T	C	17861360	6	NA	FactorBook	CEBPB	CEBPB	gattgTgccactgc	0.788798057712121	0.962952496072596	7.42421353176719	9.06336530864064	NA	NA	0	1	strong
rs62063846	chr17	+	A	G	44071674	12	NA	FactorBook	FOXA	FOXA	ccactctgtaaAtaaga	0.910386862108046	0.732968787359002	8.17307953564139	6.58029289038309	NA	NA	0.994	0.002	strong
rs4872525	chr8	-	C	A	22492708	14	NA	FactorBook	YY1	YY1	aCgaaggcctccctt	0.7205769047265	0.799569607827647	8.7361587219537	9.69385357401076	NA	NA	0.016701	0.878914	strong
rs9271480	chr6	-	G	A	32588831	6	NA	FactorBook	GATA1	GATA1	tatgGtaaag	0.736757538294474	0.929997843652375	6.24951107266983	7.88866284954328	NA	NA	0	1	strong
rs876944	chr17	+	G	T	44134391	16	NA	FactorBook	ESR1	ESR1	aattacggtcatcccGtcta	0.801146773933924	0.700457744622798	8.22321628678432	7.18971319762373	NA	NA	0.875274	0.004376	strong
rs274054	chr7	+	G	C	23390467	6	NA	FactorBook	GFI1	GFI1	aatcaGag	0.956138032805589	1	8.6918756593888	9.0906075913373	NA	NA	0.283582	0.716418	weak
rs7219489	chr17	-	G	T	8121622	17	NA	FactorBook	REST	REST	gtcgGcacagaggaaaggcca	0.74486562229241	0.674008779733029	15.1767799702581	13.7330582079336	NA	NA	0.970588	0	strong
rs4072739	chr17	-	G	A	17884660	9	NA	FactorBook	YY1	YY1	atgatgGcgatggca	0.831537722135693	0.696337006197662	10.0814298601848	8.4422780833113	NA	NA	1	0	strong
rs71565336	chr6	+	G	A	32451963	8	NA	FactorBook	ZNF281	ZNF281	tggggagGgca	0.818855876476474	0.659370922630183	8.41602315804222	6.77687138116876	NA	NA	1	0	strong
rs28752497	chr6	-	T	A	32568481	6	NA	FactorBook	STAT2	STAT2	ggtaaaagaTaagtg	0.710065250522669	0.833166047303702	8.78839188416195	10.3119955847627	NA	NA	0.006494	0.984848	strong
rs1029463	chr17	+	T	G	44150161	13	NA	FactorBook	GATA1-ext	GATA1-ext	ataaaattacatTataacaa	0.704669646852464	0.903470330785656	5.81014351105137	7.44929528792482	NA	NA	0	1	strong
rs55790407	chr17	-	G	C	43512439	12	NA	FactorBook	MAX	MAX	caGgtcacgtgctg	0.983149039612948	0.971133497598921	10.131062902562	10.0072462612922	NA	NA	0.464503	0.052738	weak
rs56813533	chr16	-	A	T	31070481	15	NA	FactorBook	YY1	YY1	Aaaatggagtcttgg	0.833266386826015	0.734204931263994	10.1023879133955	8.90138272804883	NA	NA	0.916493	0	strong
rs754513	chr17	+	T	A	44055638	10	NA	FactorBook	UA11	UA11	tgactttccTgaatgttt	0.657976462960745	0.742472972580768	10.3899485174702	11.7242126352284	NA	NA	0	0.94702	strong
rs754513	chr17	-	T	A	44055638	10	NA	FactorBook	HSF1	HSF1	tttccTgaatgttta	0.778473799076819	0.810523677345866	8.54175184321222	8.89341699508247	NA	NA	0	0.534483	weak
rs754513	chr17	+	T	A	44055638	8	NA	FactorBook	ETS1	ETS1	actttccTgaa	0.987501070599985	0.798533375525126	8.56582461831465	6.9266728414412	NA	NA	1	0	strong
rs4343339	chr17	+	T	C	17872589	6	NA	FactorBook	B-Box	B-Box	tggccTccaactcctg	0.817291815170306	0.708329123065046	11.3111361580267	9.80311683901404	NA	NA	0.982673	0.007426	strong
rs1736081	chr8	-	T	G	11702840	2	NA	FactorBook	UA9	UA9	tcctgctgtTg	0.926734711302398	0.997212061095154	7.09991412290189	7.63985627143226	NA	NA	0.155015	0.784195	weak
rs142844903	chr5	+	C	T	133916150	14	NA	FactorBook	YY1	YY1	cccccccgccgtcCt	0.728094910346661	0.805366144516963	8.82730581526109	9.76412985434022	NA	NA	0.035491	0.878914	strong
rs3947	chr8	-	G	A	11702375	3	NA	FactorBook	CEBPB	CEBPB	cagctggggcaGca	0.760075226654307	0.934229665014782	7.15387256309316	8.79302433996661	NA	NA	0	1	strong
rs960212	chr3	+	C	T	161047974	7	NA	FactorBook	PRDM1	PRDM1	gtccttCcattcttc	0.655673321088991	0.795446221580239	7.48803572028282	9.08429476871822	NA	NA	0	0.993939	strong
rs7953894	chr12	-	C	A	123404966	20	NA	FactorBook	TBP	TBP	Ctataaacctgtccccagtc	0.839317057065514	0.825546541552503	7.60409124543662	7.47933236489661	NA	NA	0.525316	0.06962	weak
rs2163129	chr17	-	T	C	44056433	11	NA	FactorBook	v-Maf	v-Maf	tgtggcTgatccaggag	0.78291419405529	0.650693145147792	9.70583127973054	8.06667950285708	NA	NA	1	0	strong
rs56100031	chr17	+	C	T	44155157	4	NA	FactorBook	USF	USF	cctCaggtgat	0.836758772415529	0.69473385562348	9.65728169112475	8.0181299142513	NA	NA	1	0	strong
rs11097291	chr4	-	C	T	77149948	5	NA	FactorBook	UA10	UA10	tttccttcatCttga	0.646092970457391	0.722947685053911	11.0889503969817	12.4080146135939	NA	NA	0.022388	0.955224	strong
rs28749549	chr6	-	C	T	31157830	6	NA	FactorBook	BARHL2	BARHL2	agccaCcatga	0.687919912816419	0.884117382917269	5.74729708216958	7.38644885904304	NA	NA	0	1	strong
rs1230086	chr17	-	C	T	43503283	7	NA	FactorBook	EGR1	EGR1	cctgcttacctccccCgtctcc	0.850318365346266	0.718754877353303	10.5941312496976	8.95497947282418	NA	NA	1	0	strong
rs1230076	chr17	-	C	T	43495660	11	NA	FactorBook	STAT1	STAT1	aaatCccttaaactt	0.689062742422755	0.83559622396394	7.63523309462154	9.25891294095831	NA	NA	0	0.997872	strong
rs889555	chr16	+	C	T	31122571	12	NA	FactorBook	EGR1	EGR1	tggcttgggggCggacaggaac	0.805133042069725	0.774787184345875	10.0311665239425	9.65308695667339	NA	NA	0.714579	0.199179	weak
rs5021726	chr6	+	T	C	32578481	2	NA	FactorBook	v-Maf	v-Maf	aTttgagatcagcaggg	0.783206968593774	0.764269963276374	9.70946082214413	9.47469770257158	NA	NA	0.628	0.072	weak
rs10445338	chr17	+	G	A	44067682	8	NA	FactorBook	B-Box	B-Box	tggtttcGaaatcgct	0.790793536003408	0.676978216889091	10.9444058934544	9.36922730060009	NA	NA	0.992574	0.007426	strong
rs919461	chr17	+	A	T	44065669	15	NA	FactorBook	ZNF143	ZNF143	cagtgaagtctgggA	0.842233746095042	0.756417349890623	10.5853558629886	9.5067988746054	NA	NA	0.883721	0	strong
rs9275309	chr6	-	G	T	32665258	7	NA	FactorBook	MEF2	MEF2	cgctatttGccattt	0.823293685173414	0.87750738658645	7.33950049411418	7.82280492784724	NA	NA	0.014831	0.722458	strong
rs2075602	chr14	-	A	G	55609774	4	NA	FactorBook	A-Box	A-Box	gtctttatggtacagttAtac	0.743254357485664	0.87116244817824	9.09617154167246	10.6615494271696	NA	NA	0.008621	0.991379	strong
rs17154027	chr8	-	A	G	11713852	7	NA	FactorBook	BARHL2	BARHL2	agcaAttagtt	0.943996002680368	0.864795190698284	7.88671089570927	7.2250196332097	NA	NA	0.717391	0	strong
rs62064668	chr17	+	G	A	44082981	2	NA	FactorBook	SOX2	SOX2	cGcaaaga	0.80104120075372	0.981171808411722	7.28931148701408	8.92846326388753	NA	NA	0	1	strong
rs78405587	chr5	+	A	G	133920817	7	NA	FactorBook	GFI1	GFI1	aatcccAg	0.942123222450606	0.877513900201158	8.56447251798464	7.97713452267265	NA	NA	0.671642	0	weak
rs34537691	chr6	+	A	G	32584295	12	NA	FactorBook	UA11	UA11	ggacttacttcAgtcctg	0.723423396536783	0.628087748881651	11.4234053487701	9.91798300195948	NA	NA	0.983444	0.013245	strong
rs6779394	chr3	+	G	A	49157771	1	NA	FactorBook	CTCF	CTCF	Gcgcctccttcttgc	0.794619526493089	0.773237522538753	8.66771238293071	8.43447741415916	NA	NA	0.566	0.054	weak
rs13073147	chr3	-	T	C	161045237	2	NA	FactorBook	HNF4	HNF4	gttggctttgaaTa	0.737880289519149	0.803817263641301	6.84989275845527	7.46199909598614	NA	NA	0.089796	0.804082	strong
rs842348	chr2	+	T	G	135342391	10	NA	FactorBook	SOX2-OCT4	SOX2-OCT4	agcttagcaTgtaaa	0.8067845065002	0.665694174023352	8.97876154042607	7.40855730278591	NA	NA	0.990888	0.002278	strong
rs7350928	chr17	-	C	T	44108100	3	NA	FactorBook	UA4	UA4	caagtggaaggaCgg	0.683929736307309	0.8080521274484	8.49148637349757	10.0325563651479	NA	NA	0	0.985437	strong
rs16940845	chr17	-	C	A	44116843	8	NA	FactorBook	FOXA	FOXA	ggctgttcaCtgagcat	0.857314121223812	0.76092538465964	7.69661425425879	6.83127574480931	NA	NA	0.844	0.018	strong
rs6572999	chr14	-	T	C	55527374	14	NA	FactorBook	A-Box	A-Box	ggcaaggTagttgattggaaa	0.834782749575872	0.700846544089848	10.216323676673	8.5771718997995	NA	NA	1	0	strong
rs17576870	chr17	+	A	G	44180442	10	NA	FactorBook	B-Box	B-Box	gtggttagaActccaa	0.773661923399782	0.675504735843223	10.7073082018229	9.34883465206658	NA	NA	0.95297	0	strong
rs71565336	chr6	+	G	A	32451963	9	NA	FactorBook	SP1	SP1	gtggggagGgcatgg	0.844808914275935	0.720368094114659	8.0800029888077	6.88981408118406	NA	NA	0.913793	0	strong
rs11084932	chr19	-	C	G	2328101	7	NA	FactorBook	YY1	YY1	aacatggcCtctcta	0.921810599782653	0.939147058836608	11.1758837376799	11.3860681843067	NA	NA	0.194154	0.638831	weak
rs34385906	chr4	+	C	T	77154193	9	NA	FactorBook	AP2	AP2	cctttaacCctaggc	0.901067418124528	0.788438243045408	7.8660779195217	6.88285530003357	NA	NA	0.894094	0.105906	strong
rs6502625	chr17	-	G	C	17848286	14	NA	FactorBook	CTCF	CTCF	tGcagcagatgctgc	0.747107508397575	0.815851689947428	8.14945113480607	8.89931289104027	NA	NA	0.066	0.84	strong
rs1009978	chr14	+	C	G	55603061	12	NA	FactorBook	ZNF143-ext	ZNF143-ext	aaacttcagctCccctttgag	0.742865819791847	0.673504672067538	13.923850989719	12.6237854063276	NA	NA	0.94375	0	strong
rs2605136	chr17	-	C	T	18136750	18	NA	FactorBook	ZNF143-ext	ZNF143-ext	gagCgctggcagcgggattcc	0.674340972599454	0.696852443360035	12.6394605439888	13.0614026445388	NA	NA	0.25	0.73125	weak
rs62063777	chr17	+	A	G	44053171	2	NA	FactorBook	ZNF281	ZNF281	cAgggagggga	0.841285689761259	0.919155204289893	8.64655191585927	9.44687790289188	NA	NA	0.139344	0.852459	strong
rs28362336	chr6	+	T	G	31164901	7	NA	FactorBook	USF	USF	gggcagTtgaa	0.693979945373031	0.82752899998453	8.00942881197614	9.55075814425613	NA	NA	0	0.986	strong
rs1071646	chr15	+	C	A	63351840	6	NA	FactorBook	HNF4	HNF4	gaggcCaagcacat	0.704118325175216	0.834209162301996	6.53647357873786	7.74413327074132	NA	NA	0.018367	0.934694	strong
rs9275400	chr6	-	C	G	32669761	8	NA	FactorBook	GFI1	GFI1	Ctatgatt	0.927400902851229	0.747088227333759	8.43063768767245	6.791485910799	NA	NA	1	0	strong
rs62063208	chr17	-	C	A	44212032	9	NA	FactorBook	ZNF281	ZNF281	acCccacctct	0.868991561756323	0.792481961815956	8.93130686117096	8.14495778142643	NA	NA	0.819672	0.02459	strong
rs12940792	chr17	-	C	T	43492357	2	NA	FactorBook	NR3C1	NR3C1	agaaccacttgaaCc	0.835267410131194	0.736650790796418	7.26565549843909	6.40782916184749	NA	NA	0.868476	0.079332	strong
rs77592320	chr4	+	C	T	1000799	11	NA	FactorBook	MEF2	MEF2	gatctaaaaaCagct	0.839363741916318	0.995242262455598	7.48276187401915	8.87238807803753	NA	NA	0.006356	0.961864	strong
rs62062798	chr17	-	A	G	44027383	1	NA	FactorBook	ZNF263	ZNF263	ggggaggaggtgacA	0.93759119522647	0.956161405085033	9.93426441110861	10.1310254044328	NA	NA	0.160521	0.629067	weak
rs9263847	chr6	-	T	C	31156086	7	NA	FactorBook	MYC	MYC	ctgacctTgtgatc	0.795645635313322	0.879775457841052	7.27374598814548	8.04285591841423	NA	NA	0.157895	0.842105	weak
rs7209131	chr17	-	C	T	7376411	2	NA	FactorBook	GFI1	GFI1	ctgggaCt	0.761810546933135	0.942123222450606	6.92532074111119	8.56447251798464	NA	NA	0	1	strong
rs7808331	chr7	-	G	A	23413689	3	NA	FactorBook	SOX2-OCT4	SOX2-OCT4	ttttctttacaaGgt	0.762588511632246	0.791591699215172	8.48690120378839	8.80967971914313	NA	NA	0.029613	0.52164	weak
rs2298914	chr1	+	C	T	171710405	4	NA	FactorBook	ETS1	ETS1	gctCtcctttt	0.84337487992365	0.980707915760981	7.31563896384324	8.50689913996493	NA	NA	0	0.914062	strong
rs1043620	chr6	+	T	C	31783755	9	NA	FactorBook	NFY	NFY	cggctgatTggccgc	0.981551178186728	0.822966488769038	9.48345040538604	7.95125313379344	NA	NA	0.984	0	strong
rs11725653	chr4	+	C	T	963397	6	NA	FactorBook	STAT2	STAT2	tatatCtcctttttt	0.720856604165039	0.843685116962735	8.92195516542367	10.4421888400337	NA	NA	0.008658	0.984848	strong
rs139486	chr22	+	C	G	41627654	11	NA	FactorBook	UA11	UA11	agtttttgctCaatccat	0.727127992716795	0.629012776557281	11.4819037385379	9.93258989212662	NA	NA	0.986755	0	strong
rs3794782	chr17	+	C	G	18127914	14	NA	FactorBook	CTCF	CTCF	cagccgcctcgggCt	0.782210533281158	0.850954714831012	8.53235504456093	9.28221680079514	NA	NA	0.066	0.84	strong
rs62405565	chr6	-	C	G	32452281	5	NA	FactorBook	ZEB1	ZEB1	ccaCatgc	0.767441831741869	0.9460529983077	7.0429731037172	8.68212488059066	NA	NA	0	1	strong
rs62059823	chr17	+	G	C	7476493	13	NA	FactorBook	FOXA	FOXA	tggcgtgggaaaGaaag	0.767034804634113	0.856427117217281	6.88612360943291	7.6886510964019	NA	NA	0.002	0.79	strong
rs56159231	chr17	+	C	T	43556862	3	NA	FactorBook	PAX5	PAX5	ggCgacagagcgagac	0.898037174336229	0.801888961515653	5.69202041369695	5.08260511803314	NA	NA	0.804082	0.085714	strong
rs12371502	chr12	-	T	C	40644305	13	NA	FactorBook	MEF2	MEF2	atTtatttgtgtttt	0.874346925532725	0.915705231057016	7.79463004216163	8.16333116218458	NA	NA	0.199153	0.720339	weak
rs6502618	chr17	-	A	G	17746741	8	NA	FactorBook	RFX5	RFX5	catggccAcccctgc	0.833929840128292	0.675607196213858	6.92123240244978	5.6072276020777	NA	NA	0.954639	0.026804	strong
rs2867316	chr17	+	C	T	43376447	10	NA	FactorBook	ESR1	ESR1	agcgtaagtCaggcagtccc	0.826171818743535	0.709536152154924	8.48008102462182	7.28289675787158	NA	NA	0.92779	0.017505	strong
rs10089222	chr8	+	G	C	1732224	11	NA	FactorBook	E2F1	E2F1	ggccgaggcgGgtgg	0.86616382017468	0.913966395226753	6.79348831874691	7.16841304737017	NA	NA	0.291165	0.706827	weak
rs17660464	chr17	-	C	A	44177993	11	NA	FactorBook	MEF2	MEF2	aactCttttgtattt	0.72627536026657	0.883190778326905	6.4746013014987	7.87347124199312	NA	NA	0	0.961864	strong
rs62061808	chr17	-	C	T	44177337	9	NA	FactorBook	SOX2-OCT4	SOX2-OCT4	agtacaCcttaatgt	0.671970915446545	0.813137701750739	7.47841159973348	9.04946669739768	NA	NA	0.002278	0.990888	strong
rs4372027	chr8	-	T	C	1707958	10	NA	FactorBook	E2F1	E2F1	ggtccTgctctccca	0.714525766582741	0.904708252126495	5.6041620945846	7.09579966230382	NA	NA	0.018072	0.981928	strong
rs9270707	chr6	+	A	G	32567351	7	NA	FactorBook	UA6	UA6	acccggAaagcagag	0.804652727368852	0.674935127725847	9.43142293265351	7.9109887100016	NA	NA	0.985714	0.014286	strong
rs9295963	chr6	-	T	C	31169494	7	NA	FactorBook	NFY	NFY	ctggccaaTatggtg	0.928717539847583	0.780239124065892	8.97298778248848	7.5384342679818	NA	NA	0.974	0.024	strong
rs62296060	chr4	-	G	A	1014066	2	NA	FactorBook	UA12	UA12	cagtgcGg	0.937561428570787	0.979984625917894	8.26588832508837	8.63990692374054	NA	NA	0	0.467213	weak
rs62063796	chr17	-	G	A	44068289	8	NA	FactorBook	USF	USF	ctcGcctggtc	0.690939627359585	0.832964544151633	7.9743395981497	9.61349137502315	NA	NA	0	1	strong
rs4306559	chr17	-	T	C	44090236	2	NA	FactorBook	UA12	UA12	cagtgcTg	0.985938781180782	0.937561428570787	8.69240095876957	8.26588832508837	NA	NA	0.532787	0	weak
rs4306559	chr17	+	T	C	44090236	2	NA	FactorBook	CREB	CREB	cTggcctcaga	0.88134562975978	0.798678308570143	8.28640080700245	7.50916366655705	NA	NA	0.836364	0.063636	strong
rs900267	chr8	+	T	C	22485258	6	NA	FactorBook	STAT2	STAT2	tggctTtctctttcc	0.929762592508451	0.806934079710755	11.5075593632895	9.9873256886795	NA	NA	0.984848	0.008658	strong
rs6993302	chr8	-	T	C	22527457	10	NA	FactorBook	NFE2	NFE2	accctgaagTagcacatgg	0.74798122801129	0.813735621874708	10.3362086666342	11.2448559832619	NA	NA	0.036554	0.874674	strong
rs34481656	chr6	+	A	G	32501664	5	NA	FactorBook	GATA1	GATA1	atttAtctta	0.969265197705674	0.776024892347773	8.22174632842919	6.58259455155573	NA	NA	1	0	strong
rs876944	chr17	+	G	T	44134391	4	NA	FactorBook	STAT1	STAT1	cccGtctagaaaaat	0.687721025302695	0.833942018620221	7.62036605519538	9.24058334249351	NA	NA	0.002128	0.997872	strong
rs7197717	chr16	+	A	C	31083075	7	NA	FactorBook	UA3	UA3	accagcAcccctcct	0.732634207718247	0.928376622530309	6.13509680327926	7.77424858015272	NA	NA	0	1	strong
rs17191237	chr6	-	T	A	31176160	2	NA	FactorBook	NFY-UA2	NFY-UA2	agatagtcccaatttttggcctTc	0.723028356862303	0.774623146950879	8.71915674467887	9.34134957808772	NA	NA	0.043478	0.76087	strong
rs114081332	chr4	-	G	T	777519	7	NA	FactorBook	UA3	UA3	tgattgggGtcctca	0.917746316325082	0.72200390151302	7.68523013557218	6.04607835869873	NA	NA	1	0	strong
rs139486	chr22	+	C	G	41627654	8	NA	FactorBook	CEBPB	CEBPB	ttttgctCaatcca	0.959732221153172	0.937180921660714	9.03305589243576	8.82080174042066	NA	NA	0.461847	0	weak
rs55764254	chr8	+	A	G	11294184	16	NA	FactorBook	GATA1-ext	GATA1-ext	tttagccaaggtgatAactg	0.9139300828257	0.774176518260041	7.53553805531819	6.38324169923935	NA	NA	0.907816	0.004008	strong
rs35399335:G	chr6	-	C	G	32556338	4	NA	FactorBook	STAT2	STAT2	aaaaatagaaaCtgg	0.917120870411302	0.881538441987511	11.3510942950459	10.9106948740797	NA	NA	0.738095	0.248918	weak
rs35239661	chr6	+	G	T	32549923	12	NA	FactorBook	YY1	YY1	tatttgagccaGgtt	0.732830573110854	0.868031289048885	8.88472023041965	10.5238720072931	NA	NA	0	1	strong
rs9274972	chr6	+	C	T	32642126	6	NA	FactorBook	v-JUN	v-JUN	gaaaaCgaactaata	0.663971294577939	0.801090303069598	7.93726368993255	9.57641546680601	NA	NA	0	1	strong
rs13280447	chr8	+	C	T	11308779	4	NA	FactorBook	A-Box	A-Box	tggCagcttggccatcacagc	0.826215922586374	0.698307831893798	10.1114802578898	8.54610237239258	NA	NA	0.991379	0.008621	strong
rs16940845	chr17	-	C	A	44116843	12	NA	FactorBook	NFE2	NFE2	ctgttcaCtgagcattttg	0.772696705186654	0.715242300396352	10.6777470900773	9.88379572540364	NA	NA	0.827676	0.018277	strong
rs56212100	chr17	-	G	A	43501940	7	NA	FactorBook	ETS1	ETS1	tctaGgaaggg	0.961592476858433	0.772624781783574	8.34108717072641	6.70193539385295	NA	NA	1	0	strong
rs9275093	chr6	-	C	T	32649047	5	NA	FactorBook	NR2C2	NR2C2	gcacctgtcaCccaa	0.784770887256716	0.675643433408686	9.73483064002598	8.38113964735756	NA	NA	0.956044	0.005495	strong
rs7219489	chr17	-	G	T	8121622	8	NA	FactorBook	v-JUN	v-JUN	cctgtcgGcacagag	0.669925022570126	0.807044031061785	8.00843590686124	9.6475876837347	NA	NA	0	1	strong
rs6791234	chr3	-	A	G	48996137	10	NA	FactorBook	SOX2-OCT4	SOX2-OCT4	actccAtctcaaaaa	0.835205163670797	0.694439937937137	9.29505703383356	7.72847093201373	NA	NA	0.990888	0.004556	strong
rs7219489	chr17	-	G	T	8121622	6	NA	FactorBook	ZNF143	ZNF143	tccctgtcgGcacag	0.809922692559128	0.774864401608066	10.1792643218084	9.73864497191205	NA	NA	0.72093	0.046512	weak
rs9275327	chr6	-	C	T	32666802	2	NA	FactorBook	HSF1	HSF1	cttccagaatatcCt	0.867489171635786	0.725275419836578	9.51846708209562	7.95803617484919	NA	NA	0.988506	0	strong
rs16953475	chr15	-	A	G	63348087	8	NA	FactorBook	ETS1	ETS1	gacAggaaaaa	0.993406377772737	0.804438682697878	8.61704868992841	6.97789691305495	NA	NA	1	0	strong
rs35078352	chr15	-	C	T	75375950	5	NA	FactorBook	UA9	UA9	gcctccCgagt	0.82647292006909	0.933269774581609	6.3317869567527	7.1499806494971	NA	NA	0	0.793313	strong
rs74530574	chr1	-	G	A	171714200	5	NA	FactorBook	GATA3	GATA3	cagagatcgcGccac	0.797388545545086	0.921125614743765	7.22563828500021	8.34689756251405	NA	NA	0.021898	0.912409	strong
rs2244578	chr6	-	G	C	31436609	18	NA	FactorBook	UA7	UA7	cagGcccaatccccgtttttg	0.854428576096903	0.863691787674008	9.67634681035034	9.78125206551769	NA	NA	0.061798	0.483146	weak
rs1978485	chr16	-	C	T	31131121	5	NA	FactorBook	UA9	UA9	gcctccCgagt	0.82647292006909	0.933269774581609	6.3317869567527	7.1499806494971	NA	NA	0	0.793313	strong
rs71513892	chr8	+	C	G	22456517	7	NA	FactorBook	MAX	MAX	ccccacCtggcacc	0.828194876968388	0.987263131771688	8.53430564042412	10.1734574172976	NA	NA	0	1	strong
rs859767	chr2	+	A	G	135341200	10	NA	FactorBook	UA11	UA11	gggttcaccAcatccatg	0.784019303179933	0.704249858542348	12.3802607772435	11.1206406088833	NA	NA	0.94702	0.05298	strong
rs9274972	chr6	-	C	T	32642126	4	NA	FactorBook	POU2F2	POU2F2	gcatgaaaaCgaa	0.840977446220677	0.884517307320081	8.93219788285555	9.39464388171041	NA	NA	0.073298	0.748691	weak
rs62060793	chr17	-	A	G	44142427	1	NA	FactorBook	UA10	UA10	ttcactgcagtgtcA	0.740818372153872	0.695540034119818	12.7147307858363	11.9376146934542	NA	NA	0.850746	0.078358	strong
rs1866975	chr4	+	C	T	77138658	10	NA	FactorBook	GATA3	GATA3	gagctggcaCctcct	0.763526692834113	0.87990603836261	6.91879477600273	7.97338109948589	NA	NA	0.014599	0.890511	strong
rs9271126	chr6	-	G	T	32576873	7	NA	FactorBook	EBF1	EBF1	ggatcaccGgaggtc	0.814632614670724	0.845760587559087	8.16789183687916	8.479995613569	NA	NA	0.008081	0.472727	weak
rs9271126	chr6	+	G	T	32576873	6	NA	FactorBook	ZEB1	ZEB1	tcaccGga	0.787120064402194	0.965731230968026	7.22356433242413	8.86271610929759	NA	NA	0	1	strong
rs9275313	chr6	+	G	T	32665759	11	NA	FactorBook	UA2	UA2	gcttcgtcagGca	0.710413280094232	0.917069342430035	5.57313622855442	7.19433676087174	NA	NA	0.002016	0.997984	strong
rs73209250	chr8	-	T	C	11314277	13	NA	FactorBook	SRF	SRF	cTggattaggggag	0.676403589912892	0.788113349049436	8.69865022913404	10.1352542572628	NA	NA	0.025641	0.974359	strong
rs8070748	chr17	-	A	G	17859421	7	NA	FactorBook	UA4	UA4	cccgcacgAaaaagg	0.828997071651073	0.71524813158367	10.2926031197326	8.88032708711371	NA	NA	0.970874	0.029126	strong
rs601006	chr6	+	G	A	32573173	1	NA	FactorBook	ZNF281	ZNF281	Ggtggcgggca	0.832919163018509	0.767434910055136	8.56056256798727	7.88752961400971	NA	NA	0.819672	0.155738	weak
rs2191033	chr17	-	G	A	45004788	12	NA	FactorBook	ZNF143-ext	ZNF143-ext	ttttgtgggGgtgggtagttt	0.730121644353872	0.663975914073736	13.6849814724286	12.4451838299892	NA	NA	0.94375	0.04375	strong
rs11580522	chr1	-	T	C	171720978	9	NA	FactorBook	SOX2-OCT4	SOX2-OCT4	attccaTgtgaaggg	0.821330152129814	0.68016336582562	9.14064105410984	7.56958595644563	NA	NA	0.990888	0.002278	strong
rs35407883	chr6	-	A	G	32590529	4	NA	FactorBook	ZEB1	ZEB1	tcagAtgt	0.92597585498084	0.977534171346582	8.4978727658348	8.97103414487075	NA	NA	0.08216	0.71831	weak
rs7764794	chr6	-	A	G	31159692	1	NA	FactorBook	ZNF263	ZNF263	caggagaatggcgtA	0.826238595947256	0.844808805805818	8.75442593807694	8.95118693140109	NA	NA	0.160521	0.629067	weak
rs10514899	chr17	+	C	G	44119987	14	NA	FactorBook	ZNF263	ZNF263	ctcaaattactccCa	0.862850011610605	0.812534506674648	9.14234285273702	8.60922401314351	NA	NA	0.704989	0.008677	weak
rs35884427	chr17	-	G	A	43495216	7	NA	FactorBook	B-Box	B-Box	caggagatcGagacca	0.843626353159161	0.796819570180285	11.6756002812708	11.0278048603869	NA	NA	0.806931	0.193069	weak
rs9272021	chr6	+	A	G	32598515	13	NA	FactorBook	REST	REST	gcctatgtcctgAgtagtatt	0.626794658124268	0.693057206898782	12.771061421265	14.1211735662239	NA	NA	0.022059	0.960784	strong
rs11849495	chr14	-	T	C	60714312	15	NA	FactorBook	UA10	UA10	Tactagcctggatga	0.700706246349824	0.639390086575033	12.0262828476957	10.9739082122083	NA	NA	0.910448	0.074627	strong
rs9274762	chr6	+	C	G	32638411	5	NA	FactorBook	ZEB1	ZEB1	acacCtgg	1	0.821388833434169	9.17720772104866	7.5380559441752	NA	NA	1	0	strong
rs12150336	chr17	+	C	T	44125704	7	NA	FactorBook	SP1	SP1	ccgaggCgggtggat	0.85954365843544	0.79111765638632	8.22093045161763	7.56648387591724	NA	NA	0.814655	0.137931	weak
rs73209254	chr8	-	A	C	11326506	11	NA	FactorBook	PRDM1	PRDM1	ccaaAgtgaaatcat	0.815672394664516	0.730188473550129	9.3152852660716	8.33902676320736	NA	NA	0.864646	0	strong
rs77750312	chr5	+	G	T	133920206	7	NA	FactorBook	RFX5	RFX5	cggtagGttcccaag	0.829457594043549	0.659186939334616	6.88411482609745	5.47094705604078	NA	NA	0.96701	0.008247	strong
rs9271061	chr6	+	A	T	32575544	14	NA	FactorBook	PU1	PU1	agagaggacctgtAt	0.764649993463482	0.750037819416557	10.3835066057577	10.1850816962727	NA	NA	0.566	0.08	weak
rs1772159	chr1	-	G	A	205759195	11	NA	FactorBook	UA11	UA11	agggaatGtgaggaaggg	0.72502971637665	0.628231479647727	11.4487703601015	9.92025262001418	NA	NA	0.986755	0.013245	strong
rs9271061	chr6	-	A	T	32575544	6	NA	FactorBook	UA7	UA7	acagagaggacctgtAtttat	0.736304281236052	0.783250654916572	8.33859702554909	8.87026158585224	NA	NA	0.067416	0.758427	weak
rs1622599	chr8	-	A	G	11735088	5	NA	FactorBook	CTCF	CTCF	cccgggaggcAgagg	0.678299530495986	0.823792345861342	7.39889348775936	8.98592959161065	NA	NA	0.006	0.994	strong
rs9915776	chr17	-	A	G	17749056	2	NA	FactorBook	ZEB1	ZEB1	ccagctAa	0.767540193447181	0.946151360013013	7.04387578951865	8.68302756639211	NA	NA	0	1	strong
rs56301633	chr17	+	G	A	44077850	6	NA	FactorBook	HNF4	HNF4	agcccGtaggcccc	0.670952960241448	0.799595136680459	6.22859275264968	7.42280423293701	NA	NA	0.028571	0.934694	strong
rs2294138	chr8	-	C	T	11705139	3	NA	FactorBook	ZNF143-ext	ZNF143-ext	gcgtgaggagggatgcagCag	0.607232005971917	0.688088860725431	11.3816085517439	12.897143076405	NA	NA	0	0.98125	strong
rs62063673	chr17	+	T	G	44125484	15	NA	FactorBook	RFX5	RFX5	tgccatgttgcccaT	0.741925759104506	0.84178786311957	6.15764103528935	6.9864503629176	NA	NA	0.039175	0.85567	strong
rs487404	chr2	+	A	G	135300861	4	NA	FactorBook	ZNF281	ZNF281	agcAgaggagc	0.687417771500641	0.812202083049155	7.06513081287679	8.34763691183964	NA	NA	0.04918	0.95082	strong
rs62061809	chr17	+	T	C	44178839	6	NA	FactorBook	ZEB1	ZEB1	tcagcTgg	0.946151360013013	0.767540193447181	8.68302756639211	7.04387578951865	NA	NA	1	0	strong
rs28383170	chr6	-	G	T	32565722	16	NA	FactorBook	GATA1-ext	GATA1-ext	tcttGatctcttgacctcgg	0.827117111871043	0.967490423425862	6.81974758226423	7.97715387739558	NA	NA	0	0.907816	strong
rs3134954	chr6	-	C	T	32071893	3	NA	FactorBook	GATA3	GATA3	ttgagatgtgacCag	0.904895188500848	0.750145890162991	8.19982347937366	6.79754292130196	NA	NA	0.963504	0	strong
rs17659731	chr17	+	G	A	44144634	12	NA	FactorBook	FOXA	FOXA	ggttaatataaGcactt	0.70997087347995	0.887388948228994	6.37382706018418	7.96661370544247	NA	NA	0.002	0.994	strong
rs9270041	chr6	+	C	G	32553531	2	NA	FactorBook	NFKB1	NFKB1	aCggactttctatat	0.72830699595504	0.868077274664804	7.71164946680905	9.19160146682312	NA	NA	0	0.975155	strong
rs113289555	chr4	+	G	T	996998	4	NA	FactorBook	ZNF281	ZNF281	gggGgtggggt	0.962675404069512	0.831084725853641	9.89416908038692	8.54170862054058	NA	NA	0.95082	0	strong
rs12600546	chr17	+	A	G	17867614	12	NA	FactorBook	v-Maf	v-Maf	ctgctaggtcaAgagca	0.687495202568022	0.786189269776353	8.52291667773514	9.74643257757178	NA	NA	0	0.922	strong
rs9272417	chr6	+	A	G	32605078	2	NA	FactorBook	PU1	PU1	aActagtaactgaga	0.770041916493787	0.744164853935284	10.4567258156989	10.1053302068442	NA	NA	0.706	0.128	weak
rs2473657	chr17	+	A	G	18153301	12	NA	FactorBook	ZNF143	ZNF143	ctaggcgtggtAgca	0.658576357856075	0.777054864542053	8.27711445092207	9.76617513176189	NA	NA	0	0.976744	strong
rs274032	chr7	-	C	G	23374559	8	NA	FactorBook	UA7	UA7	tggaaggatgccaCggtttcc	0.771987208526844	0.839903219970988	8.74270380443456	9.51184811806614	NA	NA	0.078652	0.842697	strong
rs11656665	chr17	+	G	A	17724789	18	NA	FactorBook	CREB-ext	CREB-ext	cttcatataggagcgatG	0.778594525616187	0.761388966007604	9.96027483886112	9.74017041117808	NA	NA	0.630952	0.130952	weak
rs9802033	chr8	-	G	T	22503504	2	NA	FactorBook	UA5	UA5	tggcacagcggaaGg	0.799338346893771	0.70447832940141	10.2085518370532	8.99707060435906	NA	NA	0.92562	0	strong
rs9357113	chr6	-	G	T	31149091	1	NA	FactorBook	ZNF143	ZNF143	tcccagcactttgtG	0.779696349974461	0.703270446257992	9.7993738292002	8.8388383582099	NA	NA	0.883721	0.023256	strong
rs1622599	chr8	+	A	G	11735088	8	NA	FactorBook	SP1	SP1	gggaggcAgaggttg	0.693451993047857	0.834361640096824	6.63238050846518	7.98008216036278	NA	NA	0.038793	0.961207	strong
rs62060851	chr17	-	T	C	44157992	11	NA	FactorBook	NFY	NFY	taagTcaatagcttt	0.744891694941596	0.912702903982173	7.19691810610685	8.8182592177788	NA	NA	0.002	0.998	strong
rs4904410	chr14	-	A	C	88465745	10	NA	FactorBook	UA9	UA9	gActgctgaat	0.777592225153213	0.906713508853924	5.95730143037939	6.94652738094893	NA	NA	0.072948	0.896657	strong
rs79115768	chr17	-	C	T	44021061	5	NA	FactorBook	CTCF-ext	CTCF-ext	gggtgcattaCccga	0.908082981326916	0.864414412468958	7.75898297320886	7.38586323723694	NA	NA	0.721311	0.135246	weak
rs60488855	chr17	+	T	C	7373595	7	NA	FactorBook	ZNF143-ext	ZNF143-ext	cacctaTagttccagctactc	0.641093042805788	0.721182829383381	12.0162804112788	13.5174374498638	NA	NA	0.00625	0.98125	strong
rs4815194	chr20	-	C	T	23311199	5	NA	FactorBook	GFI1	GFI1	ctgCgctt	0.872341449862672	0.930218227412067	7.9301138063598	8.45624887971247	NA	NA	0	0.626866	weak
rs9271464	chr6	-	A	T	32588544	11	NA	FactorBook	FOXA	FOXA	ctatctAtacatatgac	0.739556546260679	0.888696626286436	6.63943508553775	7.97835350224242	NA	NA	0	0.948	strong
rs749670	chr16	-	A	G	31088625	8	NA	FactorBook	ZNF263	ZNF263	tgggaggAgaaaggg	0.965398862772169	0.813627167995997	10.2289010538817	8.62080132587142	NA	NA	0.995662	0	strong
rs16940904	chr17	+	C	T	44186063	13	NA	FactorBook	NR2C2	NR2C2	gagggtaacaggCtg	0.742986541125884	0.801663157813548	9.21650925528428	9.9443738273008	NA	NA	0.038462	0.802198	strong
rs4534911	chr17	-	A	G	17852330	6	NA	FactorBook	SRF	SRF	ccacatacAgagtg	0.726166835582949	0.845281463399589	9.33861293010972	10.8704446648938	NA	NA	0.012821	0.987179	strong
rs111880194	chr17	+	C	G	44194621	6	NA	FactorBook	YY1	YY1	ctgaaCagccatgtg	0.806385033681489	0.772750877429158	9.77648270301326	9.36870759174894	NA	NA	0.734864	0.114823	weak
rs17128183	chr14	-	A	G	55579513	3	NA	FactorBook	GFI1	GFI1	ctgtgAtt	1	0.9599125331142	9.0906075913373	8.72618816054776	NA	NA	0.701493	0.298507	weak
rs112102887	chr17	+	G	A	44179749	13	NA	FactorBook	RFX5	RFX5	tcctgagtagctGgg	0.846552573319127	0.886759084556334	7.02599525630622	7.35969072440652	NA	NA	0.268041	0.696907	weak
rs1736082	chr8	-	C	T	11703420	4	NA	FactorBook	NR3C1	NR3C1	ggaacctgctgCtcc	0.871036009442322	0.9549989541452	7.57679216809024	8.30715207851675	NA	NA	0.066806	0.835073	strong
rs749670	chr16	+	A	G	31088625	10	NA	FactorBook	SP1	SP1	gctgggaggAgaaag	0.746762637525445	0.823158764238169	7.14225932181004	7.8729345333769	NA	NA	0.133621	0.836207	strong
rs28383415	chr6	-	G	A	32608473	13	NA	FactorBook	FOXA	FOXA	cattGtttatttattat	0.898644884830154	0.832621628582179	8.06766488370354	7.47493519155132	NA	NA	0.79	0.208	weak
rs2395191	chr6	-	T	C	32447085	4	NA	FactorBook	SOX2	SOX2	ccttTgta	0.979617288086611	0.799486680428608	8.91431744610441	7.27516566923096	NA	NA	1	0	strong
rs62062795	chr17	+	C	T	44027090	7	NA	FactorBook	BARHL2	BARHL2	tgttgaCtggt	0.860418848842346	0.93961966082443	7.18845703877013	7.8501483012697	NA	NA	0	0.717391	strong
rs5021727	chr6	+	A	G	32578633	8	NA	FactorBook	NR2C2	NR2C2	tgaggtcAgaattct	0.749275912797916	0.669452515277136	9.29452688954367	8.30434329762601	NA	NA	0.895604	0.104396	strong
rs62061848	chr17	-	C	T	44192946	10	NA	FactorBook	UA7	UA7	tgatgcatataCgggttttca	0.82644510351925	0.685227554977789	9.35943584412748	7.76015649694459	NA	NA	0.994382	0	strong
rs9915776	chr17	+	A	G	17749056	10	NA	FactorBook	TCF12	TCF12	aagccagctAa	0.762116570483161	0.939958221434452	7.02436534979272	8.66351712666618	NA	NA	0	1	strong
rs11735877	chr4	-	G	A	780083	7	NA	FactorBook	AP2	AP2	acccgcggGcagagg	0.883461223338039	0.837752552246451	7.71238054097809	7.31335604938946	NA	NA	0.600815	0.02444	weak
rs68063127	chr8	-	G	C	11303726	8	NA	FactorBook	UA12	UA12	Gagagcag	0.783751736072951	0.969673130256968	6.90984518726286	8.54899696413631	NA	NA	0	1	strong
rs28619112	chr6	+	C	G	32604588	10	NA	FactorBook	CTCF	CTCF	atgcccaccCctggc	0.788308063617766	0.804067805429407	8.59886692533129	8.77077424033954	NA	NA	0.09	0.564	weak
rs62060948	chr17	-	G	A	44270659	6	NA	FactorBook	CREB-ext	CREB-ext	cgccgccgcggcGagacg	0.846253260033645	0.862923773185267	10.8258082684907	11.0390680426506	NA	NA	0.190476	0.642857	weak
rs62064669	chr17	-	C	T	44084676	9	NA	FactorBook	GATA3	GATA3	gcgagaCcccatcat	0.762589113705788	0.937822820984699	6.91029878282264	8.49820143230385	NA	NA	0	0.992701	strong
rs66524664	chr17	-	G	A	44162713	11	NA	FactorBook	PAX5	PAX5	gtcccGggttaatgag	0.821695117129194	0.680430738142846	5.20814228430075	4.31276762510266	NA	NA	0.877551	0.102041	strong
rs1736086	chr8	+	C	T	11704897	12	NA	FactorBook	NR3C1	NR3C1	tgagcacgaggCccc	0.702924798897467	0.828437288385457	6.11446031313061	7.20624301446689	NA	NA	0.022965	0.912317	strong
rs35597441	chr6	-	A	T	32555545	9	NA	FactorBook	ESR1	ESR1	agtgcactatgActctctaa	0.80082799545043	0.712869650045969	8.2199442466256	7.31711280297278	NA	NA	0.857768	0.030635	strong
rs79774007	chr4	+	G	A	90812282	8	NA	FactorBook	MEF2	MEF2	attttgaGaatagat	0.789924590877084	0.928274728774646	7.04202161326443	8.27538575020184	NA	NA	0.04661	0.942797	strong
rs28397286	chr6	+	G	A	31167573	14	NA	FactorBook	REST	REST	gaggctggctgtgGccctgtt	0.714384823975655	0.633936414582804	14.5557278562574	12.9165760793839	NA	NA	1	0	strong
rs28416808	chr17	-	C	T	44021218	6	NA	FactorBook	HNF4	HNF4	tttaccttCgctcc	0.682976499570654	0.811618676009666	6.34020971295066	7.53442119323799	NA	NA	0.028571	0.934694	strong
rs9275433	chr6	+	G	C	32671206	11	NA	FactorBook	GATA3	GATA3	gagttttcatGtttt	0.771439125627322	0.900638799244419	6.99049429769453	8.16125366376878	NA	NA	0.029197	0.927007	strong
rs28383403	chr6	-	T	C	32608035	3	NA	FactorBook	HSF1	HSF1	ctacctgactctTcc	0.794037134078773	0.686078948518281	8.71251949858754	7.52795550735914	NA	NA	0.925287	0.005747	strong
rs3775866	chr4	-	G	A	68444180	8	NA	FactorBook	ETS1	ETS1	gtaGggaagtt	0.789427251063946	0.978394946138805	6.84768410167242	8.48683587854587	NA	NA	0	1	strong
rs7220206	chr17	+	G	A	43507403	9	NA	FactorBook	SREBF1	SREBF1	ctcgggtgGg	0.749451191640122	0.920866285761905	6.89291675120012	8.46947035050102	NA	NA	0	0.990991	strong
rs9802033	chr8	+	G	T	22503504	8	NA	FactorBook	ELK4	ELK4	agcggaaGgag	0.889864077442773	0.797610609501096	9.13890020637331	8.19145749171325	NA	NA	0.866	0	strong
rs10097891	chr8	+	C	A	1726809	4	NA	FactorBook	UA12	UA12	ccgCactg	0.937561428570787	0.811321748248977	8.26588832508837	7.15291261177898	NA	NA	0.893443	0	strong
rs11561677	chr4	+	T	A	77149947	10	NA	FactorBook	CREB	CREB	tttccttcaTc	0.884288523782935	0.855463658272223	8.3140698605326	8.04305882835127	NA	NA	0.527273	0	weak
rs9275429	chr6	-	G	A	32671057	11	NA	FactorBook	PAX5	PAX5	gtcttGctctgttgcc	0.835904028169222	0.694639649182874	5.29820248894208	4.40282782974399	NA	NA	0.877551	0.102041	strong
rs9275319	chr6	-	A	G	32666295	9	NA	FactorBook	HSF1	HSF1	gctctgAgaccttca	0.70702754794378	0.856415721989156	7.75781261747341	9.39696439434686	NA	NA	0	1	strong
rs3912062	chr17	+	A	G	44165069	7	NA	FactorBook	MEF2	MEF2	ttccccAaaatatat	0.902428435737708	0.856817498357513	8.04497115583303	7.63835866327099	NA	NA	0.722458	0.127119	weak
rs9295957	chr6	-	G	A	31157593	8	NA	FactorBook	PRDM1	PRDM1	agatataGaaagttc	0.840305346516141	0.72206463667901	9.59660283295784	8.24624949330769	NA	NA	0.961616	0.038384	strong
rs842359	chr2	+	G	C	135345568	4	NA	FactorBook	TAL1	TAL1	agaGaaaa	0.927568541922976	0.750716000259563	8.59713753257022	6.95798575569676	NA	NA	1	0	strong
rs55909047	chr17	+	A	G	44209957	9	NA	FactorBook	USF	USF	ctccaggtAat	0.691729477029271	0.833754393821319	7.98345548794405	9.6226072648175	NA	NA	0	1	strong
rs4858828	chr3	+	C	T	48724811	6	NA	FactorBook	GFI1	GFI1	aatctCgg	0.911964314666316	0.839365217517545	8.29030972193434	7.63033981826948	NA	NA	0.716418	0	strong
rs601148	chr6	+	G	T	32573265	5	NA	FactorBook	CEBPB	CEBPB	gattGcgccactgc	0.962952496072596	0.833847522796503	9.06336530864064	7.84822173641265	NA	NA	0.939759	0.050201	strong
rs28366302	chr6	+	G	C	32560934	5	NA	FactorBook	HNF4	HNF4	taagGatagttcag	0.695695988358922	0.816755413379107	6.45828731358529	7.58210657067496	NA	NA	0.006122	0.910204	strong
rs9802033	chr8	-	G	T	22503504	13	NA	FactorBook	ZNF263	ZNF263	aaGgaggatcatggg	0.910437479825109	0.768565454546012	9.64655673006969	8.14334912867834	NA	NA	0.980477	0.002169	strong
rs9271363	chr6	-	G	C	32586732	7	NA	FactorBook	RUNX1	RUNX1	tGtggcca	0.93033256546653	0.744170652654786	8.19155892166735	6.5524071447939	NA	NA	1	0	strong
rs1293326	chr8	-	G	C	11694765	7	NA	FactorBook	NFE2	NFE2	tttttgagacagGgtcttg	0.656211783034257	0.766930541598657	9.06806436436903	10.5980655849545	NA	NA	0.013055	0.986945	strong
rs1052553	chr17	-	A	G	44073889	7	NA	FactorBook	YY1	YY1	aaggtggcAgtggtc	0.778411971079787	0.801364454634047	9.43734178241941	9.71561400857291	NA	NA	0.050104	0.638831	weak
rs10462024	chr17	+	A	G	8051639	3	NA	FactorBook	UA12	UA12	ccActctg	0.786462723500138	0.927249932909861	6.9337462551193	8.17497836548414	NA	NA	0	0.92623	strong
rs9271640	chr6	+	T	C	32592200	5	NA	FactorBook	PRDM1	PRDM1	attcTttcactggag	0.866230917944449	0.732592460442259	9.89268260115932	8.36648119690227	NA	NA	0.983838	0.00202	strong
rs11933202	chr4	-	G	A	15744528	13	NA	FactorBook	ZNF263	ZNF263	caGgaggacattggg	0.910880153589197	0.770895534330502	9.65124708791723	8.16803753103957	NA	NA	0.980477	0.015184	strong
rs7199949	chr16	+	G	C	31096164	4	NA	FactorBook	RXRA	RXRA	cagGatagggcaggc	0.850602050262052	0.869041830426117	5.43080099129621	5.54853263368225	NA	NA	0.166	0.568	weak
rs4640926	chr6	-	T	C	32446993	12	NA	FactorBook	UA11	UA11	gatgaaTgtggaaataaa	0.833103343066117	0.737767695410985	13.1553350787651	11.6499127319545	NA	NA	0.983444	0.013245	strong
rs274032	chr7	+	C	G	23374559	13	NA	FactorBook	UA8	UA8	ggaaggatgccaCg	0.763270074154881	0.915761324706439	6.60676797682707	7.92671270544211	NA	NA	0.043137	0.956863	strong
rs34415150	chr6	+	A	G	32560477	12	NA	FactorBook	UA11	UA11	aaatttgacacActattt	0.745533808146678	0.650198160491546	11.7725455555385	10.2671232087279	NA	NA	0.983444	0.013245	strong
rs10444557	chr12	-	G	A	54055319	10	NA	FactorBook	SOX2-OCT4	SOX2-OCT4	tgtgcGtcaccatgc	0.725148740690955	0.865913966424615	8.07023135861712	9.63681746043695	NA	NA	0.004556	0.990888	strong
rs17651857	chr17	-	A	G	44069687	7	NA	FactorBook	YY1	YY1	agcatggcAtgtttt	0.782695032458587	0.805647516012847	9.48926893103552	9.76754115718902	NA	NA	0.050104	0.638831	weak
rs892715	chr2	+	T	C	136576577	4	NA	FactorBook	UA4	UA4	ccaTcctgaaccatg	0.814345684906512	0.688975905389297	10.1106954700286	8.5541382421375	NA	NA	0.990291	0.009709	strong
rs7160523	chr14	-	G	T	55594560	7	NA	FactorBook	TCF7L2	TCF7L2	acttGcataaa	0.678007446409573	0.855765930307335	6.25206227093434	7.89121404780779	NA	NA	0	1	strong
rs62065378	chr17	+	T	C	43522361	8	NA	FactorBook	ETS1	ETS1	gctttccTact	0.968151252303289	0.77918355722843	8.39797958516948	6.75882780829602	NA	NA	1	0	strong
rs62065378	chr17	+	T	C	43522361	9	NA	FactorBook	UA11	UA11	ggctttccTacttgtctt	0.710476747593496	0.785121611038794	11.2189679204323	12.3976670562652	NA	NA	0.046358	0.933775	strong
rs8070624	chr17	-	G	A	17843396	8	NA	FactorBook	RFX5	RFX5	cccagctGcctgaga	0.680893906601351	0.839216550515785	5.65110485586521	6.96510965623729	NA	NA	0.026804	0.954639	strong
rs708723	chr1	-	C	T	205739266	5	NA	FactorBook	NFY-UA2	NFY-UA2	taactggcactaatgtgagCcagc	0.780523727801961	0.690388907703086	9.41250597027751	8.32555050423458	NA	NA	0.913043	0.043478	strong
rs62061730	chr17	+	A	G	44017342	9	NA	FactorBook	TCF7L2	TCF7L2	tagcttaaAgg	0.855818964804402	0.708796938785038	7.89170309107705	6.53597924653873	NA	NA	0.961945	0.027484	strong
rs708723	chr1	-	C	T	205739266	11	NA	FactorBook	NFE2	NFE2	aatgtgagCcagcaacatg	0.83217980579539	0.911012348351413	11.4997326119131	12.5891043488842	NA	NA	0	0.895561	strong
rs9274852	chr6	-	G	A	32640289	10	NA	FactorBook	SOX2-OCT4	SOX2-OCT4	attccGttttaaaag	0.681358535810693	0.822123761544354	7.58288708730497	9.1494731891248	NA	NA	0.004556	0.990888	strong
rs9391712	chr6	+	C	T	31166719	3	NA	FactorBook	GABP	GABP	tcCggaagctg	0.955810441208257	0.838394210976097	9.81616907552227	8.61030490154198	NA	NA	0.924	0.004	strong
rs72628323	chr17	+	G	A	44171207	9	NA	FactorBook	TCF7L2	TCF7L2	ttcatgaaGgt	0.736055274972729	0.883077300992094	6.78733462050989	8.14305846504821	NA	NA	0.027484	0.961945	strong
rs8064986	chr17	-	A	G	44119367	2	NA	FactorBook	ELK4	ELK4	ccgcttcccAg	0.78029735624782	0.853194585980682	8.01365045607693	8.76230468848978	NA	NA	0.004	0.804	strong
rs7630742	chr3	-	A	G	48780081	7	NA	FactorBook	RUNX1	RUNX1	tAtggtgg	0.783013157525724	0.969175070337468	6.89441459366341	8.53356637053686	NA	NA	0	1	strong
rs56236914	chr17	+	C	T	43483551	8	NA	FactorBook	PRDM1	PRDM1	ttgttttCgctttat	0.788509792251806	0.670269082414675	9.00507813916822	7.65472479951807	NA	NA	0.961616	0.038384	strong
rs28360060	chr6	+	C	T	31159533	7	NA	FactorBook	SOX2-OCT4	SOX2-OCT4	actttgCgaggcaga	0.774032369849925	0.833844860955651	8.6142607071144	9.27991812920204	NA	NA	0.004556	0.749431	strong
rs62064651:A	chr17	+	G	A	43503000	3	NA	FactorBook	CTCF	CTCF	gcGgcgcctccgggg	0.823767895664935	0.769520697370552	8.9856628887886	8.39393427311935	NA	NA	0.792	0.068	strong
rs1775146	chr1	+	A	G	205756168	4	NA	FactorBook	UA7	UA7	aagAaacctgggtgtgaatat	0.775880713931988	0.638149754353298	8.78679749425501	7.22700353523999	NA	NA	0.988764	0	strong
rs28383403	chr6	-	T	C	32608035	8	NA	FactorBook	PU1	PU1	tgactctTccactat	0.777392197911044	0.656683708663593	10.5565384048609	8.9173866279874	NA	NA	1	0	strong
rs75839508	chr17	+	G	A	44022319	6	NA	FactorBook	UA1	UA1	ctctcGccagactct	0.837734259052275	0.710565946115033	9.5222823652646	8.07679703311086	NA	NA	0.97561	0.02439	strong
rs9271731:C	chr6	-	A	C	32593612	2	NA	FactorBook	TAL1	TAL1	ttgtctAt	0.912166351454126	0.927568541922976	8.45438285323512	8.59713753257022	NA	NA	0	0.415842	weak
rs9274777	chr6	-	T	G	32638686	4	NA	FactorBook	PRDM1	PRDM1	attaagggaacTtga	0.719956523054079	0.825084576652597	8.22217404350948	9.42277592135022	NA	NA	0.028283	0.935354	strong
rs56166297	chr17	+	A	G	44132710	3	NA	FactorBook	GATA3	GATA3	gtAatcccagctact	0.702420639745457	0.857169938083315	6.36507446097009	7.76735501904179	NA	NA	0	0.963504	strong
rs28383170	chr6	+	G	T	32565722	4	NA	FactorBook	GATA1	GATA1	cttGatctct	0.816998975506712	0.976792819773971	6.9301552795899	8.28559902761649	NA	NA	0	0.951435	strong
rs7181261	chr15	+	G	T	75355583	10	NA	FactorBook	CTCF-ext	CTCF-ext	ggctggagtGcagtg	0.859835071335977	0.691768753931126	7.34673572289084	5.91071751538223	NA	NA	0.967213	0	strong
rs17575507	chr17	-	A	G	44134095	11	NA	FactorBook	GATA3	GATA3	gactAataataccaa	0.730322790871417	0.857421590099573	6.61791337185736	7.76963539597137	NA	NA	0.043796	0.927007	strong
rs9501075	chr6	-	C	T	31165177	7	NA	FactorBook	MEF2	MEF2	ttgtatttCtagtag	0.895916346580325	0.94152728396052	7.9869171679924	8.39352966055444	NA	NA	0.127119	0.722458	weak
rs4792849	chr17	-	A	G	43395178	1	NA	FactorBook	UA12	UA12	cagagccA	0.741328538725843	0.927249932909861	6.53582658861069	8.17497836548414	NA	NA	0	1	strong
rs17653889	chr17	-	A	T	44133070	3	NA	FactorBook	GATA1	GATA1	tctgataAgc	0.952828386721023	0.830526102019061	8.08232185442143	7.04489849228376	NA	NA	0.889625	0.019868	strong
rs139462	chr22	+	T	C	41612541	5	NA	FactorBook	STAT2	STAT2	atccTtttggtttct	0.786901393087988	0.659009075129959	9.7393835447654	8.1564757650062	NA	NA	0.993506	0.006494	strong
rs2236513	chr17	-	A	C	17747366	9	NA	FactorBook	ZNF143	ZNF143	tccccaAagccgaca	0.725952021275222	0.761460570101303	9.12390475955469	9.57018303710538	NA	NA	0.209302	0.744186	weak
rs10462024	chr17	+	A	G	8051639	18	NA	FactorBook	ZNF143-ext	ZNF143-ext	caactcctcagccctccActc	0.720126407243517	0.697614936482935	13.4976364789943	13.0756943784443	NA	NA	0.73125	0.25	weak
rs2000262	chr20	-	T	G	23311107	2	NA	FactorBook	UA6	UA6	ctcgggtctccagTc	0.881504373283076	0.843582416110491	10.3322095093146	9.8877220871466	NA	NA	0.714286	0.042857	weak
rs62060797	chr17	-	G	A	44143344	11	NA	FactorBook	PAX5	PAX5	gcctcGgcctcctgaa	0.805491541111311	0.664227162124963	5.10543931375072	4.21006465455263	NA	NA	0.877551	0.102041	strong
rs1441903	chr4	+	A	C	77149742	5	NA	FactorBook	GATA1	GATA1	ctttAtctct	0.976792819773971	0.78355251441607	8.28559902761649	6.64644725074304	NA	NA	1	0	strong
rs2532276	chr17	+	C	A	44246624	3	NA	FactorBook	ELF1	ELF1	taCggaagaag	0.873297784425528	0.763794387100317	8.96876444911337	7.84416503468392	NA	NA	0.924	0.066	strong
rs2532276	chr17	-	C	A	44246624	8	NA	FactorBook	ETS1	ETS1	ttaCggaagaa	0.783732388414715	0.972700083489574	6.79828547707238	8.43743725394584	NA	NA	0	1	strong
rs8077530	chr17	-	T	C	17853454	3	NA	FactorBook	ZEB1	ZEB1	acaggTgt	0.985843449240295	0.807232282674464	9.04729011411328	7.40813833723982	NA	NA	1	0	strong
rs35351013	chr16	+	G	A	31069854	3	NA	FactorBook	ZEB1	ZEB1	acGcctgt	0.807232282674464	0.985843449240295	7.40813833723982	9.04729011411328	NA	NA	0	1	strong
rs34553045	chr6	-	T	C	32561565	8	NA	FactorBook	UA10	UA10	ttcttctTagcatgg	0.634312934169859	0.712193061861085	10.8867685995624	12.2234320711789	NA	NA	0.026119	0.958955	strong
rs17577954	chr17	+	T	C	44209628	7	NA	FactorBook	A-Box	A-Box	caacaaTttacccaacccttt	0.739337803420776	0.803008232059278	9.0482395688994	9.82745752462973	NA	NA	0.155172	0.844828	weak
rs9271776	chr6	+	T	C	32594341	11	NA	FactorBook	GATA3	GATA3	gtgataggagTtgtg	0.747014749943759	0.874113549171914	6.76916969375789	7.9208917178719	NA	NA	0.043796	0.927007	strong
rs62063164	chr17	+	C	T	44201887	7	NA	FactorBook	PRDM1	PRDM1	taatttCcacttcta	0.731680089786174	0.871452990277422	8.35606158115284	9.95232062958825	NA	NA	0	0.993939	strong
rs62065389	chr17	-	T	G	43538807	5	NA	FactorBook	RUNX1	RUNX1	tgtTgcat	0.742777264479584	0.928939177291328	6.54013839084332	8.17929016771677	NA	NA	0	1	strong
rs11649804	chr17	+	C	A	17696755	12	NA	FactorBook	EBF1	EBF1	gcgcccaggtgCcct	0.798723516748717	0.884830528232511	8.00837969765331	8.87172931505209	NA	NA	0.014141	0.844444	strong
rs11649804	chr17	-	C	A	17696755	9	NA	FactorBook	ESR1	ESR1	gcgcccaggtgCcctttcgg	0.752326737349528	0.831675483619828	7.72211245285024	8.53657232948661	NA	NA	0.111597	0.857768	strong
rs11649804	chr17	-	C	A	17696755	10	NA	FactorBook	RXRA	RXRA	aggtgCcctttcgga	0.883211680856986	0.952295646915396	5.63900224605007	6.08007956444721	NA	NA	0.12	0.746	weak
rs2141298	chr17	-	C	T	44268488	4	NA	FactorBook	SOX2	SOX2	acttCgta	0.780885867079008	0.961016474737011	7.10590206295269	8.74505383982615	NA	NA	0	1	strong
rs28416808	chr17	+	C	T	44021218	8	NA	FactorBook	A-Box	A-Box	ttaccttCgctccaccacttc	0.662440376233359	0.782896693969682	8.10714560589024	9.58132644098737	NA	NA	0	0.974138	strong
rs62064645	chr17	+	G	A	43500477	10	NA	FactorBook	UA9	UA9	acccaggagGt	0.931969079442528	0.791412762977334	7.14001574403395	6.06318354581853	NA	NA	0.896657	0	strong
rs55736025	chr17	+	C	A	44072017	10	NA	FactorBook	UA3	UA3	gtcagacccCgtctc	0.947350716767517	0.883085292263788	7.9331381101166	7.39497787096784	NA	NA	0.652	0	weak
rs17659953:G	chr17	-	C	G	44159725	15	NA	FactorBook	RFX5	RFX5	Cctagttacagagaa	0.859306350630387	0.762722532258248	7.13184571582059	6.33024464448018	NA	NA	0.85567	0.065979	strong
rs148959726	chr4	-	G	A	993388	7	NA	FactorBook	TEAD1	TEAD1	cGgaatgc	0.938012036843287	0.788386865982274	10.2759722048945	8.63682042802105	NA	NA	1	0	strong
rs10444557	chr12	-	G	A	54055319	18	NA	FactorBook	REST	REST	tgcGtcaccatgcccagctaa	0.66594222942682	0.733625576728999	13.5687006977298	14.947761885296	NA	NA	0.026961	0.965686	strong
rs59665520	chr17	+	C	A	7383136	8	NA	FactorBook	CTCF	CTCF	gggccacCgggcggg	0.797250940310334	0.648314716286235	8.69641585341929	7.07181903670383	NA	NA	0.998	0	strong
rs3129866	chr6	-	G	C	32404065	15	NA	FactorBook	UA4	UA4	Gtcaagtaaagaggg	0.697693591685984	0.807479549062313	8.66237467413771	10.0254473869808	NA	NA	0.014563	0.961165	strong
rs111344337	chr4	-	G	T	967335	16	NA	FactorBook	PAX5	PAX5	Ggcccggtacactgct	0.814729111195027	0.734905909213182	5.1639897156629	4.65804707971006	NA	NA	0.773469	0.146939	weak
rs3129781	chr6	-	G	T	32648500	5	NA	FactorBook	ESRRA	ESRRA	tgtcctGtcgt	0.792452226424774	0.902122647523608	6.57321093835514	7.48290213177033	NA	NA	0.036	0.866	strong
rs864783	chr1	+	T	C	205711974	11	NA	FactorBook	MEF2	MEF2	aataaataaaTaaac	0.84108105489631	0.685202534357029	7.49807137983972	6.10844517582133	NA	NA	0.961864	0.006356	strong
rs62063678	chr17	-	C	G	44129949	8	NA	FactorBook	AP2	AP2	gcctgggCgacagaa	0.723901648346747	0.911668191548166	6.31946806357475	7.95861984044821	NA	NA	0	1	strong
rs9271719	chr6	+	C	T	32593479	10	NA	FactorBook	GATA3	GATA3	atgtttgaaCctgta	0.798868436420612	0.915247781949109	7.23904850543485	8.29363482891801	NA	NA	0.014599	0.890511	strong
rs4479290	chr17	+	T	C	44021744	1	NA	FactorBook	ZNF143	ZNF143	Tcaggggcccaggga	0.705739848631888	0.780100170579395	8.86987428264037	9.80444912430426	NA	NA	0.046512	0.883721	strong
rs58387061	chr8	+	G	A	11308614	4	NA	FactorBook	STAT2	STAT2	gggGtttcctttctc	0.869207699195858	0.815834020190484	10.7580787591578	10.0974791775652	NA	NA	0.738095	0.004329	strong
rs6503455	chr17	+	C	T	44140748	12	NA	FactorBook	UA6	UA6	gtctggaaaacCgag	0.829145879907522	0.77490001722323	9.71850986182054	9.08268815150938	NA	NA	0.757143	0	strong
rs878051	chr8	+	T	C	22483836	9	NA	FactorBook	CTCF-ext	CTCF-ext	ggtgagacTgctggg	0.846458546223969	0.694919804594297	7.23244194939328	5.93764120952253	NA	NA	0.942623	0	strong
rs3806756	chr4	-	C	G	987391	5	NA	FactorBook	ZNF143	ZNF143	tcccaggagcCgctg	0.877991993550598	0.747571348338138	11.0347724009851	9.39562062411169	NA	NA	1	0	strong
rs11175658	chr12	-	A	G	40624310	13	NA	FactorBook	TBP	TBP	ttatacaAtctggcttaagc	0.832357961871228	0.792094271424156	7.54104284865074	7.17625963179583	NA	NA	0.702532	0.170886	weak
rs4925115	chr17	+	A	G	17721457	7	NA	FactorBook	ZNF281	ZNF281	gtgggcAgggc	0.807104740257764	0.88390362023321	8.29524752781101	9.08456976503578	NA	NA	0.07377	0.844262	strong
rs8004416	chr14	+	A	G	55549553	7	NA	FactorBook	NFY	NFY	cctacaAttgggcaa	0.895399513433619	0.746921097651928	8.65107909537766	7.21652558087097	NA	NA	0.974	0.024	strong
rs56005713	chr17	+	C	T	43536743	6	NA	FactorBook	USF	USF	cgacaCgtgac	0.983838089821621	0.909680698543326	11.3547678077371	10.4988953141796	NA	NA	0.866	0.128	strong
rs77604208	chr17	-	C	T	44177669	12	NA	FactorBook	NRF1	NRF1	agtCgcgcacgcctg	0.740041187870293	0.791543999465808	10.5068296083031	11.2380473765193	NA	NA	0.092	0.84	strong
rs77604208	chr17	-	C	T	44177669	12	NA	FactorBook	E2F1	E2F1	agtCgcgcacgcctg	0.920435855010978	0.827440137559992	7.21915425642215	6.48977107799597	NA	NA	0.753012	0	strong
rs12150460	chr17	-	G	T	44014137	13	NA	FactorBook	v-JUN	v-JUN	aaGggcgtcattaac	0.753196652876071	0.89031566136773	9.00388389237845	10.6430356692519	NA	NA	0	1	strong
rs56278545	chr17	-	G	A	43530550	7	NA	FactorBook	UA12	UA12	cGgggctg	0.918887805153624	1	8.10125475432989	8.81636986462726	NA	NA	0	0.745902	strong
rs62065450	chr17	+	C	T	43570407	6	NA	FactorBook	MAX	MAX	tatcaCgtgacttg	0.970673177644683	0.858364401048881	10.0025027989851	8.84519374984053	NA	NA	0.929006	0.070994	strong
rs1736062	chr8	+	A	G	11665016	8	NA	FactorBook	SREBF1	SREBF1	ctgttgtAag	0.710091605573784	0.888312857447012	6.53091539188113	8.17006716875458	NA	NA	0	1	strong
rs111952388	chr17	-	C	T	44181454	10	NA	FactorBook	TCF12	TCF12	tCagctgataa	0.929654328787945	0.751812677836655	8.56854700099601	6.92939522412255	NA	NA	1	0	strong
rs9275421	chr6	+	C	A	32670477	17	NA	FactorBook	REST	REST	aacgttgtccaatgttCtcac	0.727047512530277	0.656190669970896	14.8137325651254	13.3700108028009	NA	NA	0.970588	0	strong
rs57970196	chr14	+	C	T	55600405	6	NA	FactorBook	REST	REST	actgcCctccgaggtggtgtt	0.719960395428338	0.796306944894577	14.6693311943808	16.2249067882329	NA	NA	0	0.987745	strong
rs7460866	chr8	-	A	G	1704641	4	NA	FactorBook	PRDM1	PRDM1	acagagtgagaAtcc	0.74437356329692	0.851608881123408	8.50102581868665	9.72569344589309	NA	NA	0.010101	0.935354	strong
rs4597358	chr17	+	C	G	44110670	9	NA	FactorBook	USF	USF	ttgcacttCac	0.692627610925686	0.834652527717734	7.99382111818296	9.63297289505642	NA	NA	0	1	strong
rs316623	chr15	+	C	T	41801081	7	NA	FactorBook	A-Box	A-Box	agcccaCttttcaaatgaccc	0.817393615752396	0.753723187113893	10.0035101995283	9.22429224379798	NA	NA	0.844828	0.155172	weak
rs35534739	chr6	-	A	G	32583490	18	NA	FactorBook	ESR1	ESR1	aaAaaagtgtgaccaataca	0.724927028836966	0.783018018932416	7.44087343819719	8.0371371833817	NA	NA	0.12035	0.803063	weak
rs4925129	chr17	-	A	G	17807186	6	NA	FactorBook	PRDM1	PRDM1	acttagtgaAagagg	0.872997069942898	0.767604007002151	9.9699545996129	8.76632621549688	NA	NA	0.937374	0.062626	strong
rs3129752	chr6	-	G	C	32582627	19	NA	FactorBook	NFY-UA2	NFY-UA2	ccactGcaggagaagcaagccaat	0.761942508541202	0.647461760033682	9.18843099216064	7.80788266233167	NA	NA	0.956522	0	strong
rs11580522	chr1	+	T	C	171720978	6	NA	FactorBook	USF	USF	ttccaTgtgaa	0.823817650848736	0.897975042127032	9.50792436080502	10.3637968543626	NA	NA	0.128	0.866	strong
rs13193700	chr6	+	C	T	32575078	4	NA	FactorBook	ZNF143-ext	ZNF143-ext	tcaCgccactgccctccagcc	0.69349915598969	0.608403969455328	12.9985505487411	11.403575163309	NA	NA	0.99375	0	strong
rs62063172	chr17	-	T	C	44203366	13	NA	FactorBook	REST	REST	ctgagcaaTctggacaaagtc	0.6747535663554	0.741016115129914	13.7482333782653	15.0983455232241	NA	NA	0.022059	0.960784	strong
rs11778177	chr8	+	C	T	11310362	5	NA	FactorBook	HNF4	HNF4	tcctCagagttcac	0.825829077753784	0.712694576590499	7.66633924198437	6.61608866440782	NA	NA	0.910204	0.065306	strong
rs11078405	chr17	+	G	T	17824978	2	NA	FactorBook	ZNF281	ZNF281	gGtggctggga	0.859661975878033	0.76747169510288	8.83541940030972	7.88790768275487	NA	NA	0.852459	0.008197	strong
rs1736062	chr8	-	A	G	11665016	6	NA	FactorBook	UA11	UA11	aagaactgttgtAagact	0.763510268327912	0.67496925789898	12.0564075267843	10.6582776667862	NA	NA	0.963576	0.006623	strong
rs9895750	chr17	-	C	T	17767819	6	NA	FactorBook	TCF12	TCF12	gcaccCggctt	0.739069821146161	0.916911472097451	6.81194536873188	8.45109714560534	NA	NA	0	1	strong
rs2105898	chr6	+	T	G	32590498	10	NA	FactorBook	v-JUN	v-JUN	gttaatgtaTtcatc	0.719710961825198	0.811439142387633	8.60358833460235	9.70012784296257	NA	NA	0.018237	0.905775	strong
rs1406072	chr17	-	C	A	44216322	11	NA	FactorBook	EBF1	EBF1	ctacCcccagtggct	0.846379189562348	0.682896797226116	8.48619800979242	6.84704623291897	NA	NA	1	0	strong
rs3721	chr22	+	C	T	41627073	8	NA	FactorBook	NFY	NFY	gttctgaCtggagcc	0.79991320878833	0.950486017893695	7.72851931997193	9.18330822887866	NA	NA	0.014	0.976	strong
rs9275354	chr6	+	T	G	32667820	9	NA	FactorBook	BARHL2	BARHL2	acctaattTtt	0.763907177510545	0.911308709521718	6.3821404360574	7.61362157078248	NA	NA	0	0.923913	strong
rs12706819	chr7	+	A	G	127510004	12	NA	FactorBook	EBF1	EBF1	atgcccttgagAtcc	0.858809601086448	0.783806444251598	8.61083119411169	7.85881407446916	NA	NA	0.844444	0.121212	strong
rs4856703	chr3	-	G	T	161047720	6	NA	FactorBook	RUNX1	RUNX1	tgGggtcc	0.778881522313899	0.965043435125643	6.85803563141185	8.49718740828531	NA	NA	0	1	strong
rs62061798	chr17	-	G	A	44173812	8	NA	FactorBook	EGR1	EGR1	tgcctcagcctcccGagcagct	0.772265677912635	0.799977234263033	9.62167146432445	9.96693022512983	NA	NA	0.00616	0.451745	weak
rs1622599	chr8	-	A	G	11735088	6	NA	FactorBook	UA5	UA5	ccgggaggcAgaggt	0.732169070836632	0.832396619414202	9.35071605430701	10.6307473816304	NA	NA	0.049587	0.950413	strong
rs7750477	chr6	+	C	G	32651707	4	NA	FactorBook	USF	USF	cacCatgtgat	0.848219073036911	0.706194156244863	9.78954842678881	8.15039664991535	NA	NA	1	0	strong
rs9275185	chr6	-	G	T	32655305	2	NA	FactorBook	TEAD1	TEAD1	tggaatGa	0.948721556255868	0.799096385394855	10.3932955648183	8.75414378794489	NA	NA	1	0	strong
rs74531363	chr17	+	A	G	44026495	14	NA	FactorBook	GATA1-ext	GATA1-ext	tttaactgaagggAtaagga	0.906882083372036	0.708081399438844	7.47742587683213	5.83827409995867	NA	NA	1	0	strong
rs7764794	chr6	-	A	G	31159692	12	NA	FactorBook	E2F4	E2F4	aatggcgtAaacccgggagg	0.798152553792758	0.894119646730621	6.1224509635442	6.85859321834743	NA	NA	0.018256	0.795132	strong
rs9272466	chr6	-	G	T	32605696	11	NA	FactorBook	UA6	UA6	ttcgGatgtctccgg	0.792679524937166	0.670890003726681	9.29108371282541	7.86357536763226	NA	NA	0.971429	0.014286	strong
rs11071726	chr15	-	T	C	63390622	8	NA	FactorBook	E2F1	E2F1	aggcgcgTgccgcca	0.752724849104432	0.955369667163285	5.90376479658342	7.49314681909711	NA	NA	0.004016	0.993976	strong
rs34363898	chr17	+	C	T	43515846	11	NA	FactorBook	PAX5	PAX5	tgcagtgagcCgagac	0.877724012755355	0.736459633769007	5.56326969636665	4.66789503716856	NA	NA	0.877551	0.102041	strong
rs17151653	chr7	+	A	G	127645852	4	NA	FactorBook	NFKB1	NFKB1	aggAgctccccacct	0.706559202842942	0.831274733890932	7.48137383017691	8.80191923733432	NA	NA	0	0.944099	strong
rs56005713	chr17	+	C	T	43536743	6	NA	FactorBook	MAX	MAX	cgacaCgtgacctt	0.977280697099458	0.864971920503656	10.0705913517162	8.91328230257165	NA	NA	0.929006	0.070994	strong
rs74233809	chr10	+	T	C	104913940	11	NA	FactorBook	UA6	UA6	tctaagaacaTtgag	0.676412120924496	0.800019432266668	7.92830070939128	9.37711557223062	NA	NA	0	0.971429	strong
rs8065825	chr17	+	A	G	44175489	8	NA	FactorBook	EBF1	EBF1	gatctcaAgagatca	0.836087329584805	0.86586372658015	8.38300695460633	8.68155919222851	NA	NA	0.19596	0.682828	weak
rs2163130	chr17	-	G	A	44056434	5	NA	FactorBook	AP2	AP2	ccctgtggctGatcc	0.848900300119515	0.899926084498802	7.41067291118346	7.85611438177575	NA	NA	0.026477	0.702648	weak
rs1052594	chr17	-	G	C	44102689	10	NA	FactorBook	UA9	UA9	cGccgctgtgc	0.818781292275703	0.954573011755695	6.27285974043895	7.31318933546858	NA	NA	0.030395	0.896657	strong
rs1736086	chr8	-	C	T	11704897	11	NA	FactorBook	STAT1	STAT1	gaggCcccggaagag	0.677116422393665	0.823649903934851	7.50286062339441	9.12654046973118	NA	NA	0	0.997872	strong
rs62060786	chr17	-	C	T	44136763	14	NA	FactorBook	SRF	SRF	Ccacctaaggtcag	0.838462722437445	0.712447933003128	10.7827546473993	9.16218581344583	NA	NA	0.997436	0	strong
rs1891688	chr20	-	T	G	23318714	5	NA	FactorBook	UA8	UA8	actgaggatTctca	0.942137154271039	0.919970407979687	8.15501850705839	7.96314599101573	NA	NA	0.529412	0.027451	weak
rs74850776	chr17	-	T	C	44150042	9	NA	FactorBook	STAT1	STAT1	atgttcTgaaaattc	0.739393007234177	0.82012303358992	8.19292295345514	9.08746060730331	NA	NA	0.123404	0.874468	strong
rs12565321	chr1	-	T	C	205755144	8	NA	FactorBook	SP1	SP1	caagctcTgcctccc	0.73481450084541	0.875724147894378	7.02798379931736	8.37568545121495	NA	NA	0.038793	0.961207	strong
rs9275185	chr6	-	G	T	32655305	3	NA	FactorBook	UA11	UA11	aaaaagtgttggaatGat	0.732816745846517	0.700609613478328	11.5717334748182	11.0631583721541	NA	NA	0.758278	0.102649	weak
rs58387061	chr8	-	G	A	11308614	3	NA	FactorBook	GFI1	GFI1	ctgggGtt	0.902035755564805	0.942123222450606	8.2000530871951	8.56447251798464	NA	NA	0.298507	0.701493	weak
rs58387061	chr8	-	G	A	11308614	4	NA	FactorBook	EBF1	EBF1	ccatccctgggGttt	0.903896798164931	0.741880359732953	9.06289675389038	7.43844332411495	NA	NA	0.99798	0	strong
rs9263872	chr6	-	C	T	31170608	5	NA	FactorBook	UA9	UA9	tcctgcCgcac	0.794854109439932	0.901650963952451	6.08954844189247	6.90774213463688	NA	NA	0	0.793313	strong
rs17653889	chr17	+	A	T	44133070	17	NA	FactorBook	GATA1-ext	GATA1-ext	cccaaaatttctgataAgca	0.912299315382413	0.827923225978688	7.52209204849646	6.82639415583615	NA	NA	0.799599	0.03006	strong
rs8070942	chr17	-	G	T	44208674	5	NA	FactorBook	NR3C1	NR3C1	ctaacatgatGtcca	0.826189603813254	0.658935059418172	7.18669130974011	5.73181124931469	NA	NA	0.974948	0.010438	strong
rs62064661	chr17	+	G	A	44078892	12	NA	FactorBook	E2F1	E2F1	tggctgggcgcGgtg	0.963084066763146	0.87008834931216	7.55365232896386	6.82426915053769	NA	NA	0.753012	0	strong
rs62064661	chr17	+	G	A	44078892	7	NA	FactorBook	EGR1	EGR1	gggcgcGgtggcgcatgcctgt	0.823525769134109	0.691962281141146	10.26032182918	8.62117005230654	NA	NA	1	0	strong
rs62064661	chr17	+	G	A	44078892	4	NA	FactorBook	NRF1	NRF1	cgcGgtggcgcatgc	0.785191034057743	0.685000471788822	11.1478503359437	9.72538198773043	NA	NA	0.972	0.022	strong
rs17659731	chr17	-	G	A	44144634	14	NA	FactorBook	TBP	TBP	atataaGcacttctgaggaa	0.745192663999546	0.855248414885404	6.75133784638459	7.74842704500883	NA	NA	0.088608	0.898734	strong
rs56236914	chr17	+	C	T	43483551	8	NA	FactorBook	STAT2	STAT2	ttgttttCgctttat	0.846450319036792	0.744180013194337	10.4764134122794	9.21062618329588	NA	NA	0.948052	0.051948	strong
rs17653889	chr17	+	A	T	44133070	10	NA	FactorBook	SOX2-OCT4	SOX2-OCT4	tttctgataAgcaaa	0.67008442072268	0.811174753199528	7.4574166672126	9.02762090485277	NA	NA	0.002278	0.990888	strong
rs11868035	chr17	-	G	A	17715101	11	NA	FactorBook	SRF	SRF	cctGatggggacag	0.754911100541972	0.78098940805708	9.70826842972688	10.0436393222305	NA	NA	0	0.417949	weak
rs7207582	chr17	+	A	G	44210933	9	NA	FactorBook	ETS1	ETS1	atcttcctAtt	0.966758033197976	0.99215064601575	8.3858944635769	8.60615616705603	NA	NA	0	0.523438	weak
rs1078268	chr17	+	A	G	44075901	8	NA	FactorBook	TAL1	TAL1	gaagagaA	0.938612519864658	0.761759978201245	8.69949826709285	7.06034649021939	NA	NA	1	0	strong
rs62059824	chr17	+	C	T	7478213	6	NA	FactorBook	YY1	YY1	atctaCagccatgtt	0.900561198971824	0.865907778193468	10.9182594133196	10.4981269025596	NA	NA	0.734864	0.096033	weak
rs11642303	chr16	+	C	A	31068392	9	NA	FactorBook	UA11	UA11	tgcagtggCacaatctcg	0.700741319102327	0.623032659824707	11.0652381040744	9.83815930307436	NA	NA	0.933775	0.009934	strong
rs62061734:A	chr17	-	T	A	44018488	9	NA	FactorBook	TCF12	TCF12	gcTtctgcagg	0.760263297896767	0.938104948848057	7.0072838897592	8.64643566663266	NA	NA	0	1	strong
rs7739203	chr6	+	A	G	32441555	2	NA	FactorBook	TCF7L2	TCF7L2	tActtgaaaga	0.884622569293551	0.851487169228295	8.15730773870615	7.85175860989148	NA	NA	0.693446	0.192389	weak
rs9271404	chr6	+	T	A	32587553	9	NA	FactorBook	MEF2	MEF2	atccaaaaTataaac	0.788035987994712	0.907748799698653	7.02518509181652	8.0924011490705	NA	NA	0.076271	0.913136	strong
rs9972727	chr16	+	A	G	31149142	3	NA	FactorBook	ZEB1	ZEB1	gcAcctgt	0.983454763913737	0.804843597347906	9.02536865269123	7.38621687581778	NA	NA	1	0	strong
rs6558173	chr8	-	G	T	22492103	6	NA	FactorBook	STAT1	STAT1	gttttcctcGtaact	0.828818507738874	0.762830827679476	9.18381173457814	8.45262821875586	NA	NA	0.838298	0.131915	strong
rs11933202	chr4	+	G	A	15744528	6	NA	FactorBook	UA9	UA9	tcccaGgagga	0.9344697041172	0.73476960473238	7.15917356797996	5.62922811684367	NA	NA	0.984802	0.00304	strong
rs9275147	chr6	+	C	T	32651557	7	NA	FactorBook	POU2F2	POU2F2	aaaattCgtatat	0.723690677048885	0.860942196119718	7.6864705021853	9.144247679888	NA	NA	0	0.971204	strong
rs9271404	chr6	-	T	A	32587553	19	NA	FactorBook	TBP	TBP	aTataaacacaatttttctc	0.84284039803172	0.728653616311448	7.6360122054246	6.60149646442504	NA	NA	0.898734	0.018987	strong
rs17576165	chr17	+	T	C	44159849	3	NA	FactorBook	ELK4	ELK4	agTggaagaaa	0.767637445632548	0.885053675864709	7.88363322910102	9.08949740308132	NA	NA	0.004	0.924	strong
rs11869536	chr17	-	T	A	17826528	10	NA	FactorBook	CREB	CREB	cTtgatgaaat	0.870846862202273	0.899671727712986	8.18769152312619	8.45870255530752	NA	NA	0	0.527273	weak
rs878051	chr8	-	T	C	22483836	8	NA	FactorBook	UA9	UA9	gacTgctggga	0.863162565107579	0.818373101823962	6.61287422562918	6.26973250551637	NA	NA	0.696049	0.194529	weak
rs17577094	chr17	-	A	G	44187492	4	NA	FactorBook	ZNF143-ext	ZNF143-ext	gctttctggcaatactcAtct	0.615080383416807	0.700175569951169	11.5287140385522	13.1236894239842	NA	NA	0	0.99375	strong
rs56166297	chr17	+	A	G	44132710	1	NA	FactorBook	GFI1	GFI1	Aatcccag	0.942123222450606	0.761810546933135	8.56447251798464	6.92532074111119	NA	NA	1	0	strong
rs62063202	chr17	-	C	T	44208945	9	NA	FactorBook	USF	USF	atCacatgaat	0.835771613072633	0.693746696280585	9.64588859174816	8.0067368148747	NA	NA	1	0	strong
rs35957722	chr6	+	T	C	32450580	7	NA	FactorBook	ZNF263	ZNF263	aataatTtcctccca	0.88015722488384	0.905338623880356	9.32572174297312	9.59253170998928	NA	NA	0.073753	0.581345	weak
rs4479290	chr17	+	T	C	44021744	7	NA	FactorBook	UA7	UA7	ccaaacTcaggggcccaggga	0.769103332521657	0.828414414306593	8.71004410043483	9.38173815784777	NA	NA	0.05618	0.808989	strong
rs9271676	chr6	+	T	C	32592868	4	NA	FactorBook	STAT1	STAT1	ctgTtcagggaaatt	0.934352888844961	0.787819407303775	10.3531966826142	8.7295168362774	NA	NA	0.997872	0	strong
rs34018943	chr17	+	A	G	43508303	12	NA	FactorBook	CTCF-ext	CTCF-ext	gctgccaatgcAggg	0.894462637768111	0.797709633361075	7.64260592845068	6.81591395289572	NA	NA	0.852459	0.032787	strong
rs2340921	chr14	-	A	G	55563705	6	NA	FactorBook	EGR1	EGR1	aataagaacctcccccAcaagt	0.853848694422747	0.921359871726812	10.6381156808414	11.4792386088281	NA	NA	0.063655	0.856263	strong
rs9271147	chr6	-	T	C	32577385	17	NA	FactorBook	TBP	TBP	ctaTagatggaagggaaatc	0.840308838991889	0.690459840351718	7.61307664636497	6.2554663736975	NA	NA	0.955696	0	strong
rs9908639	chr17	-	A	G	44200192	9	NA	FactorBook	E2F1	E2F1	aaccgcAcccataaa	0.69807326227101	0.883009464152105	5.47512196008286	6.92561192275444	NA	NA	0	0.96988	strong
rs7141975	chr14	-	G	C	55542216	10	NA	FactorBook	MYC	MYC	ttcaGcatgtggcc	0.841572546753878	0.901878066533118	7.69360713362528	8.24491667783529	NA	NA	0.057644	0.739348	weak
rs72798693	chr5	+	A	G	133915477	12	NA	FactorBook	PU1	PU1	cccaaggaagtAtaa	0.713479984775365	0.8250411549992	9.68864735280317	11.2035838046016	NA	NA	0.002	0.982	strong
rs4713446	chr6	+	C	T	31162839	6	NA	FactorBook	STAT2	STAT2	agtgtCtacatttca	0.681971523458774	0.80480003625647	8.44067921586498	9.96091289047499	NA	NA	0.008658	0.984848	strong
rs2404654	chr8	+	T	C	22484949	5	NA	FactorBook	REST	REST	tggaTgtgccacggtgctgtg	0.655967969437489	0.727137582545368	13.3654732367036	14.8155677589645	NA	NA	0.014706	0.97549	strong
rs62062289	chr17	-	G	C	44097235	14	NA	FactorBook	ZNF143-ext	ZNF143-ext	gttagctGggtgtggtggtgc	0.738486792675072	0.651034705649044	13.8417730162419	12.2026212393684	NA	NA	1	0	strong
rs9272492	chr6	-	T	G	32606052	10	NA	FactorBook	MEF2	MEF2	ttttaTtttaaaatt	0.895278881642651	0.758250629270567	7.98123429405653	6.75965450533183	NA	NA	0.923729	0	strong
rs3785884	chr17	-	G	A	44057595	9	NA	FactorBook	CTCF-ext	CTCF-ext	gggtgcGgtggctca	0.757759613309808	0.90929835493948	6.47456681642125	7.769367556292	NA	NA	0	0.942623	strong
rs62065450	chr17	+	C	T	43570407	6	NA	FactorBook	USF	USF	tatcaCgtgac	0.977275929934156	0.90311853865586	11.2790319700924	10.4231594765348	NA	NA	0.866	0.128	strong
rs9271771	chr6	-	T	C	32594274	5	NA	FactorBook	BHLHE40	BHLHE40	atccaTgtgc	0.82005854004441	0.957710363060969	7.0926828151661	8.28323284532975	NA	NA	0.056133	0.935551	strong
rs9802033	chr8	+	G	T	22503504	8	NA	FactorBook	ELF1	ELF1	agcggaaGgag	0.889864077442773	0.797610609501096	9.13890020637331	8.19145749171325	NA	NA	0.866	0	strong
rs62064645	chr17	+	G	A	43500477	12	NA	FactorBook	EBF1	EBF1	gaacccaggagGtgg	0.811931875826444	0.886935032661294	8.14081295203895	8.89283007168149	NA	NA	0.121212	0.844444	strong
rs56041778	chr17	+	G	C	44147511	8	NA	FactorBook	GFI1	GFI1	aaacacaG	0.930218227412067	0.749905551894597	8.45624887971247	6.81709710283901	NA	NA	1	0	strong
rs62060845	chr17	+	A	G	44154393	5	NA	FactorBook	CTCF-ext	CTCF-ext	tgcaAtattgcatta	0.797338447822596	0.841007016680553	6.81274241204297	7.18586214801488	NA	NA	0.135246	0.721311	weak
rs919462	chr17	-	C	T	44065740	11	NA	FactorBook	UA10	UA10	ttccCgagagtgtga	0.726518201204351	0.649945132127939	12.469295695875	11.1550653860608	NA	NA	0.955224	0.029851	strong
rs4815194	chr20	-	C	T	23311199	3	NA	FactorBook	UA9	UA9	gccctctgCgc	0.86924089806519	0.882131974944948	6.65944164290957	6.75820295796745	NA	NA	0.039514	0.443769	weak
rs2191033	chr17	+	G	A	45004788	4	NA	FactorBook	ZNF281	ZNF281	gggGgtgggta	0.874947049827029	0.750162738278515	8.99251607632146	7.71000997735861	NA	NA	0.95082	0.04918	strong
rs62065450	chr17	+	C	T	43570407	6	NA	FactorBook	MYC	MYC	tatcaCgtgacttg	0.911579408312811	0.755915371630561	8.33360577850746	6.91053423501791	NA	NA	0.972431	0.027569	strong
rs11649804	chr17	+	C	A	17696755	10	NA	FactorBook	USF	USF	gcccaggtgCc	0.826539928002651	0.910727097228961	9.53934297054456	10.5109721124176	NA	NA	0.052	0.888	strong
rs62060762	chr17	-	G	A	44133396	11	NA	FactorBook	PAX5	PAX5	gtctcGctctgttgcc	0.92793482287542	0.786670443889072	5.88152039284023	4.98614573364215	NA	NA	0.877551	0.102041	strong
rs9274852	chr6	+	G	A	32640289	8	NA	FactorBook	TEAD1	TEAD1	gcattccG	0.938012036843287	0.975868986102967	10.2759722048945	10.6906971157429	NA	NA	0	0.519231	weak
rs1870293	chr16	+	T	C	30970941	13	NA	FactorBook	ZNF143-ext	ZNF143-ext	ggactcctattcTccacccta	0.613044928705888	0.700497015731917	11.4905626425179	13.1297144193914	NA	NA	0	1	strong
rs11735877	chr4	-	G	A	780083	4	NA	FactorBook	CTCF	CTCF	gccacccgcggGcag	0.82656959247771	0.775447085435723	9.01622380674702	8.45857933343549	NA	NA	0.79	0.106	weak
rs6948605	chr7	+	G	C	127650884	3	NA	FactorBook	ZNF263	ZNF263	taGtcactgctccaa	0.824587052429978	0.845756059882342	8.73692697896701	8.96122357904517	NA	NA	0.175705	0.650759	weak
rs1122381	chr17	-	A	G	44205839	4	NA	FactorBook	SOX2-OCT4	SOX2-OCT4	tatgcatatatAtgt	0.800705867818685	0.675442815726315	8.9111119428297	7.51705062223953	NA	NA	0.965831	0.01139	strong
rs8076642	chr17	+	A	G	7383984	5	NA	FactorBook	NFY-UA2	NFY-UA2	agtgAgccgagatctcgccactgc	0.673679239221655	0.763814059320529	8.12404496540139	9.21100043144432	NA	NA	0.043478	0.913043	strong
rs9275388	chr6	+	T	C	32669084	6	NA	FactorBook	GATA1	GATA1	tcttaTctag	0.989006920818136	0.795766615460235	8.38920456369953	6.75005278682607	NA	NA	1	0	strong
rs1948997	chr4	+	C	T	77150723	1	NA	FactorBook	ZNF143	ZNF143	Cgtggctttctggga	0.942568916590385	0.868208594642879	11.8463876017323	10.9118127600684	NA	NA	0.883721	0.046512	strong
rs34553045	chr6	+	T	C	32561565	4	NA	FactorBook	UA9	UA9	tctTagcatgg	0.719268702679823	0.924958116794575	5.51047236931589	7.08630324992722	NA	NA	0	0.990881	strong
rs113289555	chr4	+	G	T	996998	5	NA	FactorBook	SP1	SP1	ggggGgtggggtccg	0.895318588253527	0.738594356178632	8.56309248964758	7.06413545666092	NA	NA	0.978448	0	strong
rs28366356	chr6	+	G	T	32565091	2	NA	FactorBook	UA7	UA7	gGaaaacttggtactattatg	0.799553392944999	0.785782150535821	9.05488900999807	8.89893060541224	NA	NA	0.539326	0.11236	weak
rs11580522	chr1	-	T	C	171720978	7	NA	FactorBook	MYC	MYC	gattccaTgtgaag	0.888927436297786	0.973057258825516	8.12652277163218	8.89563270190094	NA	NA	0.157895	0.842105	weak
rs17576709	chr17	-	C	G	44173356	9	NA	FactorBook	UA11	UA11	gcacagtctCataaagcc	0.629594647321246	0.707303306598866	9.94177807380445	11.1688568748045	NA	NA	0.009934	0.933775	strong
rs55909047	chr17	+	A	G	44209957	9	NA	FactorBook	MAX	MAX	ctccaggtAattgt	0.702591456535238	0.861659711338538	7.23999918035154	8.879150957225	NA	NA	0	1	strong
rs9274762	chr6	+	C	G	32638411	5	NA	FactorBook	BHLHE40	BHLHE40	acacCtggga	0.796632326641676	0.941768755637624	6.89006959536232	8.14535395071869	NA	NA	0.008316	0.935551	strong
rs8080061	chr17	+	C	T	17776389	13	NA	FactorBook	UA11	UA11	gcacttgccacaCtgctt	0.808117987525419	0.830058613946477	12.7607973219122	13.107256491485	NA	NA	0.195364	0.711921	weak
rs13410301	chr2	+	C	T	135353183	10	NA	FactorBook	SOX2-OCT4	SOX2-OCT4	gatttataaCgcttt	0.678593712259581	0.819358937993242	7.55211717146402	9.11870327328386	NA	NA	0.004556	0.990888	strong
rs28366317	chr6	-	C	T	32561411	10	NA	FactorBook	USF	USF	gCcacttgtcc	0.820440739333352	0.903822289715391	9.46895042133148	10.4312816766795	NA	NA	0.06	0.888	strong
rs68063127	chr8	+	G	C	11303726	6	NA	FactorBook	UA6	UA6	gaaagGagagcagaa	0.807680846752263	0.667834722021046	9.46691585229961	7.82776407542616	NA	NA	1	0	strong
rs60488855	chr17	-	T	C	7373595	12	NA	FactorBook	PU1	PU1	ctaTagttccagcta	0.657759407080741	0.769320577304576	8.93199399307696	10.4469304448754	NA	NA	0.002	0.982	strong
rs10097891	chr8	+	C	A	1726809	8	NA	FactorBook	PU1	PU1	aaagccgCactggcg	0.656471248615676	0.777179737863127	8.91450154287673	10.5536533197502	NA	NA	0	1	strong
rs55889442	chr4	-	C	G	77136827	8	NA	FactorBook	AP2	AP2	gcctttgCaaattct	0.695133640484958	0.882900183686376	6.06833103777789	7.70748281465135	NA	NA	0	1	strong
rs17660907	chr17	-	G	A	44191085	6	NA	FactorBook	UA10	UA10	gtctaccctGtatgt	0.749996494899917	0.668899262863318	12.8722557126224	11.4803767965746	NA	NA	0.962687	0.003731	strong
rs62062787	chr17	+	T	C	44024865	5	NA	FactorBook	v-Maf	v-Maf	ctccTgcctcagcctcc	0.777571925501627	0.748570296141565	9.63960287612441	9.28006804645423	NA	NA	0.71	0.096	weak
rs4479290	chr17	+	T	C	44021744	5	NA	FactorBook	EBF1	EBF1	aaacTcaggggccca	0.841641836496277	0.886650325919913	8.43869906764362	8.88997546725373	NA	NA	0.236364	0.743434	weak
rs9271592	chr6	+	C	T	32591173	6	NA	FactorBook	TCF7L2	TCF7L2	aatatCaaaga	0.962227193650576	0.887050133135964	8.87291779072244	8.17969286204042	NA	NA	0.786469	0.012685	strong
rs56147261	chr17	+	T	C	44228894	5	NA	FactorBook	ZEB1	ZEB1	gcacTtgt	0.804843597347906	0.983454763913737	7.38621687581778	9.02536865269123	NA	NA	0	1	strong
rs1622599	chr8	-	A	G	11735088	4	NA	FactorBook	ZNF143	ZNF143	acccgggaggcAgag	0.79682567331593	0.780559940702107	10.014658462596	9.81022760371885	NA	NA	0.488372	0.023256	weak
rs28365207	chr12	+	A	G	40616414	4	NA	FactorBook	SREBF1	SREBF1	cttAtgtgat	0.842462145222864	0.886923600508151	7.74836506744409	8.15728977573363	NA	NA	0.279279	0.720721	weak
rs17576165	chr17	-	T	C	44159849	7	NA	FactorBook	UA5	UA5	gaactaagTggaaga	0.683589961662493	0.799494670497559	8.73029998628122	10.2105482852641	NA	NA	0	0.975207	strong
rs7838146	chr8	-	C	T	22492143	10	NA	FactorBook	SP1	SP1	caagtCccacccgta	0.860195914628029	0.783799787915306	8.22716882327367	7.49649361170681	NA	NA	0.836207	0.133621	strong
rs139478	chr22	-	G	A	41624761	4	NA	FactorBook	v-Maf	v-Maf	ggaggctgaggcaGgag	0.777571925501627	0.751854119303973	9.63960287612441	9.32077778681761	NA	NA	0.67	0.128	weak
rs2696588	chr17	+	G	C	44222424	12	NA	FactorBook	HSF1	HSF1	ggatttggccaGaaa	0.801079574150659	0.664566519189722	8.78979220260929	7.2919118112359	NA	NA	0.982759	0.017241	strong
rs10878244	chr12	-	G	A	40631608	8	NA	FactorBook	REST	REST	tctaacatctaggGcagttaa	0.642704380507137	0.691244358638051	13.0952250673863	14.0842364350835	NA	NA	0.012255	0.884804	strong
rs2435210	chr17	+	C	T	44061894	4	NA	FactorBook	MAX	MAX	cagCaggtgacaca	0.849382383026896	0.690314128223596	8.75263668483186	7.11348490795841	NA	NA	1	0	strong
rs2935909	chr6	-	T	G	32655962	19	NA	FactorBook	TBP	TBP	tTataaagttattgtctatg	0.846414978028811	0.733871271499244	7.66839738362773	6.6487676664115	NA	NA	0.898734	0.031646	strong
rs2263419	chr12	+	G	A	40605916	12	NA	FactorBook	UA11	UA11	ggtttcaccacGttggcc	0.685695311574453	0.781030959229585	10.8276502078377	12.3330725546483	NA	NA	0.013245	0.983444	strong
rs34331363	chr6	-	C	T	32568439	10	NA	FactorBook	v-JUN	v-JUN	tatcaCctcacaccg	0.827082609703072	0.733783799871797	9.88713340498224	8.77181823754202	NA	NA	0.905775	0.00304	strong
rs9272733	chr6	+	T	A	32609652	8	NA	FactorBook	PU1	PU1	tatcaggTggtgaaa	0.67006598661026	0.790774475857711	9.09911025663729	10.7382620335107	NA	NA	0	1	strong
rs112333322	chr17	+	A	G	44126673	6	NA	FactorBook	SREBF1	SREBF1	gtggcAtgat	0.902930400927919	0.987638723672564	8.30450889283862	9.08359554094285	NA	NA	0.036036	0.81982	strong
rs7158828	chr14	+	C	T	88466157	11	NA	FactorBook	STAT2	STAT2	taggttttctCttca	0.724982402532787	0.841997889395917	8.97301967374049	10.4213062281272	NA	NA	0.008658	0.974026	strong
rs55660321	chr7	+	G	T	127591737	5	NA	FactorBook	ZNF281	ZNF281	ggggGttggaa	0.813365883561378	0.653880929715086	8.35959820117465	6.7204464243012	NA	NA	1	0	strong
rs9274762	chr6	+	C	G	32638411	7	NA	FactorBook	MYC	MYC	atacacCtgggaaa	0.866861724946787	0.970406169195943	7.92479932555094	8.87139659514503	NA	NA	0	0.842105	strong
rs9275314	chr6	+	C	A	32665909	10	NA	FactorBook	v-Maf	v-Maf	ccgctggagCagcagtt	0.796134400871156	0.676967910318965	9.86972292687684	8.39240924387126	NA	NA	0.98	0.02	strong
rs1692819	chr8	-	G	A	11705448	5	NA	FactorBook	HNF4	HNF4	gaggcctgtGcacc	0.808954961702624	0.69582046053934	7.50969339172118	6.45944281414464	NA	NA	0.910204	0.065306	strong
rs4858828	chr3	-	C	T	48724811	15	NA	FactorBook	ZNF143-ext	ZNF143-ext	gaatctCggggtctgtgctgt	0.677189213265615	0.706958578576819	12.6928463339416	13.2508262484944	NA	NA	0.20625	0.78125	weak
rs7764794	chr6	+	A	G	31159692	3	NA	FactorBook	UA7	UA7	gtAaacccgggaggcagagct	0.825979169962718	0.712605498372441	9.35415917758131	8.07020988543372	NA	NA	0.949438	0.02809	strong
rs4263397	chr4	+	T	G	15739390	4	NA	FactorBook	NFKB1	NFKB1	aggTactttctgaac	0.744287545672003	0.86161855147305	7.88085887765993	9.12321353490075	NA	NA	0.055901	0.944099	strong
rs2645424:G	chr8	+	A	G	11684463	5	NA	FactorBook	UA9	UA9	ctgcAgcagga	0.898863025047606	0.792066170535087	6.88638313452293	6.06818944177853	NA	NA	0.793313	0	strong
rs6674468	chr1	+	C	T	171698837	1	NA	FactorBook	UA12	UA12	Ctgcacag	0.926504005307912	0.740582611123895	8.16840199185313	6.52925021497967	NA	NA	1	0	strong
rs75975083	chr17	+	T	C	44146357	5	NA	FactorBook	GATA3	GATA3	atgaTagcagctcac	0.849906429566149	0.72616936036747	7.70153580766952	6.58027653015568	NA	NA	0.912409	0.021898	strong
rs11564209	chr12	+	A	T	40650875	5	NA	FactorBook	MAX	MAX	tgacAtgtgtttta	0.850807814521009	0.693171496622503	8.76732533888967	7.14292925242576	NA	NA	0.997972	0	strong
rs56005713	chr17	+	C	T	43536743	4	NA	FactorBook	BHLHE40	BHLHE40	acaCgtgacc	0.983228201476747	0.833507369230039	8.50393652095024	7.20900168143125	NA	NA	0.948025	0.016632	strong
rs7630742	chr3	+	A	G	48780081	11	NA	FactorBook	SRF	SRF	ttagccaggtAtgg	0.772372669363819	0.736375034708541	9.93282678792951	9.46989188100102	NA	NA	0.579487	0.002564	weak
rs62060841	chr17	+	A	T	44153386	7	NA	FactorBook	STAT2	STAT2	ctacttAgtctttca	0.696200374981083	0.810252021498814	8.61678799339994	10.0283914536368	NA	NA	0.002165	0.965368	strong
rs60488855	chr17	-	T	C	7373595	7	NA	FactorBook	NR3C1	NR3C1	tgcacctaTagttcc	0.858809068697492	0.889687310499343	7.47043492468024	7.73903233984159	NA	NA	0.079332	0.605428	weak
rs2316954	chr17	-	G	A	44156167	2	NA	FactorBook	GATA1	GATA1	gaagataaGa	0.993731271665556	0.97487126711476	8.42927864695964	8.26929954780627	NA	NA	0.602649	0.1766	weak
rs116956554	chr17	+	G	A	44699851	4	NA	FactorBook	TAL1	TAL1	ataGataa	0.984597809531151	0.807745267867738	9.1257113628047	7.48655958593124	NA	NA	1	0	strong
rs9275395	chr6	-	A	G	32669483	2	NA	FactorBook	UA10	UA10	ttttttcctatgtAt	0.628370654312867	0.723875134235416	10.7847807284786	12.423932505352	NA	NA	0	1	strong
rs35389313	chr17	+	T	C	43487424	3	NA	FactorBook	CEBPB	CEBPB	tcTtgccccaagct	0.916812749886062	0.742658311525587	8.62909531438644	6.98994353751298	NA	NA	1	0	strong
rs17573607	chr17	-	G	A	44083081	11	NA	FactorBook	UA11	UA11	aagcagtGtgagaaagcc	0.857543980451201	0.760745743722278	13.5412713218679	12.0127535817806	NA	NA	0.986755	0.013245	strong
rs2638233	chr12	-	C	A	40594722	8	NA	FactorBook	STAT1	STAT1	gaattccCccaaaca	0.859018982814336	0.824488466554079	9.51845131465282	9.13583225213076	NA	NA	0.519149	0.010638	weak
rs1293326	chr8	-	G	C	11694765	8	NA	FactorBook	UA3	UA3	gagacagGgtcttgt	0.907285067823605	0.713280761153214	7.59762738434438	5.97303056762891	NA	NA	0.998	0	strong
rs8080061	chr17	+	C	T	17776389	6	NA	FactorBook	UA4	UA4	ccacaCtgcttaagg	0.72634798497437	0.843419632867558	9.01813986057762	10.471669733654	NA	NA	0.014563	0.975728	strong
rs78962882	chr17	-	G	C	44084844	4	NA	FactorBook	PRDM1	PRDM1	acagagtgagaGctt	0.787581148640074	0.682218980326975	8.99447268015014	7.79119712429165	NA	NA	0.935354	0.026263	strong
rs9272774	chr6	+	G	A	32610255	9	NA	FactorBook	MEF2	MEF2	tttctaatGatagac	0.721711883239611	0.851729096105366	6.43391880569262	7.5929965628244	NA	NA	0.004237	0.913136	strong
rs59049733	chr17	-	A	C	44237744	1	NA	FactorBook	SREBF1	SREBF1	ctcactgcaA	0.875558297329641	0.892749979576624	8.05275983497769	8.21087664880543	NA	NA	0	0.414414	weak
rs11864806	chr16	+	G	C	31095204	13	NA	FactorBook	ZNF263	ZNF263	tccccattcctcGaa	0.741129263491747	0.883001288770844	7.85264847176685	9.3558560731582	NA	NA	0.002169	0.980477	strong
rs9275194	chr6	+	T	C	32656334	6	NA	FactorBook	TEAD1	TEAD1	gcattTca	0.826243815241954	0.975868986102967	9.05154533886947	10.6906971157429	NA	NA	0	1	strong
rs1293295	chr8	+	C	A	11711149	6	NA	FactorBook	A-Box	A-Box	gccccCctgcccgaagcacgc	0.771756651870661	0.829583860239286	9.44499123771061	10.1526980971449	NA	NA	0.077586	0.818966	strong
rs17650417	chr17	-	G	T	44013103	10	NA	FactorBook	YY1	YY1	atgatGgccctgtca	0.814448335376439	0.679247619438407	9.87424087839749	8.23508910152404	NA	NA	1	0	strong
rs62065378	chr17	+	T	C	43522361	10	NA	FactorBook	PRDM1	PRDM1	tggctttccTacttg	0.692962894294361	0.791313050174348	7.91389665922136	9.03709239807127	NA	NA	0.050505	0.923232	strong
rs4856769	chr3	+	C	A	161004549	2	NA	FactorBook	UA10	UA10	aCagaatgggggaaa	0.712171800945207	0.616667321022658	12.2230671682124	10.5839153913389	NA	NA	1	0	strong
rs10516292	chr4	+	C	T	15749703	4	NA	FactorBook	PRDM1	PRDM1	aaaCtttgactcatg	0.824380925903265	0.717145608076777	9.4147399653701	8.19007233816366	NA	NA	0.935354	0.010101	strong
rs11564209	chr12	+	A	T	40650875	15	NA	FactorBook	PU1	PU1	aaattggaaatgacA	0.860728114204348	0.822183550886866	11.6881921611225	11.1647791862393	NA	NA	0.772	0.078	weak
rs9271693	chr6	+	C	T	32593033	12	NA	FactorBook	STAT2	STAT2	tacttttcaatCctt	0.685428090538115	0.816593229922164	8.48346072931713	10.1068758247598	NA	NA	0	0.997835	strong
rs28362342	chr6	+	T	G	31165438	2	NA	FactorBook	UA12	UA12	cTgcccag	0.94056522412713	0.898142026780023	8.29237089771082	7.91835229905864	NA	NA	0.467213	0	weak
rs28383181:A	chr6	-	C	A	32571669	9	NA	FactorBook	BARHL2	BARHL2	aaCaatcaaac	0.896184003206027	0.748782471194853	7.48726066908833	6.25577953436325	NA	NA	0.923913	0	strong
rs62063164	chr17	+	C	T	44201887	7	NA	FactorBook	STAT2	STAT2	taatttCcacttcta	0.736288364736035	0.847520817738027	9.11295220303485	10.4896628454703	NA	NA	0.025974	0.965368	strong
rs6502626	chr17	-	C	T	17849450	3	NA	FactorBook	NFE2	NFE2	tgcctgcctcagcctcCga	0.74994442182043	0.761100250119757	10.3633376641336	10.5174979088466	NA	NA	0.086162	0.545692	weak
rs3129752	chr6	+	G	C	32582627	6	NA	FactorBook	UA9	UA9	ccactGcagga	0.91823968628816	0.720394278270688	7.03483190753065	5.5190956462219	NA	NA	0.984802	0.012158	strong
rs55777203	chr4	-	T	C	77146871	7	NA	FactorBook	EGR1	EGR1	aagttaaaccaccccTgtatcc	0.713379598799485	0.844943086792447	8.88800878416964	10.5271605610431	NA	NA	0	1	strong
rs9270656	chr6	+	C	A	32566011	9	NA	FactorBook	POU2F2	POU2F2	ggcctttaCatgg	0.84289175624949	0.709664230446785	8.95253017126988	7.5374926702514	NA	NA	0.971204	0.026178	strong
rs28619112	chr6	-	C	G	32604588	3	NA	FactorBook	ZNF281	ZNF281	tgcccaccCct	0.809462796863655	0.759193950667854	8.3194831223439	7.80283082019231	NA	NA	0.672131	0	weak
rs8070624	chr17	-	G	A	17843396	5	NA	FactorBook	TCF12	TCF12	ccagctGcctg	0.980702025958157	0.802860375006866	9.03904940059849	7.39989762372504	NA	NA	1	0	strong
rs78026984	chr17	+	G	C	44025592	8	NA	FactorBook	B-Box	B-Box	tggtctcGaactcctg	0.937194418986395	0.82252116526759	12.9705614113961	11.3835091952582	NA	NA	0.992574	0	strong
rs67684445	chr8	-	C	T	11297327	4	NA	FactorBook	STAT2	STAT2	ggcaaggggaaCttg	0.814835835278908	0.761462156273534	10.085124763419	9.42452518182643	NA	NA	0.738095	0.004329	strong
rs111952388	chr17	+	C	T	44181454	11	NA	FactorBook	RXRA	RXRA	ttctgtaggtCagct	0.869900351803754	0.751797727225772	5.55401399685001	4.79996943460707	NA	NA	0.84	0.062	strong
rs7158828	chr14	-	C	T	88466157	4	NA	FactorBook	TAL1	TAL1	ttctCttc	0.938612519864658	0.761759978201245	8.69949826709285	7.06034649021939	NA	NA	1	0	strong
rs9269137	chr6	-	C	T	32445147	6	NA	FactorBook	HNF4	HNF4	aagcacttCgggag	0.700286208587659	0.82892838502667	6.50089926128351	7.69511074157084	NA	NA	0.028571	0.934694	strong
rs62062321	chr17	-	A	G	44111109	5	NA	FactorBook	FOXA	FOXA	acctgtttaaagAggac	0.878172225638075	0.840474903389235	7.88386975347122	7.5454386690122	NA	NA	0.53	0.018	weak
rs28360067	chr6	+	G	A	31164580	9	NA	FactorBook	TCF7L2	TCF7L2	gagatcaaGaa	0.725671119722963	0.872693145742328	6.69157994171338	8.0473037862517	NA	NA	0.027484	0.961945	strong
rs9271563	chr6	-	T	C	32590428	10	NA	FactorBook	AP1	AP1	ctcaTtcacagtca	0.824904876353087	0.850827645960757	8.59845349344773	8.86866128986461	NA	NA	0.056842	0.578947	weak
rs3027247	chr17	-	A	C	8130867	10	NA	FactorBook	TCF7L2	TCF7L2	tAtttgacttc	0.766507088885258	0.893740971320016	7.06813778550791	8.24139061653112	NA	NA	0.008457	0.921776	strong
rs10113779	chr8	-	G	C	22485934	15	NA	FactorBook	E2F4	E2F4	ggttgGgggagatcgtatgt	0.712880694311038	0.912444070564553	5.46834946907899	6.99915580356416	NA	NA	0	0.983773	strong
rs62238732	chr22	+	A	G	41611708	6	NA	FactorBook	UA3	UA3	tgtggAccctctccc	0.91432136085045	0.854219224167476	7.65654947452412	7.1532527095773	NA	NA	0.608	0	weak
rs34846125	chr4	+	A	C	77151017	7	NA	FactorBook	YY1	YY1	ctggttAgccatgat	0.79965756911496	0.820005511657297	9.69492000253811	9.94161519155826	NA	NA	0.11691	0.638831	weak
rs7750477	chr6	+	C	G	32651707	4	NA	FactorBook	MAX	MAX	cacCatgtgattca	0.871961555678907	0.712893300875607	8.9853084458859	7.34615666901244	NA	NA	1	0	strong
rs9274830	chr6	+	C	A	32639836	4	NA	FactorBook	v-Maf	v-Maf	tgtCtttatcagcagtg	0.839339493291531	0.816468676709852	10.4053388866351	10.1218080876575	NA	NA	0.67	0.188	weak
rs660895	chr6	+	A	G	32577380	19	NA	FactorBook	TBP	TBP	caaaaacaagacttgtatAg	0.872650117668488	0.762570829232444	7.90608395746475	6.90878151203729	NA	NA	0.898734	0.050633	strong
rs2652805	chr15	-	A	G	63374129	13	NA	FactorBook	B-Box	B-Box	cccAagttcaatcctt	0.803687043090197	0.823787143812178	11.1228491514268	11.4010300555253	NA	NA	0.123762	0.675743	weak
rs10481354	chr8	-	C	T	1704030	6	NA	FactorBook	RUNX1	RUNX1	tgCggatt	0.752638903068373	0.938800815880117	6.62696991385223	8.26612169072568	NA	NA	0	1	strong
rs8064986	chr17	+	A	G	44119367	12	NA	FactorBook	ZNF143	ZNF143	ctccgcttcccAggt	0.651037698125796	0.769516204811774	8.18236712413189	9.67142780497171	NA	NA	0	0.976744	strong
rs1966032	chr15	-	C	T	63365471	6	NA	FactorBook	v-Maf	v-Maf	ggaggctgaggCaggag	0.777571925501627	0.759858393960335	9.63960287612441	9.42000722973889	NA	NA	0.642	0.216	weak
rs5021727	chr6	+	A	G	32578633	13	NA	FactorBook	v-JUN	v-JUN	ggtcatgaggtcAga	0.908386994307295	0.771267985815636	10.8590644884813	9.21991271160785	NA	NA	1	0	strong
rs8013027	chr14	+	C	G	55610940	7	NA	FactorBook	UA2	UA2	ttgcagCctgtca	0.92119546523482	0.878995088076232	7.22670586929235	6.89564723428205	NA	NA	0.409274	0	weak
rs8100786	chr19	+	A	G	2324847	7	NA	FactorBook	ZNF281	ZNF281	cagggaAggga	0.764486809785814	0.841285689761259	7.85722967863451	8.64655191585927	NA	NA	0.07377	0.844262	strong
rs1870293	chr16	-	T	C	30970941	9	NA	FactorBook	ZNF281	ZNF281	tcTccacccta	0.75670452194101	0.8213827235825	7.77724501148374	8.44199354473914	NA	NA	0.147541	0.819672	weak
rs7213526	chr17	-	T	C	45011157	3	NA	FactorBook	v-Maf	v-Maf	acatggtgagacatTgt	0.757575013056258	0.800741808224557	9.39170002829765	9.92684121486887	NA	NA	0.05	0.752	strong
rs28725459	chr16	+	G	A	31132662	8	NA	FactorBook	B-Box	B-Box	tggtctcGaactcctg	0.937194418986395	0.823379099872078	12.9705614113961	11.3953828185418	NA	NA	0.992574	0.007426	strong
rs3027247	chr17	-	A	C	8130867	11	NA	FactorBook	NR2C2	NR2C2	tcatAtttgacttcc	0.63435994564471	0.748811886797217	7.86903124968655	9.28877079613765	NA	NA	0.005495	0.967033	strong
rs8009670	chr14	+	G	A	55583477	6	NA	FactorBook	HNF4	HNF4	tggtcGaaggtgag	0.670326789399339	0.798968965838351	6.22277988140506	7.4169913616924	NA	NA	0.028571	0.934694	strong
rs113289555	chr4	+	G	T	996998	10	NA	FactorBook	EGR1	EGR1	tcccgggggGgtggggtccggg	0.875505711603104	0.743942223610141	10.9079408332033	9.26878905632983	NA	NA	1	0	strong
rs75839508	chr17	-	G	A	44022319	6	NA	FactorBook	NR2C2	NR2C2	tcacctctcGccaga	0.769057237117913	0.837170687100924	9.53990786024169	10.3848333163966	NA	NA	0.032967	0.840659	strong
rs36076725:A	chr17	-	G	A	44110532	11	NA	FactorBook	E2F4	E2F4	cagggcggcGaaggctgcgt	0.843058238218061	0.904585438697585	6.46691249482897	6.9388739839829	NA	NA	0.103448	0.752535	weak
rs36076725:A	chr17	-	G	A	44110532	7	NA	FactorBook	ZNF143-ext	ZNF143-ext	gcatgcagggcggcGaaggct	0.696240627009093	0.6161508404315	13.0499351096534	11.5487780710684	NA	NA	0.98125	0.00625	strong
rs11561677	chr4	+	T	A	77149947	2	NA	FactorBook	GATA1-ext	GATA1-ext	aTcttgatgttagataactt	0.936618643404772	0.919419544879974	7.72260981811144	7.58079977827769	NA	NA	0.57515	0.112224	weak
rs8070624	chr17	-	G	A	17843396	2	NA	FactorBook	ZEB1	ZEB1	ccagctGc	0.955565615065011	0.77695444849918	8.76942414054323	7.13027236366977	NA	NA	1	0	strong
rs1736082	chr8	+	C	T	11703420	10	NA	FactorBook	ZNF263	ZNF263	aacctgctgCtccac	0.839845210827568	0.710766044577748	8.89859507132962	7.53093443840161	NA	NA	0.958785	0.008677	strong
rs13033632	chr2	+	C	A	169067176	4	NA	FactorBook	ZEB1	ZEB1	gcaCctgc	0.986840031752007	0.928622859341922	9.05643595883442	8.52216487469496	NA	NA	0.71831	0	strong
rs9274852	chr6	+	G	A	32640289	3	NA	FactorBook	UA4	UA4	ccGttttaaaaggga	0.714678429286584	0.838800820427674	8.87325381768873	10.414323809339	NA	NA	0	0.985437	strong
rs6558173	chr8	+	G	T	22492103	4	NA	FactorBook	CTCF-ext	CTCF-ext	ctcGtaactgcagta	0.921526214232303	0.851157675104932	7.87384672174577	7.27259297273151	NA	NA	0.782787	0.07377	strong
rs62061856	chr17	-	T	C	44200015	1	NA	FactorBook	UA11	UA11	aatgtttatggcaacccT	0.717154787275119	0.731039865076676	11.324419243383	11.5436751767489	NA	NA	0.235099	0.645695	weak
rs8064986	chr17	-	A	G	44119367	2	NA	FactorBook	GABP	GABP	ccgcttcccAg	0.78029735624782	0.853194585980682	8.01365045607693	8.76230468848978	NA	NA	0.004	0.804	strong
rs4856703	chr3	-	G	T	161047720	9	NA	FactorBook	UA3	UA3	ctattgGggtccccc	0.919424172913934	0.766865994371923	7.69928054775084	6.42175462331688	NA	NA	0.95	0.05	strong
rs2435201	chr17	-	T	A	44078982	4	NA	FactorBook	GATA3	GATA3	gtgagctatgaTcat	0.849853385991917	0.80222496773845	7.70105514653777	7.26946414324464	NA	NA	0.744526	0.19708	weak
rs1052553	chr17	+	A	G	44073889	7	NA	FactorBook	ZNF281	ZNF281	ggtggcAgtgg	0.774705653495361	0.851504533470806	7.96225673868081	8.75157897590557	NA	NA	0.07377	0.844262	strong
rs9274762	chr6	-	C	G	32638411	6	NA	FactorBook	MAX	MAX	gaatacacCtggga	0.848256391186362	0.969857869149561	8.74103366870247	9.99410128373536	NA	NA	0	0.929006	strong
rs55889442	chr4	-	C	G	77136827	8	NA	FactorBook	POU2F2	POU2F2	ctttgCaaattct	0.846095021236585	0.742689188754248	8.98655272070272	7.888257680658	NA	NA	0.903141	0	strong
rs62062787	chr17	-	T	C	44024865	8	NA	FactorBook	SP1	SP1	attctccTgcctcag	0.717542370669933	0.858452017718901	6.86278802417506	8.21048967607266	NA	NA	0.038793	0.961207	strong
rs10097891	chr8	-	C	A	1726809	2	NA	FactorBook	NFKB1	NFKB1	ttgtggaaagccgCa	0.836560577129526	0.700351365711161	8.85788817683227	7.41564239525563	NA	NA	0.975155	0.024845	strong
rs9912895	chr17	-	A	G	17826020	5	NA	FactorBook	CREB	CREB	agtgatAtaag	0.723781885618783	0.898122867754185	6.80498841608817	8.44414019296162	NA	NA	0	1	strong
rs10170773	chr2	-	T	C	135362505	8	NA	FactorBook	HNF4	HNF4	cagcacTttgggag	0.83007614423676	0.719309048766377	7.70576562368834	6.67749215451605	NA	NA	0.904082	0.093878	strong
rs55643511	chr17	+	G	A	43556982	12	NA	FactorBook	EBF1	EBF1	aaacccaggagGcag	0.819189418255958	0.894192575090809	8.2135805045507	8.96559762419323	NA	NA	0.121212	0.844444	strong
rs9972727	chr16	-	A	G	31149142	8	NA	FactorBook	MAX	MAX	gtgggcAcctgtaa	0.854970163075922	0.699361981277834	8.81021712165418	7.20672038369229	NA	NA	0.995943	0.004057	strong
rs115135810:C	chr4	-	G	C	760696	3	NA	FactorBook	v-Maf	v-Maf	aattgttgagtgccGcc	0.753037591323696	0.788948429469404	9.33544935598181	9.78063803540858	NA	NA	0.168	0.752	weak
rs1622599	chr8	+	A	G	11735088	7	NA	FactorBook	ZNF281	ZNF281	ggaggcAgagg	0.806154160680642	0.882953040656088	8.28547767701744	9.0747999142422	NA	NA	0.07377	0.844262	strong
rs7842425	chr8	-	C	A	1706041	2	NA	FactorBook	NFKB1	NFKB1	aacaggaagaaccCt	0.886086501487444	0.749877290069079	9.38229144398355	7.94004566240691	NA	NA	0.975155	0.024845	strong
rs1583943	chr4	-	A	G	77153919	6	NA	FactorBook	ETS1	ETS1	atcagAaaaga	0.800308987649896	0.989276682724755	6.942074933149	8.58122671002246	NA	NA	0	1	strong
rs78962882	chr17	-	G	C	44084844	8	NA	FactorBook	ESRRA	ESRRA	agaGcttgtct	0.694009721747458	0.853017016629549	5.75665275734859	7.07558209484657	NA	NA	0	0.946	strong
rs11864806	chr16	-	G	C	31095204	6	NA	FactorBook	STAT1	STAT1	ccattcctcGaagga	0.921977367918554	0.844660440305685	10.2160684051394	9.35934995536714	NA	NA	0.838298	0.010638	strong
rs1230087	chr17	+	C	T	43503947	8	NA	FactorBook	A-Box	A-Box	gtgccccCgtgccatgccatc	0.722288387064627	0.84274470480095	8.83958365682974	10.3137644919269	NA	NA	0	0.974138	strong
rs35884427	chr17	+	G	A	43495216	12	NA	FactorBook	PAX5	PAX5	gtcaggagatcGagac	0.814457261177557	0.722426466471359	5.16226665130307	4.57894874740492	NA	NA	0.795918	0.167347	weak
rs62296061	chr4	+	G	A	1014172	7	NA	FactorBook	CTCF-ext	CTCF-ext	gtcgccGctgcagga	0.841898582014134	0.935199955966701	7.19347999834906	7.99068001944971	NA	NA	0.094262	0.856557	strong
rs2263419	chr12	-	G	A	40605916	2	NA	FactorBook	SREBF1	SREBF1	ttcaccacGt	0.733760840075816	0.911982091949044	6.74860810463817	8.38775988151163	NA	NA	0	1	strong
rs2263419	chr12	+	G	A	40605916	7	NA	FactorBook	NFY	NFY	caccacGttggccag	0.788931154099678	0.937409569881369	7.62241403142094	9.05696754592763	NA	NA	0.024	0.974	strong
rs2729806	chr15	-	T	G	63373329	3	NA	FactorBook	ETS1	ETS1	aaaaggaaTca	0.935271538134109	0.980900356368084	8.11277294240362	8.50856841662595	NA	NA	0	0.496094	weak
rs9269086	chr6	-	G	A	32441268	14	NA	FactorBook	E2F4	E2F4	ccatgcGggagcctccaggg	0.903392144992251	0.693972739811996	6.92972049301015	5.32331074973742	NA	NA	0.995943	0.002028	strong
rs9271470	chr6	+	C	T	32588662	2	NA	FactorBook	SRF	SRF	cCacccttattagt	0.753158384892464	0.791816991784393	9.68572824718858	10.1828836507277	NA	NA	0.125641	0.769231	weak
rs11078399	chr17	-	A	G	17728983	5	NA	FactorBook	CREB	CREB	agtgacAcgat	0.757175004145756	0.931515986281158	7.11895010712833	8.75810188400178	NA	NA	0	1	strong
rs12565321	chr1	+	T	C	205755144	5	NA	FactorBook	CTCF	CTCF	gctcTgcctcccggg	0.688656438661368	0.834149254026724	7.51186667575807	9.09890277960936	NA	NA	0.006	0.994	strong
rs17576709	chr17	-	C	G	44173356	7	NA	FactorBook	GATA1	GATA1	tctCataaag	0.742761690563508	0.936001995921409	6.3004410111326	7.93959278800606	NA	NA	0	1	strong
rs6930065	chr6	-	T	C	31173669	4	NA	FactorBook	SP1	SP1	tgtggccctccTtga	0.797246988532692	0.839779960953919	7.62510662625188	8.03190458787251	NA	NA	0.280172	0.719828	weak
rs1200340	chr15	+	G	A	41801989	8	NA	FactorBook	SP1	SP1	gggaggcGgaggttg	0.834361640096824	0.693451993047857	7.98008216036278	6.63238050846518	NA	NA	0.961207	0.038793	strong
rs1870293	chr16	-	T	C	30970941	10	NA	FactorBook	SP1	SP1	tattcTccaccctag	0.748389418137366	0.82478554485009	7.15781833401309	7.88849354557995	NA	NA	0.133621	0.836207	strong
rs9271587	chr6	-	A	G	32590916	7	NA	FactorBook	ETS1	ETS1	gaaaAgaagag	0.790680391436183	0.979648086511042	6.85855414624279	8.49770592311625	NA	NA	0	1	strong
rs9271587	chr6	-	A	G	32590916	3	NA	FactorBook	UA11	UA11	gatgcttgtaggaaaAga	0.709443640079569	0.740349477147469	11.2026543674604	11.6906810281405	NA	NA	0.129139	0.758278	weak
rs2036202	chr6	-	C	T	32596309	15	NA	FactorBook	UA10	UA10	Ctgtctcctgtattt	0.736555138584933	0.797871298359724	12.6415605336616	13.693935169149	NA	NA	0.074627	0.910448	strong
rs62062270	chr17	-	T	C	44091195	8	NA	FactorBook	ESR1	ESR1	tcatcatattgaTcactttt	0.646048870939449	0.795732603293697	6.63124382499987	8.16764357821618	NA	NA	0	0.984683	strong
rs10445371	chr17	-	G	A	44065410	16	NA	FactorBook	PAX5	PAX5	Gcctcggccagctggg	0.831967182493689	0.736803370957265	5.27324961773463	4.67007374329391	NA	NA	0.773469	0.026531	strong
rs9271734:T	chr6	+	C	T	32593639	8	NA	FactorBook	PRDM1	PRDM1	cgactttCcctatcc	0.938710977908344	0.820470268071214	10.7204321230042	9.37007878335409	NA	NA	0.961616	0.038384	strong
rs34924558	chr6	+	C	T	32560446	1	NA	FactorBook	TBP	TBP	Ctttcaaaacttgtttatat	0.840306078244304	0.824684631920405	7.61305163439081	7.47152358818628	NA	NA	0.563291	0.120253	weak
rs10097891	chr8	+	C	A	1726809	14	NA	FactorBook	UA6	UA6	ttgtggaaagccgCa	0.709370225794994	0.822537169389784	8.3146062739158	9.64104844049898	NA	NA	0.028571	0.957143	strong
rs2286879	chr4	+	A	G	15740880	9	NA	FactorBook	BARHL2	BARHL2	tactcattAct	0.760220379916092	0.89548295472444	6.35133870948665	7.48140368803921	NA	NA	0.076087	0.923913	strong
rs1736082	chr8	-	C	T	11703420	7	NA	FactorBook	CTCF-ext	CTCF-ext	acctgctgCtccacc	0.753834264424933	0.8471356383775	6.44102724373028	7.23822726483094	NA	NA	0.094262	0.856557	strong
rs9730	chr17	-	C	G	43513551	5	NA	FactorBook	UA5	UA5	ctcacaggccCaagc	0.701908026782329	0.825738590844405	8.96424462068672	10.5457160178137	NA	NA	0	0.991736	strong
rs8076642	chr17	+	A	G	7383984	15	NA	FactorBook	ZNF143	ZNF143	cggagcttgcagtgA	0.802765834739761	0.728241061948449	10.0893155549369	9.15267386340894	NA	NA	0.883721	0.116279	strong
rs9275395	chr6	+	A	G	32669483	13	NA	FactorBook	SOX2-OCT4	SOX2-OCT4	tttttcctatgtAtt	0.805341031696453	0.73897068804843	8.9626970077683	8.22405678330884	NA	NA	0.822323	0.047836	strong
rs2435201	chr17	-	T	A	44078982	3	NA	FactorBook	BARHL2	BARHL2	agctatgaTca	0.813438589821516	0.872284506970786	6.79595567260886	7.28758988994811	NA	NA	0	0.597826	weak
rs113881148	chr4	+	C	A	967331	6	NA	FactorBook	ZNF143-ext	ZNF143-ext	ccgctCcacggcccggtacac	0.696669824548923	0.751917381674793	13.0579797422513	14.0935082757651	NA	NA	0.05625	0.90625	strong
rs17574228	chr17	-	T	C	44104509	12	NA	FactorBook	UA8	UA8	gcTgcatttcttca	0.951901861239226	0.765785727258182	8.23954055958605	6.62854314780058	NA	NA	0.996078	0	strong
rs62061809	chr17	-	T	C	44178839	6	NA	FactorBook	TCF12	TCF12	tcagcTgggca	0.939753929935574	0.761912278984283	8.66163418883021	7.02248241195676	NA	NA	1	0	strong
rs5768983	chr22	+	T	C	46978375	13	NA	FactorBook	ZNF263	ZNF263	ctgtcactgctcTcc	0.763812617565105	0.903797236823801	8.09299035876709	9.57619991564475	NA	NA	0.015184	0.980477	strong
rs62064645	chr17	+	G	A	43500477	5	NA	FactorBook	ZNF281	ZNF281	ggagGtggagg	0.877164229228388	0.717679275382097	9.01530376549048	7.37615198861703	NA	NA	1	0	strong
rs7838146	chr8	-	C	T	22492143	9	NA	FactorBook	B-Box	B-Box	ctcaagtCccacccgt	0.650526060239361	0.768963793844917	9.00313536136269	10.6422871382361	NA	NA	0	1	strong
rs2435210	chr17	+	C	T	44061894	5	NA	FactorBook	TCF12	TCF12	acagCaggtga	0.960389587715297	0.782547936764007	8.85183133857356	7.2126795617001	NA	NA	1	0	strong
rs74233809	chr10	+	T	C	104913940	4	NA	FactorBook	SOX2-OCT4	SOX2-OCT4	acaTtgagatggcaa	0.822155967860588	0.696892915768218	9.14983161548429	7.75577029489412	NA	NA	0.965831	0.01139	strong
rs3104369	chr6	+	T	C	32602482	7	NA	FactorBook	POU2F2	POU2F2	tgaattTgcacag	0.845861807782892	0.708610288712059	8.98407571168579	7.52629853398308	NA	NA	0.971204	0	strong
rs708723	chr1	-	C	T	205739266	14	NA	FactorBook	RFX5	RFX5	gCcagcaacatgtga	0.83986519241648	0.813229493269343	6.97049308434437	6.74942908695735	NA	NA	0.620619	0.146392	weak
rs9271771	chr6	-	T	C	32594274	7	NA	FactorBook	MYC	MYC	agatccaTgtgcaa	0.901936187926118	0.986066010453849	8.24544802021989	9.01455795048865	NA	NA	0.157895	0.842105	weak
rs12150235	chr17	-	A	G	44015745	14	NA	FactorBook	E2F4	E2F4	aatggcAggatgagtcctca	0.712200993432468	0.921620398612723	5.46313563460694	7.06954537787967	NA	NA	0.002028	0.995943	strong
rs9468891	chr6	+	A	G	31167170	5	NA	FactorBook	ZNF281	ZNF281	ggagAtggagg	0.717679275382097	0.877164229228388	7.37615198861703	9.01530376549048	NA	NA	0	1	strong
rs6936604	chr6	+	T	C	31174926	9	NA	FactorBook	NFKB1	NFKB1	agggatttTccaagg	0.986106660630801	0.926057300682137	10.4413508944789	9.8055206509109	NA	NA	0.807453	0.175983	weak
rs9271413	chr6	+	G	A	32587768	6	NA	FactorBook	NR3C1	NR3C1	tgcccGgctagtcct	0.764175751728458	0.836363171847453	6.64725773443934	7.27518708921127	NA	NA	0.058455	0.776618	strong
rs9270715	chr6	-	G	T	32567491	14	NA	FactorBook	v-Maf	v-Maf	aacGgatgaaacagaat	0.712418572929357	0.811060471304594	8.8318931013153	10.0547622611951	NA	NA	0	0.93	strong
rs3021512	chr8	+	G	C	11301601	5	NA	FactorBook	REST	REST	gccaGtggacaggggtctggc	0.636081130357174	0.70797697005387	12.9602750747895	14.4251666031374	NA	NA	0.004902	0.97549	strong
rs9271762	chr6	+	T	G	32594028	14	NA	FactorBook	TBP	TBP	cctattacagcatTttatag	0.908166696524205	0.786073534205441	8.22785902931765	7.12171262266441	NA	NA	0.898734	0	strong
rs9295964	chr6	+	C	G	31169538	4	NA	FactorBook	MAX	MAX	ctgCatgtggtggc	0.849546214616079	0.690477959812779	8.7543249213744	7.11517314450094	NA	NA	1	0	strong
rs28416808	chr17	+	C	T	44021218	4	NA	FactorBook	CEBPB	CEBPB	cttCgctccaccac	0.757008866962285	0.927412403424126	7.12501180602588	8.72885987447877	NA	NA	0.004016	0.995984	strong
rs17660907	chr17	+	G	A	44191085	9	NA	FactorBook	SRF	SRF	tctaccctGtatgt	0.721734328789387	0.785548121960994	9.28161023702759	10.102265057422	NA	NA	0.038462	0.84359	strong
rs9269142	chr6	+	G	A	32445423	12	NA	FactorBook	UA11	UA11	agtttttccacGgttata	0.757083316112945	0.852418963768077	11.9549210657987	13.4603434126093	NA	NA	0.013245	0.983444	strong
rs708723	chr1	+	C	T	205739266	11	NA	FactorBook	AP1	AP1	ctaatgtgagCcag	0.822635498825961	0.975608793782117	8.57479847856609	10.1693262842872	NA	NA	0	0.993684	strong
rs112913898	chr10	-	G	A	104958900	9	NA	FactorBook	ESR1	ESR1	agacaagcctgGccaatatg	0.69082750698204	0.782043616145734	7.09086548383438	8.02713561422355	NA	NA	0	0.857768	strong
rs112913898	chr10	-	G	A	104958900	17	NA	FactorBook	UA11	UA11	gGccaatatggcaaaacc	0.775022503149052	0.808660853631483	12.2381944657493	12.769369590392	NA	NA	0.112583	0.781457	weak
rs28397286	chr6	+	G	A	31167573	8	NA	FactorBook	YY1	YY1	ggctgtgGccctgtt	0.811023399470262	0.704079879420528	9.83271750526047	8.53615143533692	NA	NA	0.951983	0.029228	strong
rs11078405	chr17	+	G	T	17824978	11	NA	FactorBook	EGR1	EGR1	acaggtggggGtggctgggagg	0.880780984950546	0.749217496957584	10.9736655552585	9.33451377838506	NA	NA	1	0	strong
rs8070942	chr17	+	G	T	44208674	6	NA	FactorBook	POU2F2	POU2F2	atgatGtccatct	0.798308853952182	0.872224764967858	8.47900581303509	9.26408221056587	NA	NA	0	0.811518	strong
rs2858860	chr6	+	G	T	32580366	10	NA	FactorBook	TCF7L2	TCF7L2	catatcaaaGa	0.961102987259586	0.833869104824827	8.86255122557765	7.68929839455444	NA	NA	0.921776	0.008457	strong
rs1491943	chr12	+	A	T	40620416	13	NA	FactorBook	v-JUN	v-JUN	tgatatgaggacAtt	0.826544690980482	0.689425682488823	9.88070300237325	8.2415512254998	NA	NA	1	0	strong
rs113120855	chr17	-	C	T	44203520	12	NA	FactorBook	v-Maf	v-Maf	agctgCtgaaaaagtaa	0.864213914030875	0.765519846822545	10.7137084789995	9.49019257916286	NA	NA	0.922	0	strong
rs4968286	chr17	-	T	C	45017645	8	NA	FactorBook	SP1	SP1	ttgttccTacccctc	0.725166626949012	0.86607627399798	6.93570867224279	8.28341032414039	NA	NA	0.038793	0.961207	strong
rs28362342	chr6	-	T	G	31165438	2	NA	FactorBook	SOX2-OCT4	SOX2-OCT4	tttccatcagaacTg	0.874069973655057	0.899672161951828	9.72758623878372	10.0125147937791	NA	NA	0.059226	0.624146	weak
rs1549293	chr16	+	C	T	31141993	14	NA	FactorBook	NFE2	NFE2	gatcctgcttcctCatacc	0.7931114016721	0.678841145649973	10.9598538527037	9.38077517211332	NA	NA	0.992167	0.002611	strong
rs28360060	chr6	-	C	T	31159533	2	NA	FactorBook	SOX2	SOX2	actttgCg	0.790646608345685	0.970777216003688	7.19472281695388	8.83387459382734	NA	NA	0	1	strong
rs55669501	chr17	+	G	A	44202564	15	NA	FactorBook	UA10	UA10	tcaacatggagataG	0.714862347477582	0.776178507252372	12.2692452546527	13.3216198901401	NA	NA	0.074627	0.910448	strong
rs72836329	chr17	-	C	T	44161763	15	NA	FactorBook	UA4	UA4	Caacaacaaaaatga	0.830324423504703	0.721101428214979	10.3090831608532	8.95300003280717	NA	NA	0.961165	0.019417	strong
rs113758975	chr17	-	T	A	44207523	5	NA	FactorBook	v-JUN	v-JUN	actgaactcaTgcct	0.815858048802473	0.760515759714637	9.75295245408979	9.09137815821024	NA	NA	0.717325	0	strong
rs2532276	chr17	+	C	A	44246624	3	NA	FactorBook	ELK4	ELK4	taCggaagaag	0.873297784425528	0.763794387100317	8.96876444911337	7.84416503468392	NA	NA	0.924	0.066	strong
rs2316948	chr17	+	C	G	44094667	8	NA	FactorBook	YY1	YY1	agagggaCccttctt	0.698265447950062	0.80859637332842	8.46565820155338	9.8032926299163	NA	NA	0	0.951983	strong
rs3104413	chr6	+	C	G	32582650	4	NA	FactorBook	UA9	UA9	ggaCagcaggc	0.915497302452516	0.709807888337764	7.01382191460857	5.43799103399724	NA	NA	0.990881	0	strong
rs9271734:T	chr6	+	C	T	32593639	5	NA	FactorBook	ETS1	ETS1	ctttCcctatc	0.779839608576802	0.968807303651661	6.76451855735754	8.40367033423099	NA	NA	0	1	strong
rs62063298	chr17	-	G	T	44048323	3	NA	FactorBook	BARHL2	BARHL2	agcactcaGct	0.889826321273802	0.850239053601284	7.43414476687692	7.10340890104941	NA	NA	0.402174	0	weak
rs62062787	chr17	+	T	C	44024865	6	NA	FactorBook	UA5	UA5	tctccTgcctcagcc	0.699701482033918	0.799929030611488	8.93606428061864	10.216095607942	NA	NA	0.049587	0.950413	strong
rs10514899	chr17	+	C	G	44119987	4	NA	FactorBook	MEF2	MEF2	tccCaagaaatagac	0.900902184266998	0.871048157342832	8.03136492560784	7.765222175691	NA	NA	0.635593	0.050847	weak
rs56278545	chr17	+	G	A	43530550	2	NA	FactorBook	ZNF281	ZNF281	cGgggctgggg	0.819004192892994	0.74113467836436	8.41754752201396	7.61722153498135	NA	NA	0.852459	0.139344	strong
rs11071726	chr15	-	T	C	63390622	3	NA	FactorBook	BHLHE40	BHLHE40	aggcgcgTgc	0.893293309134273	0.703773990692487	7.72609002066658	6.08693824379312	NA	NA	1	0	strong
rs733969	chr17	-	G	A	44089727	9	NA	FactorBook	TCF12	TCF12	tcGtctgcggg	0.750208447223213	0.928050098174504	6.91460916334055	8.55376094021401	NA	NA	0	1	strong
rs13281992	chr8	+	C	T	11309294	7	NA	FactorBook	SP1	SP1	caggggCggtggcat	0.847269459520091	0.778843457470971	8.10353637321087	7.44908979751048	NA	NA	0.814655	0.137931	weak
rs7015547:C	chr8	-	A	C	11678668	6	NA	FactorBook	STAT2	STAT2	aaaaacttaAaccca	0.801923490349223	0.678005589969394	9.92531022904766	8.39159333584827	NA	NA	0.984848	0	strong
rs1441903	chr4	-	A	C	77149742	15	NA	FactorBook	GATA1-ext	GATA1-ext	actttAtctcttatttattt	0.929308228645878	0.737303530306559	7.66233397245214	6.07921646890918	NA	NA	0.991984	0	strong
rs9271676	chr6	+	T	C	32592868	4	NA	FactorBook	UA12	UA12	ctgTtcag	0.789952829325175	0.916192509646985	6.96451631893951	8.0774920322489	NA	NA	0	0.893443	strong
rs78908613	chr4	+	G	A	77150215	10	NA	FactorBook	NFY	NFY	tgtcagattGggtta	0.922442054302118	0.754293874962263	8.91235594049928	7.28775912378381	NA	NA	0.998	0	strong
rs4553680	chr17	-	A	G	17857722	11	NA	FactorBook	POU2F2	POU2F2	agAttcaaatgat	0.842710771130162	0.693556206569892	8.95060789034908	7.36640596939305	NA	NA	0.992147	0	strong
rs66616380	chr17	+	C	A	7380188	13	NA	FactorBook	RFX5	RFX5	gagggagttgcaCag	0.775426059104328	0.839601825838629	6.43567804834897	6.96830726342199	NA	NA	0.012371	0.696907	weak
rs12904537	chr15	-	G	T	63379726	1	NA	FactorBook	TBP	TBP	ttataaaaattagccgggcG	0.912033801103305	0.895296557333318	8.2628944379604	8.11125742814069	NA	NA	0.563291	0.088608	weak
rs28397269	chr6	-	G	A	31164595	3	NA	FactorBook	ELF1	ELF1	ccaattccGga	0.901430629408873	0.784014399176712	9.25768864477593	8.05182447079564	NA	NA	0.924	0.004	strong
rs12651314	chr4	+	C	T	15753570	14	NA	FactorBook	TBP	TBP	tgggaacgtggctCgtataa	0.768491087774475	0.878546838660332	6.96241819887835	7.95950739750258	NA	NA	0.088608	0.898734	strong
rs2294138	chr8	-	C	T	11705139	7	NA	FactorBook	CTCF-ext	CTCF-ext	ggatgcagCagctcc	0.813883451439439	0.907184825392007	6.95410878933944	7.7513088104401	NA	NA	0.094262	0.856557	strong
rs17660488	chr17	+	T	C	44178337	7	NA	FactorBook	UA9	UA9	tcacagTgagc	0.811014382051515	0.870213606739276	6.21335576921668	6.66689377345825	NA	NA	0.130699	0.735562	weak
rs62062294	chr17	+	A	C	44100666	4	NA	FactorBook	UA7	UA7	ctaAaggcgggagcagcctac	0.816847367363216	0.679898973220679	9.25074212034747	7.69981066286137	NA	NA	0.988764	0.005618	strong
rs1808189	chr17	+	T	C	43484903	10	NA	FactorBook	SOX2-OCT4	SOX2-OCT4	tttttgagaTggagt	0.835205163670797	0.694439937937137	9.29505703383356	7.72847093201373	NA	NA	0.990888	0.004556	strong
rs9271413	chr6	+	G	A	32587768	12	NA	FactorBook	UA8	UA8	agattttgcccGgc	0.722067038149144	0.908183172130188	6.25011977581883	7.8611171876043	NA	NA	0	0.996078	strong
rs7764794	chr6	+	A	G	31159692	8	NA	FactorBook	SREBF1	SREBF1	atggcgtAaa	0.793989631106418	0.972210882979647	7.3025495049992	8.94170128187265	NA	NA	0	1	strong
rs62064661	chr17	+	G	A	44078892	4	NA	FactorBook	PAX5	PAX5	cgcGgtggcgcatgcc	0.779995456068938	0.809893104608129	4.94383772232684	5.13333770147013	NA	NA	0.187755	0.622449	weak
rs62062787	chr17	+	T	C	44024865	14	NA	FactorBook	E2F4	E2F4	taagcaattctccTgcctca	0.740591457696434	0.950010862876689	5.68091258020764	7.28732232348038	NA	NA	0.002028	0.995943	strong
rs1772159	chr1	-	G	A	205759195	4	NA	FactorBook	PRDM1	PRDM1	gggaagggaatGtga	0.830894459307837	0.723659141481349	9.48912696455086	8.26445933734442	NA	NA	0.935354	0.010101	strong
rs12938501	chr17	+	A	C	17737258	6	NA	FactorBook	UA10	UA10	acagcAtgggcaaaa	0.634526853136228	0.715308476458808	10.8904401095702	12.2769022055401	NA	NA	0.007463	0.962687	strong
rs79923630	chr17	+	G	T	44167661	8	NA	FactorBook	ZNF263	ZNF263	acttctgGcctccag	0.707759571904733	0.859531266680905	7.49907930299658	9.10717903100691	NA	NA	0	0.995662	strong
rs17576165	chr17	+	T	C	44159849	3	NA	FactorBook	GABP	GABP	agTggaagaaa	0.767637445632548	0.885053675864709	7.88363322910102	9.08949740308132	NA	NA	0.004	0.924	strong
rs1596117:G	chr4	+	C	G	77151490	7	NA	FactorBook	UA9	UA9	acacagCtggt	0.945071555943644	0.886169862503539	7.24039663709938	6.78913808379611	NA	NA	0.735562	0.133739	weak
rs12904537	chr15	+	G	T	63379726	5	NA	FactorBook	EGR1	EGR1	gggcGtggtggcgggcgcctgt	0.808588919077883	0.713591967485976	10.0742233554768	8.89065468931494	NA	NA	0.921971	0	strong
rs73295427	chr5	-	A	G	133926501	7	NA	FactorBook	YY1	YY1	aacatggtAaaaccc	0.774659853839117	0.797612337393377	9.39185171530393	9.67012394145743	NA	NA	0.050104	0.638831	weak
rs8009670	chr14	+	G	A	55583477	5	NA	FactorBook	RXRA	RXRA	ggtcGaaggtgaggc	0.82614867332905	0.871624400210539	5.27467460569983	5.56502145185641	NA	NA	0.04	0.628	weak
rs77750312	chr5	+	G	T	133920206	7	NA	FactorBook	NFKB1	NFKB1	cggtagGttcccaag	0.790561200439166	0.861290460751804	8.37082561846346	9.1197395594349	NA	NA	0.00207	0.79089	strong
rs62063849	chr17	+	T	G	44073062	3	NA	FactorBook	CREB-ext	CREB-ext	cgTcagggcacagcagca	0.785771923688444	0.712042087495478	10.0520926658244	9.10889385290576	NA	NA	0.857143	0	strong
rs28644259	chr6	-	C	G	32588272	14	NA	FactorBook	STAT2	STAT2	cCaaaggaaaagtaa	0.775282096317495	0.835166930643857	9.5955729113591	10.3367602763101	NA	NA	0.006494	0.798701	strong
rs67652508	chr14	+	C	G	55555368	8	NA	FactorBook	AP2	AP2	aatctgcCctctgga	0.879307628391893	0.691541085190474	7.67612076636486	6.03696898949141	NA	NA	1	0	strong
rs3129752	chr6	+	G	C	32582627	10	NA	FactorBook	CTCF-ext	CTCF-ext	ggctccactGcagga	0.869853267090809	0.701786949685958	7.43233473959131	5.9963165320827	NA	NA	0.967213	0	strong
rs521539	chr6	-	G	A	32581973	10	NA	FactorBook	PRDM1	PRDM1	gtgaaGaaaaagtat	0.832938363602794	0.734588207722806	9.51246911967173	8.38927338082181	NA	NA	0.923232	0.050505	strong
rs11849495	chr14	-	T	C	60714312	2	NA	FactorBook	UA11	UA11	cgagattgtgccactgTa	0.645009206650154	0.700741319102327	10.1851856831377	11.0652381040744	NA	NA	0.072848	0.874172	strong
rs17686238:T	chr17	-	G	T	43417273	8	NA	FactorBook	UA9	UA9	cccGactgttt	0.806016552143069	0.868178900861163	6.1750663183975	6.65130545371174	NA	NA	0	0.696049	weak
rs864783	chr1	+	T	C	205711974	9	NA	FactorBook	FOXA	FOXA	taaataaaTaaacaaac	0.899173507336407	0.855054272620354	8.07241063956599	7.67632626116121	NA	NA	0.716	0.282	weak
rs487404	chr2	-	A	G	135300861	13	NA	FactorBook	ZNF263	ZNF263	gcAgaggagctccca	0.733255785150986	0.873240404409681	7.76922489007103	9.25243444694869	NA	NA	0.015184	0.980477	strong
rs410851	chr6	-	T	C	31936668	7	NA	FactorBook	USF	USF	gttaTgtggac	0.718603537298126	0.851069029600405	8.29361700492629	9.82244062254276	NA	NA	0.008	0.986	strong
rs67805055	chr14	+	C	T	55587552	1	NA	FactorBook	UA12	UA12	Ctgccctg	0.994045844737113	0.808124450553096	8.76387582959823	7.12472405272477	NA	NA	1	0	strong
rs6931277	chr6	+	A	T	32583357	13	NA	FactorBook	UA2	UA2	atccagacaatcA	0.911245775858396	0.891791750689993	7.14865133979474	6.99603604459241	NA	NA	0.596774	0.145161	weak
rs34043286	chr17	-	A	G	44117119	9	NA	FactorBook	v-Maf	v-Maf	acgagctgAatctggca	0.784703756703052	0.65365677363012	9.72801658848541	8.10341977176994	NA	NA	0.998	0	strong
rs2605137	chr17	-	G	A	18139400	10	NA	FactorBook	RXRA	RXRA	gcttgGactctgcag	0.799919545892263	0.871210667415799	5.10721066502316	5.56237991052563	NA	NA	0.1	0.746	weak
rs7764794	chr6	-	A	G	31159692	6	NA	FactorBook	UA11	UA11	ggagaatggcgtAaaccc	0.750565039488775	0.662024029059843	11.8519925229705	10.4538626629724	NA	NA	0.963576	0.006623	strong
rs11652144	chr17	+	C	T	17733934	6	NA	FactorBook	NFE2	NFE2	agggaCggggagtcagtta	0.70590680166788	0.763827860745944	9.75479026477043	10.5551902352551	NA	NA	0.083551	0.853786	strong
rs1879586	chr17	+	C	G	43567337	5	NA	FactorBook	REST	REST	tgggCtgtcctcagtacggca	0.761657828760892	0.689761989064196	15.5189243989444	14.0540328705966	NA	NA	0.97549	0.004902	strong
rs1491943	chr12	+	A	T	40620416	4	NA	FactorBook	POU2F2	POU2F2	gacAtttacatct	0.878568271034531	0.835197181829946	9.3314579192882	8.87080448213446	NA	NA	0.748691	0.075916	weak
rs9271116	chr6	-	T	G	32576764	5	NA	FactorBook	RUNX1	RUNX1	tgtTggtt	0.764375732899583	0.950537645711327	6.73031245681452	8.36946423368798	NA	NA	0	1	strong
rs7822816	chr8	+	C	G	1709220	5	NA	FactorBook	RFX5	RFX5	tgctCtgttgcccag	0.864978863527464	0.843893505019935	7.17892495219918	7.00392621789663	NA	NA	0.571134	0.109278	weak
rs7822816	chr8	-	C	G	1709220	8	NA	FactorBook	PAX5	PAX5	gtcttgctCtgttgcc	0.835904028169222	0.797399037215554	5.29820248894208	5.05414667388132	NA	NA	0.473469	0.034694	weak
rs9269047	chr6	-	C	G	32438783	4	NA	FactorBook	NFKB1	NFKB1	tggtggcaggcCcct	0.850549421964876	0.725833890916885	9.00600850028781	7.6854630931304	NA	NA	0.944099	0	strong
rs9271576	chr6	+	T	C	32590612	12	NA	FactorBook	STAT2	STAT2	ttaatttcagaTcct	0.789074157873572	0.657909018489523	9.76627559221283	8.14286049677021	NA	NA	0.997835	0	strong
rs60988411	chr17	-	C	T	44229559	17	NA	FactorBook	TBP	TBP	ataCacaagttcctgaataa	0.70432162341133	0.854170622051501	6.38105212502044	7.73866239768791	NA	NA	0	0.955696	strong
rs13150767	chr4	-	G	A	77147073	9	NA	FactorBook	ZNF263	ZNF263	agggagGatttcctc	0.896021466529588	0.816672479859509	9.49381160131753	8.65306798261952	NA	NA	0.802603	0	strong
rs9275388	chr6	-	T	C	32669084	14	NA	FactorBook	GATA1-ext	GATA1-ext	atcttaTctagccagagact	0.947970455803895	0.749169771870703	7.81620780327235	6.1770560263989	NA	NA	1	0	strong
rs12302291	chr12	+	T	C	54051310	8	NA	FactorBook	UA2	UA2	tcccagcTactcg	0.740453144598162	0.934435009048995	5.80879659957889	7.33056904773761	NA	NA	0.014113	0.985887	strong
rs139478	chr22	-	G	A	41624761	3	NA	FactorBook	CEBPB	CEBPB	aggctgaggcaGga	0.749177639413832	0.923332077774307	7.05130383353897	8.69045561041242	NA	NA	0	1	strong
rs10516292	chr4	-	C	T	15749703	9	NA	FactorBook	HNF4	HNF4	ttaaaCtttgactc	0.810055010347142	0.66522804125402	7.51990536695763	6.17544716565985	NA	NA	0.955102	0.004082	strong
rs28366294	chr6	-	G	A	32560715	7	NA	FactorBook	YY1	YY1	aagatggcGtcttgc	0.951580375844092	0.928627892289832	11.5368077238413	11.2585354976878	NA	NA	0.638831	0.050104	weak
rs62238732	chr22	+	A	G	41611708	3	NA	FactorBook	CTCF	CTCF	ggAccctctcccgaa	0.741222773240609	0.795469971534992	8.08526042454828	8.67698904021754	NA	NA	0.068	0.792	strong
rs11778177	chr8	-	C	T	11310362	13	NA	FactorBook	UA6	UA6	ctCagagttcaccga	0.834870498968697	0.69502437423748	9.78560875014572	8.14645697327227	NA	NA	1	0	strong
rs62062799	chr17	+	G	T	44027521	8	NA	FactorBook	YY1	YY1	tagggtcGccatcct	0.872062641189235	0.763909283852464	10.572747473508	9.26151353052611	NA	NA	0.951983	0.018789	strong
rs182226671	chr17	-	C	G	18128865	8	NA	FactorBook	EGR1	EGR1	cccggcgcccacccCcgtgcag	0.865033261672668	0.831702774243571	10.7774643980345	10.3621992775447	NA	NA	0.542094	0.00616	weak
rs115135810:C	chr4	+	G	C	760696	6	NA	FactorBook	CTCF	CTCF	gtgccGccgtttggt	0.777742341075606	0.814549639908534	8.48361598943061	8.88511012497546	NA	NA	0.046	0.666	weak
rs6503455	chr17	+	C	T	44140748	9	NA	FactorBook	v-Maf	v-Maf	tggaaaacCgagcaatt	0.654902790877945	0.785949773950877	8.11886671764326	9.74346353435872	NA	NA	0	0.998	strong
rs62061721	chr17	-	T	C	44013346	4	NA	FactorBook	NR2C2	NR2C2	tggccttggacTgtg	0.707519351932266	0.808059850618368	8.77655017208668	10.0237227457206	NA	NA	0.043956	0.945055	strong
rs4713446	chr6	+	C	T	31162839	6	NA	FactorBook	POU2F2	POU2F2	agtgtCtacattt	0.768025171451226	0.838126049488101	8.15735646805477	8.90191259997151	NA	NA	0.041885	0.811518	strong
rs9275100	chr6	-	A	G	32649308	10	NA	FactorBook	YY1	YY1	atcatAgcctaatca	0.66828419845006	0.803484914388091	8.10217034536968	9.74132212224313	NA	NA	0	1	strong
rs4968286	chr17	-	T	C	45017645	7	NA	FactorBook	ZNF281	ZNF281	ttccTacccct	0.74706459366685	0.823863473642296	7.6781679187647	8.46749015598946	NA	NA	0.07377	0.844262	strong
rs12452219	chr17	+	C	T	17829423	2	NA	FactorBook	SREBF1	SREBF1	cCgcagtgag	0.705559154357143	0.883780406230372	6.48922914297837	8.12838091985182	NA	NA	0	1	strong
rs1281947	chr6	+	A	G	32592009	2	NA	FactorBook	HSF1	HSF1	aAagctgtcttgaat	0.691756633068	0.833970384867208	7.59025352243074	9.15068442967717	NA	NA	0	0.988506	strong
rs6858014	chr4	+	C	A	77085729	12	NA	FactorBook	RFX5	RFX5	gcagaggttgcCgtg	0.871329669822009	0.831266518891155	7.23163371040925	6.89912806662008	NA	NA	0.430928	0	weak
rs8100786	chr19	+	A	G	2324847	8	NA	FactorBook	SP1	SP1	acagggaAgggatgc	0.681446110834056	0.822355757883024	6.5175526905628	7.8652543424604	NA	NA	0.038793	0.961207	strong
rs6495101	chr15	-	T	A	74742752	6	NA	FactorBook	REST	REST	caggcaaccctggacTggtcc	0.63047485045366	0.705874164587188	12.8460460460884	14.3823215382922	NA	NA	0.012255	0.987745	strong
rs17461664	chr12	-	G	T	40651972	10	NA	FactorBook	UA11	UA11	agggattaGgataatgcc	0.636341491858465	0.720838001478488	10.0483158777278	11.382579995486	NA	NA	0	0.94702	strong
rs75641221	chr17	+	T	C	44145373	6	NA	FactorBook	EBF1	EBF1	ttgctTtggggggaa	0.700034114461861	0.851787949898926	7.01887307981293	8.54042879874583	NA	NA	0.014141	0.985859	strong
rs10170773	chr2	-	T	C	135362505	13	NA	FactorBook	REST	REST	cccagcacTttgggaggctga	0.677344492074996	0.743607040849511	13.8010239869184	15.1511361318773	NA	NA	0.022059	0.960784	strong
rs34331363	chr6	-	C	T	32568439	6	NA	FactorBook	SREBF1	SREBF1	atcaCctcac	0.955538544714713	0.870830221970069	8.78836102304067	8.00927437493644	NA	NA	0.81982	0.036036	strong
rs7569057	chr2	+	A	C	136583958	8	NA	FactorBook	PRDM1	PRDM1	acactgtAtctgcta	0.695723316769732	0.818879964752841	7.94542172122071	9.35191692184311	NA	NA	0	0.961616	strong
rs77950913	chr17	+	T	C	44146451	7	NA	FactorBook	SOX2-OCT4	SOX2-OCT4	ccatgcTcatgtaat	0.789464489640593	0.729651998534867	8.78600585411131	8.12034843202367	NA	NA	0.749431	0.004556	strong
rs9405110	chr6	-	A	C	32439108	10	NA	FactorBook	EBF1	EBF1	cccacAccagggctt	0.79435964172852	0.884599827580445	7.96462542301131	8.86941620121545	NA	NA	0.016162	0.846465	strong
rs182226671	chr17	-	C	G	18128865	3	NA	FactorBook	SP1	SP1	cggcgcccacccCcg	0.873163869390449	0.831156898700607	8.35119818833888	7.94943106326589	NA	NA	0.659483	0	weak
rs116956554	chr17	-	G	A	44699851	7	NA	FactorBook	GATA1	GATA1	ataGataaat	0.965971971020239	0.772731665662338	8.19381168838047	6.55465991150701	NA	NA	1	0	strong
rs2036202	chr6	-	C	T	32596309	7	NA	FactorBook	HNF4	HNF4	gtcaactCtgtctc	0.736638946761758	0.799454876898285	6.83836912124014	7.42150217286052	NA	NA	0.179592	0.793878	weak
rs9269840	chr6	+	A	G	32550150	13	NA	FactorBook	EGR1	EGR1	cactgtgagggcActcatcaca	0.690577197364	0.813619957974603	8.60391326952385	10.136905156278	NA	NA	0.004107	0.985626	strong
rs4859431:A	chr4	+	G	A	77152539	13	NA	FactorBook	CTCF-ext	CTCF-ext	ctggagactgccGgt	0.838182042284142	0.795330281776513	7.16172456511527	6.79558392930589	NA	NA	0.70082	0.061475	weak
rs55643511	chr17	-	G	A	43556982	6	NA	FactorBook	ZNF143	ZNF143	acccaggagGcagag	0.81941798205337	0.785568556458908	10.2986029481514	9.87317685078064	NA	NA	0.72093	0.069767	weak
rs1692812	chr8	-	T	G	11703523	11	NA	FactorBook	STAT1	STAT1	agatTcctacaaaat	0.863759818043809	0.717538824726283	9.57098264425708	7.95076535695895	NA	NA	0.997872	0.002128	strong
rs1736086	chr8	+	C	T	11704897	9	NA	FactorBook	BHLHE40	BHLHE40	gcacgaggCc	0.882282042689721	0.861108912727568	7.63085362415242	7.44772731341647	NA	NA	0.5842	0.066528	weak
rs9271576	chr6	-	T	C	32590612	8	NA	FactorBook	PU1	PU1	tttcagaTccttatt	0.804766910071137	0.684058420823687	10.9282712329193	9.28911945604584	NA	NA	1	0	strong
rs11933202	chr4	-	G	A	15744528	7	NA	FactorBook	EBF1	EBF1	tgctcccaGgaggac	0.87352706542253	0.906279146657316	8.75839545147798	9.08678330649474	NA	NA	0.008081	0.49697	weak
rs11933202	chr4	+	G	A	15744528	5	NA	FactorBook	RXRA	RXRA	cccaGgaggacattg	0.821237317747383	0.866713044628873	5.24331729266101	5.53366413881759	NA	NA	0.04	0.628	weak
rs9270096	chr6	+	T	G	32554487	4	NA	FactorBook	NFY-UA2	NFY-UA2	attTctccacataaatgtcaatca	0.760924172257081	0.856424543641282	9.17615065267495	10.3278104726127	NA	NA	0	0.913043	strong
rs62060841	chr17	-	A	T	44153386	4	NA	FactorBook	SOX2	SOX2	acttAgtc	0.793230338973674	0.973360946631677	7.21823423849903	8.85738601537248	NA	NA	0	1	strong
rs9270187	chr6	+	T	G	32555965	3	NA	FactorBook	GATA3	GATA3	tgTctcacatctata	0.702364257158681	0.853596496786868	6.36456354294914	7.7349738237198	NA	NA	0.021898	0.963504	strong
rs28366317	chr6	+	C	T	32561411	7	NA	FactorBook	PRDM1	PRDM1	tgtctgCcacttgtc	0.648162917709542	0.78793581820079	7.40226409137829	8.9985231398137	NA	NA	0	0.993939	strong
rs28383181:A	chr6	-	C	A	32571669	12	NA	FactorBook	STAT2	STAT2	aaaCaatcaaacaca	0.661694816078541	0.79285995546259	8.18971685649478	9.8131319519374	NA	NA	0	0.997835	strong
rs2036202	chr6	-	C	T	32596309	5	NA	FactorBook	SOX2	SOX2	actCtgtc	0.793230338973674	0.973360946631677	7.21823423849903	8.85738601537248	NA	NA	0	1	strong
rs9272774	chr6	+	G	A	32610255	11	NA	FactorBook	SOX2-OCT4	SOX2-OCT4	gttttctaatGatag	0.796698535694491	0.682175628326155	8.86651406165259	7.59198056740243	NA	NA	0.933941	0	strong
rs9270484:C	chr6	-	A	C	32559063	3	NA	FactorBook	GATA1	GATA1	ttagataAtt	0.960573401369882	0.835477345772763	8.14801857592099	7.08689718392101	NA	NA	0.889625	0	strong
rs4959104	chr6	-	T	C	32583129	6	NA	FactorBook	SOX2	SOX2	acTttgta	0.961016474737011	0.914048240432346	8.74505383982615	8.3176524907824	NA	NA	0.533784	0	weak
rs9295957	chr6	-	G	A	31157593	9	NA	FactorBook	HSF1	HSF1	gatataGaaagttct	0.810571753422071	0.661183579376695	8.89394450662239	7.25479272974893	NA	NA	1	0	strong
rs9275181	chr6	-	A	G	32654325	18	NA	FactorBook	TBP	TBP	ttAtaaattattcacagtca	0.833172719916723	0.693407126294121	7.54842443880042	6.28216835841682	NA	NA	0.936709	0.006329	strong
rs17572248	chr17	-	A	G	44049867	19	NA	FactorBook	NFY-UA2	NFY-UA2	tgaccAtcttctcttgcttcccat	0.691273161564016	0.800550272326028	8.33621391451768	9.65401044116355	NA	NA	0.043478	0.956522	strong
rs8004416	chr14	+	A	G	55549553	6	NA	FactorBook	A-Box	A-Box	ctacaAttgggcaaaatcatc	0.798834214291699	0.74302422686622	9.77637463322182	9.09335513357424	NA	NA	0.818966	0.103448	strong
rs17661045	chr17	+	T	A	44194152	10	NA	FactorBook	UA11	UA11	acttttccaTcagtgaat	0.625012030478869	0.709508540098892	9.86941507034177	11.2036791880999	NA	NA	0	0.94702	strong
rs13033632	chr2	+	C	A	169067176	13	NA	FactorBook	ZNF143-ext	ZNF143-ext	ggaccacaggcaCctgccacc	0.695188247355193	0.607736160329164	13.0302099088229	11.3910581319495	NA	NA	1	0	strong
rs6503455	chr17	-	C	T	44140748	2	NA	FactorBook	UA11	UA11	aatctgtctggaaaacCg	0.711643859636986	0.655911747184812	11.2373975067907	10.3573450858541	NA	NA	0.874172	0.072848	strong
rs4414547	chr17	-	G	T	17859052	8	NA	FactorBook	CREB	CREB	aatGaagccat	0.908792018684011	0.7502282759288	8.54445141921577	7.05363705358916	NA	NA	0.981818	0.018182	strong
rs74571696	chr17	-	G	A	44123685	5	NA	FactorBook	EBF1	EBF1	agatcgcttgGgccc	0.850467531017427	0.805459041593791	8.5271896546099	8.07591325499979	NA	NA	0.743434	0.236364	weak
rs55925547	chr17	-	T	C	43556807	13	NA	FactorBook	ZNF143	ZNF143	acTcaggaggcggag	0.672731604227088	0.803152249439548	8.45502031240075	10.0941720892742	NA	NA	0	1	strong
rs11864806	chr16	-	G	C	31095204	14	NA	FactorBook	RFX5	RFX5	cGaaggaacagggtc	0.807154180596348	0.840275095402495	6.69900679852974	6.97389508975556	NA	NA	0.030928	0.620619	weak
rs12565321	chr1	+	T	C	205755144	4	NA	FactorBook	ZNF143	ZNF143	ctcTgcctcccgggt	0.79682567331593	0.780559940702107	10.014658462596	9.81022760371885	NA	NA	0.488372	0.023256	weak
rs76983703	chr7	+	G	A	23376713	13	NA	FactorBook	v-JUN	v-JUN	attagtgatttcGgt	0.669346180638162	0.806465189129821	8.00151629891085	9.64066807578431	NA	NA	0	1	strong
rs1230087	chr17	-	C	T	43503947	7	NA	FactorBook	MYC	MYC	gtgccccCgtgcca	0.884632329537259	0.800502507009528	8.08725715616037	7.31814722589161	NA	NA	0.842105	0.157895	weak
rs2245737	chr17	+	C	T	18144720	6	NA	FactorBook	v-JUN	v-JUN	ggggaCgaggacagg	0.681930922455365	0.819049930947024	8.15195716147307	9.79110893834653	NA	NA	0	1	strong
rs59665520	chr17	-	C	A	7383136	10	NA	FactorBook	AP2	AP2	gccacCgggcgggtg	0.855431920110446	0.88204141001089	7.46769220935796	7.69998594981001	NA	NA	0.075356	0.558045	weak
rs13217512	chr6	-	A	C	32585696	8	NA	FactorBook	YY1	YY1	attatggAgttgaaa	0.700034741265678	0.808188098602448	8.48710882969525	9.79834277267712	NA	NA	0.018789	0.951983	strong
rs34553045	chr6	+	T	C	32561565	10	NA	FactorBook	v-Maf	v-Maf	gtttcttctTagcatgg	0.669315929377761	0.790965055149789	8.297547205943	9.80563825734454	NA	NA	0	0.98	strong
rs6786665	chr3	+	C	T	48996606	7	NA	FactorBook	SRF	SRF	ttagccCggtgtgg	0.724701739723621	0.77365986300701	9.31977158062177	9.9493802886002	NA	NA	0.035897	0.75641	strong
rs112538459	chr17	-	C	T	43527323	7	NA	FactorBook	EGR1	EGR1	ctacccatccacccaCccacct	0.868541929315445	0.736978441322483	10.8211789490004	9.18202717212693	NA	NA	1	0	strong
rs7838146	chr8	+	C	T	22492143	4	NA	FactorBook	UA5	UA5	agtCccacccgtagg	0.662630214299083	0.782349111179001	8.46261776099778	9.99157801846918	NA	NA	0	0.983471	strong
rs9404982	chr6	+	G	A	31166539	4	NA	FactorBook	TCF12	TCF12	aagGcagttgg	0.928796455912323	0.888717595160838	8.56064005770749	8.19123651548637	NA	NA	0.680851	0.117021	weak
rs8080061	chr17	+	C	T	17776389	3	NA	FactorBook	CEBPB	CEBPB	caCtgcttaagggc	0.786278353021521	0.960432791381996	7.40049792359965	9.03964970047311	NA	NA	0	1	strong
rs1372511	chr4	-	C	G	90811049	5	NA	FactorBook	EGR1	EGR1	ttccagacccacccctgCattt	0.806189767283168	0.71563586601453	10.0443322816897	8.91611965650255	NA	NA	0.921971	0.043121	strong
rs148959726	chr4	+	G	A	993388	5	NA	FactorBook	CTCF-ext	CTCF-ext	cctcGgaatgcaggc	0.862248062271029	0.818579493413072	7.36735317301883	6.99423343704691	NA	NA	0.721311	0.135246	weak
rs9895750	chr17	+	C	T	17767819	6	NA	FactorBook	ZEB1	ZEB1	gcaccCgg	0.819000148107611	0.997611314673442	7.51613448275316	9.15528625962661	NA	NA	0	1	strong
rs62062795	chr17	+	C	T	44027090	8	NA	FactorBook	NFY	NFY	atgttgaCtggtccc	0.782232336196086	0.932805145301451	7.55769208031413	9.01248098922087	NA	NA	0.014	0.976	strong
rs7755212	chr6	+	C	T	32441408	6	NA	FactorBook	ETS1	ETS1	gacttCcttgc	0.977749220809895	0.788781525735036	8.48123469989026	6.8420829230168	NA	NA	1	0	strong
rs62061818	chr17	+	C	G	44182917	5	NA	FactorBook	ZNF143	ZNF143	cagaCgctgcagtga	0.631782860444248	0.762203505656708	7.94036861731801	9.57952039419146	NA	NA	0	1	strong
rs11580522	chr1	+	T	C	171720978	4	NA	FactorBook	BHLHE40	BHLHE40	ccaTgtgaag	0.806416651461439	0.956137483708147	6.97469417899678	8.26962901851577	NA	NA	0.016632	0.948025	strong
rs35100811	chr3	-	A	C	161084046	2	NA	FactorBook	NFKB1	NFKB1	aaactgaaagcccAg	0.718082773718083	0.854291985136448	7.60339069900911	9.04563648058575	NA	NA	0.024845	0.975155	strong
rs34331363	chr6	-	C	T	32568439	12	NA	FactorBook	NR2C2	NR2C2	tcaCctcacaccgga	0.746814985296594	0.658747845532429	9.26399987480373	8.17155530980142	NA	NA	0.901099	0.010989	strong
rs9270484:C	chr6	+	A	C	32559063	17	NA	FactorBook	GATA1-ext	GATA1-ext	attctacatttagataAtta	0.945155273187585	0.85990026961231	7.79299605421571	7.09005133675825	NA	NA	0.799599	0.022044	strong
rs6742283	chr2	-	G	A	136596867	4	NA	FactorBook	UA9	UA9	acctcctGagt	0.933326029868532	0.72763661575378	7.15041163336039	5.57458075274906	NA	NA	0.990881	0	strong
rs78745522	chr6	-	A	C	32500941	5	NA	FactorBook	TCF7L2	TCF7L2	actttgAtaac	0.918230867704331	0.786370856682176	8.46721757169847	7.25130614724105	NA	NA	0.928118	0.010571	strong
rs77865852	chr8	-	A	G	11303336	8	NA	FactorBook	STAT2	STAT2	ttaaaaaAaaaaatc	0.70302815232737	0.805298458169825	8.70129456934181	9.96708179832535	NA	NA	0.051948	0.948052	strong
rs9271693	chr6	-	C	T	32593033	8	NA	FactorBook	PU1	PU1	tttcaatCcttttac	0.658071755797521	0.778780245044972	8.93623550879227	10.5753872856657	NA	NA	0	1	strong
rs10513564	chr3	+	A	G	161059762	3	NA	FactorBook	TAL1	TAL1	aaAgagaa	0.950583164817506	0.773730623154093	8.81044778334083	7.17129600646738	NA	NA	1	0	strong
rs873785	chr4	+	T	C	925149	12	NA	FactorBook	UA6	UA6	aagagaaacacTgag	0.746548016707919	0.800793879392211	8.75037124167788	9.38619295198903	NA	NA	0	0.757143	strong
rs17574228	chr17	+	T	C	44104509	12	NA	FactorBook	STAT2	STAT2	acagtttcggcTgca	0.790848395567372	0.659683256183323	9.78823511795682	8.16482002251419	NA	NA	0.997835	0	strong
rs6791542	chr3	-	A	G	48787219	6	NA	FactorBook	POU2F2	POU2F2	caatgccAatttt	0.837557639174964	0.767456761138089	8.89587539479031	8.15131926287357	NA	NA	0.811518	0.041885	strong
rs884474	chr4	+	A	T	15756270	15	NA	FactorBook	GATA1-ext	GATA1-ext	ataagcatgcctgaAaagat	0.729831542905853	0.921836241245173	6.01760842419662	7.60072592773958	NA	NA	0	0.991984	strong
rs9275110	chr6	-	T	C	32649723	12	NA	FactorBook	FOXA	FOXA	atatgTttatttaaaaa	0.900164842737983	0.72274676798894	8.08131044185972	6.48852379660143	NA	NA	0.994	0.002	strong
rs6846983	chr4	+	T	C	77151938	12	NA	FactorBook	YY1	YY1	aaaatctgccaTtct	0.820021889465031	0.684821173526999	9.94181375347016	8.3026619765967	NA	NA	1	0	strong
rs34627176	chr4	+	G	A	1006200	2	NA	FactorBook	ZNF281	ZNF281	cGgggagggcg	0.808800862874927	0.730931348346293	8.31267990832508	7.51235392129247	NA	NA	0.852459	0.139344	strong
rs9275211	chr6	-	T	C	32657844	14	NA	FactorBook	AP2	AP2	aTctatgggtagctc	0.689057938211302	0.876824481412721	6.01529177951699	7.65444355639045	NA	NA	0	1	strong
rs2935909	chr6	+	T	G	32655962	13	NA	FactorBook	GATA1-ext	GATA1-ext	actcaaatatatTataaagt	0.701572347567525	0.900373031500716	5.78460565310253	7.42375742997598	NA	NA	0	1	strong
rs13193700	chr6	-	C	T	32575078	5	NA	FactorBook	v-JUN	v-JUN	actgagatcaCgcca	0.801903451970863	0.83543710262019	9.586136033495	9.987004911206	NA	NA	0.282675	0.717325	weak
rs1293295	chr8	-	C	A	11711149	7	NA	FactorBook	EGR1	EGR1	tgggatccccgccccCctgccc	0.814161278196321	0.682597790203358	10.1436494743013	8.50449769742787	NA	NA	1	0	strong
rs77262772	chr4	+	T	C	90814351	14	NA	FactorBook	NFE2	NFE2	ctttttgctccttTactaa	0.645663645545214	0.759933901567341	8.92230168203411	10.5013803626245	NA	NA	0.002611	0.992167	strong
rs12150460	chr17	+	G	T	44014137	2	NA	FactorBook	CREB	CREB	aGggcgtcatt	0.87888690051855	0.957663959587829	8.2632838648168	9.00394480849547	NA	NA	0.1	0.836364	strong
rs3135338	chr6	+	C	T	32401217	3	NA	FactorBook	SOX2	SOX2	aaCaatgc	0.986942562793114	0.806811955135111	8.98097595132662	7.34182417445317	NA	NA	1	0	strong
rs1352312	chr17	-	T	G	43376761	4	NA	FactorBook	POU2F2	POU2F2	ttatgaaaaTaaa	0.898436696617352	0.85675319742904	9.54248463555044	9.0997554459948	NA	NA	0.748691	0.102094	weak
rs1948997	chr4	-	C	T	77150723	8	NA	FactorBook	RUNX1	RUNX1	Cgtggctt	0.813979885915552	0.949699300723384	7.16707599414802	8.36208262347638	NA	NA	0	0.915	strong
rs3824755	chr10	+	G	C	104595849	12	NA	FactorBook	UA6	UA6	cagcagaggtgGgag	0.761616480476181	0.811768306325465	8.92699035935434	9.5148254145788	NA	NA	0.057143	0.757143	strong
rs749670	chr16	+	A	G	31088625	9	NA	FactorBook	ZNF281	ZNF281	ctgggaggAga	0.76228672187325	0.82696492351474	7.83461765208163	8.49936618533703	NA	NA	0.147541	0.819672	weak
rs111344337	chr4	+	G	T	967335	2	NA	FactorBook	UA12	UA12	cGgcccgg	0.870510452543629	0.912933649890737	7.67474212064869	8.04876071930086	NA	NA	0	0.467213	weak
rs55909047	chr17	+	A	G	44209957	10	NA	FactorBook	TCF12	TCF12	actccaggtAa	0.74193181351515	0.91977346446644	6.83832411550989	8.47747589238334	NA	NA	0	1	strong
rs9366770	chr6	-	G	C	31170228	19	NA	FactorBook	ESR1	ESR1	aGctcactctgacccggctg	0.902375103895641	0.829334744659688	9.26225492328493	8.5125462666397	NA	NA	0.80744	0	strong
rs62062779	chr17	-	A	C	44022577	1	NA	FactorBook	REST	REST	ttcctcagcctgggcagctgA	0.683300004029865	0.707712820118247	13.9223686856724	14.4197844975171	NA	NA	0.095588	0.754902	weak
rs9275319	chr6	+	A	G	32666295	13	NA	FactorBook	ZNF143	ZNF143	ccaggggctctgAga	0.700785004132726	0.831205649345186	8.80760084309633	10.4467526199698	NA	NA	0	1	strong
rs17660294	chr17	+	T	C	44167101	1	NA	FactorBook	UA12	UA12	Tagctctg	0.789705891335838	0.975627285519855	6.96233922229189	8.60149099916534	NA	NA	0	1	strong
rs11735877	chr4	-	G	A	780083	12	NA	FactorBook	E2F4	E2F4	acccgcggGcagaggagcac	0.889283364580927	0.793316271643064	6.8214951721573	6.08535291735408	NA	NA	0.795132	0.018256	strong
rs28365207	chr12	+	A	G	40616414	9	NA	FactorBook	SRF	SRF	ctacccttAtgtga	0.80915160583459	0.745337812662983	10.4058093517861	9.58515453139163	NA	NA	0.84359	0.038462	strong
rs823130	chr1	-	C	T	205714372	3	NA	FactorBook	TEAD1	TEAD1	aggaaCgg	0.796292134526887	0.9459173053879	8.72342306918763	10.3625748460611	NA	NA	0	1	strong
rs7220206	chr17	-	G	A	43507403	9	NA	FactorBook	UA3	UA3	cgggtgGggacctgg	0.912458599437713	0.751424966532258	7.64095066482051	6.29245107791799	NA	NA	0.95	0	strong
rs55643511	chr17	+	G	A	43556982	10	NA	FactorBook	UA9	UA9	acccaggagGc	0.931912824155605	0.791356507690411	7.13958476017067	6.06275256195525	NA	NA	0.896657	0	strong
rs6936604	chr6	-	T	C	31174926	3	NA	FactorBook	HSF1	HSF1	gatcagggatttTcc	0.826103948654755	0.718145763094263	9.06437048295614	7.87980649172773	NA	NA	0.925287	0.005747	strong
rs6936604	chr6	-	T	C	31174926	11	NA	FactorBook	EBF1	EBF1	atttTccaagggccc	0.775381884542754	0.938864276878987	7.77434545482891	9.41349723170237	NA	NA	0	1	strong
rs1372511	chr4	-	C	G	90811049	7	NA	FactorBook	UA7	UA7	cagacccacccctgCatttct	0.82821527933664	0.883100143349634	9.37948296755423	10.0010504030146	NA	NA	0.11236	0.808989	weak
rs6900323	chr6	-	G	A	31241270	10	NA	FactorBook	HNF4	HNF4	ttggGttttggtct	0.779919533333235	0.848158710001618	7.24015160648697	7.87362975835401	NA	NA	0.016327	0.771429	strong
rs28366302	chr6	-	G	C	32560934	5	NA	FactorBook	SRF	SRF	caatataagGatag	0.856946324582854	0.729486532881392	11.0204565053361	9.38130472846264	NA	NA	1	0	strong
rs9272319	chr6	+	T	C	32604108	1	NA	FactorBook	STAT2	STAT2	Taaatttcctttaaa	0.813358266814016	0.793993333508547	10.0668370769063	9.82715963518685	NA	NA	0.65368	0.127706	weak
rs9275388	chr6	-	T	C	32669084	5	NA	FactorBook	TAL1	TAL1	ttaTctag	0.955972281072534	0.779119739409121	8.8603966243477	7.22124484747424	NA	NA	1	0	strong
rs11649804	chr17	-	C	A	17696755	3	NA	FactorBook	MYC	MYC	gcgcccaggtgCcc	0.889499632148496	0.873179873757666	8.13175375272327	7.98255947344333	NA	NA	0.448622	0.045113	weak
rs182226671	chr17	-	C	G	18128865	2	NA	FactorBook	ZNF281	ZNF281	cgcccacccCc	0.867317364315878	0.774232001526476	8.91409982286948	7.95738864643954	NA	NA	0.852459	0	strong
rs6674468	chr1	-	C	T	171698837	5	NA	FactorBook	PAX5	PAX5	gtcttgctctgCtgca	0.858260318627976	0.833131545468581	5.43990315045403	5.28062968841705	NA	NA	0.581633	0.126531	weak
rs73295427	chr5	-	A	G	133926501	8	NA	FactorBook	NFKB1	NFKB1	acatggtAaaaccca	0.880750690935042	0.77778071739384	9.32579342758394	8.23549998544134	NA	NA	0.915114	0.035197	strong
rs62062779	chr17	-	A	C	44022577	4	NA	FactorBook	TCF12	TCF12	gcagctgAaca	0.935440868355476	0.98383796042491	8.62188105723835	9.06795304901742	NA	NA	0	0.680851	weak
rs4283261	chr17	-	C	T	44089921	10	NA	FactorBook	UA10	UA10	ctctcCccagcctgg	0.75373051079113	0.780033137394795	12.9363429553143	13.3877772458188	NA	NA	0.093284	0.735075	weak
rs708725:T	chr1	-	G	T	205744138	7	NA	FactorBook	UA3	UA3	gatcggggGtcgctc	0.937559321361295	0.741816906549234	7.85114472511832	6.21199294824486	NA	NA	1	0	strong
rs842359	chr2	-	G	C	135345568	14	NA	FactorBook	STAT2	STAT2	aGaaaatgtaaatgt	0.801066669691284	0.741181835364922	9.91470546320274	9.17351809825171	NA	NA	0.798701	0.006494	strong
rs1372511	chr4	-	C	G	90811049	10	NA	FactorBook	CTCF-ext	CTCF-ext	ccctgCatttctata	0.878723893957552	0.710657576552702	7.50812852081622	6.07211031330761	NA	NA	0.967213	0	strong
rs17651213	chr17	-	G	A	44051924	10	NA	FactorBook	SOX2-OCT4	SOX2-OCT4	tttgcGtgtttatcc	0.64735865522962	0.78812388096328	7.20450002399273	8.77108612581256	NA	NA	0.004556	0.990888	strong
rs2869851	chr4	+	T	G	77094831	10	NA	FactorBook	SOX2-OCT4	SOX2-OCT4	tgttttgcaTgcatt	0.825834120100474	0.684743787623627	9.19076603056694	7.62056179292677	NA	NA	0.990888	0.002278	strong
rs316623	chr15	+	C	T	41801081	4	NA	FactorBook	UA4	UA4	ccaCttttcaaatga	0.71827261369831	0.843642393215525	8.91787823791177	10.4744354658029	NA	NA	0.009709	0.990291	strong
rs12150460	chr17	+	G	T	44014137	14	NA	FactorBook	UA11	UA11	ggccttcccccaaGggcg	0.684739141215467	0.750965615037448	10.812551551027	11.8583179153855	NA	NA	0.019868	0.900662	strong
rs12150460	chr17	+	G	T	44014137	9	NA	FactorBook	EBF1	EBF1	tcccccaaGggcgtc	0.870322538298924	0.729098371573522	8.72626534710628	7.31028506618821	NA	NA	0.965657	0.00404	strong
rs4968286	chr17	-	T	C	45017645	12	NA	FactorBook	ZNF143	ZNF143	tccTacccctccggg	0.65692927997776	0.775407786663738	8.25641365906132	9.74547433990114	NA	NA	0	0.976744	strong
rs7199949	chr16	+	G	C	31096164	13	NA	FactorBook	v-Maf	v-Maf	ggtggtggtcagGatag	0.660559461947365	0.791343825815742	8.18899278691318	9.81033389858513	NA	NA	0.002	0.998	strong
rs7160523	chr14	-	G	T	55594560	12	NA	FactorBook	SOX2-OCT4	SOX2-OCT4	cttGcataaataatc	0.791722306658996	0.741574376201682	8.81113325857535	8.25303341196906	NA	NA	0.744875	0.006834	strong
rs9263850	chr6	+	A	G	31156188	11	NA	FactorBook	SOX2-OCT4	SOX2-OCT4	tttttgagatAgagt	0.720682256302461	0.835205163670797	8.0205235395834	9.29505703383356	NA	NA	0	0.933941	strong
rs10513564	chr3	+	A	G	161059762	12	NA	FactorBook	FOXA	FOXA	ataatgggtaaAgagaa	0.873087533110681	0.695669458361638	7.83822147121851	6.24543482596021	NA	NA	0.994	0.002	strong
rs9972727	chr16	-	A	G	31149142	11	NA	FactorBook	ZNF143-ext	ZNF143-ext	ggtggtgggcAcctgtaatcc	0.711536575628042	0.661483002800913	13.3366336003396	12.3984581304502	NA	NA	0.8875	0.0625	strong
rs17650417	chr17	-	G	T	44013103	15	NA	FactorBook	NR2C2	NR2C2	Ggccctgtcactcct	0.70753880128309	0.760522457764123	8.77679143503285	9.43403666533845	NA	NA	0.005495	0.752747	strong
rs28383170	chr6	-	G	T	32565722	7	NA	FactorBook	TAL1	TAL1	tGatctct	0.837161311680515	1	7.75920118910406	9.26846604213979	NA	NA	0	0.980198	strong
rs3812945	chr15	-	T	C	75289722	6	NA	FactorBook	UA9	UA9	acccaTtggga	0.688651316739014	0.888351416123835	5.27590598457133	6.80585143570762	NA	NA	0.00304	0.984802	strong
rs4925115	chr17	+	A	G	17721457	13	NA	FactorBook	EGR1	EGR1	ggtgaggtgggcAgggcagagg	0.692425431164465	0.815468191775068	8.62694044647337	10.1599323332275	NA	NA	0.004107	0.985626	strong
rs4925115	chr17	+	A	G	17721457	10	NA	FactorBook	E2F1	E2F1	gaggtgggcAgggca	0.703037907936906	0.893220393480661	5.51406062451609	7.00569819223531	NA	NA	0.018072	0.981928	strong
rs7675963	chr4	+	C	G	77142050	7	NA	FactorBook	RUNX1	RUNX1	ggaccaCa	0.965043435125643	0.778881522313899	8.49718740828531	6.85803563141185	NA	NA	1	0	strong
rs7750477	chr6	+	C	G	32651707	9	NA	FactorBook	UA5	UA5	ccttccacCatgtga	0.814561159657916	0.69073059559584	10.4029662221661	8.82149482503913	NA	NA	0.991736	0	strong
rs35713203	chr16	-	G	C	31090407	12	NA	FactorBook	UA2	UA2	gGagtggcagagg	0.952012438979783	0.771220837663325	7.46846260110582	6.05016672834078	NA	NA	0.965726	0	strong
rs61975407	chr14	-	C	T	55568276	13	NA	FactorBook	RFX5	RFX5	ccCagctactcggga	0.846706050885406	0.886912562122613	7.02726904920062	7.36096451730091	NA	NA	0.268041	0.696907	weak
rs67805055	chr14	+	C	T	55587552	5	NA	FactorBook	REST	REST	gccaCtgccctgggttctctc	0.786972673240038	0.715803060132159	16.0347192123215	14.5846246900606	NA	NA	0.97549	0.014706	strong
rs7005025	chr8	+	A	C	22519815	12	NA	FactorBook	ZNF263	ZNF263	tgtgaattcctActa	0.715902934208589	0.858128481329588	7.58536244508861	9.09231579352883	NA	NA	0	0.980477	strong
rs11580522	chr1	+	T	C	171720978	6	NA	FactorBook	MAX	MAX	ttccaTgtgaaggg	0.847324476222684	0.959633252818486	8.73143055794667	9.88873960709123	NA	NA	0.070994	0.929006	strong
rs1818613:A	chr2	-	G	A	135356285	7	NA	FactorBook	B-Box	B-Box	caggagttcGagacca	0.937194418986395	0.890387636007519	12.9705614113961	12.3227659905121	NA	NA	0.806931	0.193069	weak
rs9268610	chr6	+	T	C	32401263	8	NA	FactorBook	CTCF	CTCF	ctgtcgtTtgggggc	0.679623013250458	0.828559237274557	7.4133300419555	9.03792685867097	NA	NA	0	0.998	strong
rs113289555	chr4	-	G	T	996998	6	NA	FactorBook	PAX5	PAX5	gtcccgggggGgtggg	0.834856590489443	0.795666822648675	5.29156352473686	5.04316739489671	NA	NA	0.579592	0.016327	weak
rs62062775	chr17	+	G	A	44021960	12	NA	FactorBook	RXRA	RXRA	gggcccgggtcGggg	0.688799156728008	0.869002076982798	4.39774526996499	5.54827882164486	NA	NA	0.016	0.918	strong
rs62063797	chr17	+	G	C	44068294	4	NA	FactorBook	UA12	UA12	ctgGtctg	0.858489498968001	0.969673130256968	7.56876094780044	8.54899696413631	NA	NA	0.106557	0.893443	strong
rs113289555	chr4	-	G	T	996998	13	NA	FactorBook	UA3	UA3	ggGgtggggtccggg	0.982362673680525	0.964677952222704	8.22632909501824	8.0782368042956	NA	NA	0.572	0.106	weak
rs17577094	chr17	-	A	G	44187492	1	NA	FactorBook	UA8	UA8	tctggcaatactcA	0.970885616996368	0.916105844557332	8.40386151734804	7.92969482513385	NA	NA	0.686275	0	weak
rs11658309	chr17	+	T	G	17762247	3	NA	FactorBook	B-Box	B-Box	tgTtcttgaactccca	0.747348651472914	0.863236707631366	10.3431383961263	11.9470032066703	NA	NA	0	0.99505	strong
rs12441932	chr15	-	G	C	74909999	2	NA	FactorBook	HNF4	HNF4	gtagtctttggcGt	0.754683628080197	0.825895571209528	7.00588156688678	7.66695651425394	NA	NA	0.032653	0.804082	strong
rs4815194	chr20	-	C	T	23311199	3	NA	FactorBook	UA10	UA10	ttctgccctctgCgc	0.621838183818162	0.715780085988275	10.6726633636444	12.2849964813148	NA	NA	0	0.996269	strong
rs113638513	chr17	-	A	G	44204749	8	NA	FactorBook	PRDM1	PRDM1	agttagaAacagttt	0.695960515055137	0.814201224892268	7.94813061477604	9.2984839544262	NA	NA	0.038384	0.961616	strong
rs10005305	chr4	-	A	G	15694890	11	NA	FactorBook	POU2F2	POU2F2	aaAtgcataatct	0.874671481774858	0.725516917214587	9.29006930306359	7.70586738210756	NA	NA	0.992147	0	strong
rs569350	chr2	+	A	G	135293494	3	NA	FactorBook	UA4	UA4	ccAtgttggccaggc	0.855195410040282	0.731073018899192	10.6178745937313	9.07680460208099	NA	NA	0.985437	0	strong
rs7213526	chr17	-	T	C	45011157	7	NA	FactorBook	TAL1	TAL1	tTgtctct	0.927568541922976	0.76801952743072	8.59713753257022	7.11836290969188	NA	NA	0.980198	0.019802	strong
rs9275421	chr6	+	C	A	32670477	5	NA	FactorBook	GATA1	GATA1	tgttCtcact	0.739254540962068	0.932494846319969	6.2706917800376	7.90984355691105	NA	NA	0	1	strong
rs9272733	chr6	-	T	A	32609652	3	NA	FactorBook	ZEB1	ZEB1	tcaggTgg	0.970227599183776	0.791616432617944	8.90398021440385	7.26482843753039	NA	NA	1	0	strong
rs17652121	chr17	-	T	C	44073973	11	NA	FactorBook	NR3C1	NR3C1	agaaTgtcaagtcca	0.688097933087877	0.849759498462351	5.98548736651804	7.39171635031717	NA	NA	0.010438	0.966597	strong
rs2316948	chr17	+	C	G	44094667	3	NA	FactorBook	CTCF	CTCF	gaCccttcttctgtt	0.733324186927863	0.789519489028397	7.99910261932446	8.61208115765587	NA	NA	0.042	0.792	strong
rs1004467	chr10	+	A	G	104594507	6	NA	FactorBook	ZNF143-ext	ZNF143-ext	ggtctActagaacctgaaggc	0.696989247890506	0.640116762613876	13.0639668302184	11.9979815751306	NA	NA	0.90625	0.03125	strong
rs9274993	chr6	+	G	A	32642582	6	NA	FactorBook	MEF2	MEF2	actctGataatagtt	0.799933614838774	0.844051935954402	7.13125008377912	7.52455619733133	NA	NA	0.029661	0.692797	weak
rs28397269	chr6	-	G	A	31164595	3	NA	FactorBook	ELK4	ELK4	ccaattccGga	0.901430629408873	0.784014399176712	9.25768864477593	8.05182447079564	NA	NA	0.924	0.004	strong
rs62063774	chr17	+	T	C	44050463	2	NA	FactorBook	SREBF1	SREBF1	tTggggtgaa	0.968501673728382	0.790280421855153	8.90758662455148	7.26843484767802	NA	NA	1	0	strong
rs521539	chr6	+	G	A	32581973	11	NA	FactorBook	UA10	UA10	tccaagtgaaGaaaa	0.709490352797586	0.632917283721174	12.1770452381487	10.8628149283345	NA	NA	0.955224	0.029851	strong
rs7536483	chr1	-	A	T	205718858	8	NA	FactorBook	NR2C2	NR2C2	agaccggAgccctgc	0.672655661761897	0.763011363566227	8.3440773003148	9.46491074190767	NA	NA	0	0.895604	strong
rs34627176	chr4	+	G	A	1006200	3	NA	FactorBook	SP1	SP1	ccGgggagggcggta	0.831405532227019	0.802028112443719	7.95180906804611	7.67083471320521	NA	NA	0.659483	0.198276	weak
rs35597441	chr6	-	A	T	32555545	1	NA	FactorBook	UA10	UA10	ttcagtgcactatgA	0.700871696805599	0.653406024650528	12.0291224883993	11.2144649883891	NA	NA	0.850746	0.041045	strong
rs62063849	chr17	-	T	G	44073062	2	NA	FactorBook	ZNF143-ext	ZNF143-ext	gcaggtggggaactgtacgTc	0.735178696589691	0.71438116491998	13.7797679599782	13.3899509510275	NA	NA	0.56875	0.01875	weak
rs6558173	chr8	-	G	T	22492103	11	NA	FactorBook	RFX5	RFX5	cctcGtaactgcagt	0.872150018751245	0.725070166554479	7.2384422275256	6.0177474043074	NA	NA	0.931959	0.012371	strong
rs55669501	chr17	-	G	A	44202564	3	NA	FactorBook	GATA1	GATA1	ggagataGga	0.883671423881256	0.996040550941087	7.4957011786156	8.44886699950738	NA	NA	0.090508	0.889625	strong
rs2856688	chr6	-	G	T	32654640	4	NA	FactorBook	TCF7L2	TCF7L2	tctttgaGgca	0.887399189589094	0.953628535645139	8.1829115917057	8.79362759180037	NA	NA	0.012685	0.716702	strong
rs9275380	chr6	+	A	C	32668814	5	NA	FactorBook	RUNX1	RUNX1	tgccAaca	0.74500899764273	0.931170910454474	6.55978875500549	8.19894053187894	NA	NA	0	1	strong
rs2696588	chr17	+	G	C	44222424	7	NA	FactorBook	RUNX1	RUNX1	tggccaGa	0.744170652654786	0.93033256546653	6.5524071447939	8.19155892166735	NA	NA	0	1	strong
rs4924823	chr17	+	A	G	17764502	5	NA	FactorBook	UA9	UA9	ccccAgcttgc	0.868010721263818	0.761213866751299	6.6500169936122	5.83182330086779	NA	NA	0.793313	0	strong
rs62060948	chr17	+	G	A	44270659	15	NA	FactorBook	NRF1	NRF1	cgcgccgccgcggcG	0.771464568653539	0.755046903477763	10.9529670841868	10.7198751787693	NA	NA	0.652	0.152	weak
rs9275147	chr6	+	C	T	32651557	21	NA	FactorBook	ZNF143-ext	ZNF143-ext	tgactcaaaattccaaaattC	0.723351523742004	0.662055374289682	13.5580862134591	12.4091863334554	NA	NA	0.925	0.025	strong
rs17574796	chr17	-	T	C	44115074	5	NA	FactorBook	UA10	UA10	tgatcactggTatgt	0.706391260757603	0.629536546161083	12.1238552492795	10.8047910326674	NA	NA	0.955224	0.022388	strong
rs708723	chr1	+	C	T	205739266	9	NA	FactorBook	v-Maf	v-Maf	aatgtgagCcagcaaca	0.745626123491241	0.876673106564172	9.24356897258454	10.8681657893	NA	NA	0	0.998	strong
rs1293295	chr8	+	C	A	11711149	10	NA	FactorBook	UA3	UA3	ccccgccccCctgcc	0.95112989560284	0.886864471099111	7.96478504626476	7.42662480711599	NA	NA	0.652	0	weak
rs35407883	chr6	+	A	G	32590529	9	NA	FactorBook	SOX2-OCT4	SOX2-OCT4	tctttcagAtgttga	0.81908786380022	0.677921077496026	9.11568646951618	7.54463137185197	NA	NA	0.990888	0.002278	strong
rs62064651:A	chr17	+	G	A	43503000	12	NA	FactorBook	NRF1	NRF1	tgctcatgtgcGgcg	0.730624181242813	0.782126992838328	10.373130449828	11.1043482180442	NA	NA	0.092	0.84	strong
rs56236914	chr17	-	C	T	43483551	8	NA	FactorBook	FOXA	FOXA	atttgttttCgctttat	0.875796353282329	0.792010502370615	7.86254014675318	7.11034517122688	NA	NA	0.844	0.126	strong
rs9270096	chr6	-	T	G	32554487	7	NA	FactorBook	UA6	UA6	ttcggattTctccac	0.79397708168973	0.662351831012886	9.30629251793636	7.76349850814139	NA	NA	0.985714	0	strong
rs12150551	chr17	+	T	C	44150920	8	NA	FactorBook	NFE2	NFE2	caggacgTtgagtgagaaa	0.667118266001881	0.762367831126202	9.2187789539212	10.5350143668724	NA	NA	0.010444	0.950392	strong
rs55643511	chr17	-	G	A	43556982	22	NA	FactorBook	NFY-UA2	NFY-UA2	agGcagaggttgtactgagccaaa	0.669201892439451	0.793410966321914	8.07005166344607	9.56791599202156	NA	NA	0	0.978261	strong
rs62064669	chr17	+	C	T	44084676	7	NA	FactorBook	UA3	UA3	gcgagaCcccatcat	0.942411607998448	0.746669193186386	7.89177789228765	6.2526261154142	NA	NA	1	0	strong
rs8070624	chr17	+	G	A	17843396	7	NA	FactorBook	REST	REST	ccagctGcctgagaggctgaa	0.670754209779351	0.620527699288714	13.6667457206788	12.6433709325603	NA	NA	0.887255	0.022059	strong
rs2844508	chr6	-	G	C	31436499	10	NA	FactorBook	UA9	UA9	cGgtgctgggg	0.764705354311956	0.900497073791948	5.85857233868791	6.89890193371754	NA	NA	0.030395	0.896657	strong
rs7213526	chr17	-	T	C	45011157	4	NA	FactorBook	SOX2	SOX2	acatTgtc	0.967415564875203	0.7872849572172	8.80328425445011	7.16413247757665	NA	NA	1	0	strong
rs9271771	chr6	+	T	C	32594274	6	NA	FactorBook	MAX	MAX	atccaTgtgcaatt	0.849209695788878	0.96151847238468	8.75085719342177	9.90816624256633	NA	NA	0.070994	0.929006	strong
rs62063787	chr17	-	T	C	44061036	3	NA	FactorBook	UA12	UA12	cagtgTag	0.839197416508172	0.979984625917894	7.3986748133757	8.63990692374054	NA	NA	0	0.92623	strong
rs55889442	chr4	+	C	G	77136827	9	NA	FactorBook	UA11	UA11	ggcctttgCaaattcttg	0.771813877164991	0.694105217887371	12.1875278223922	10.9604490213922	NA	NA	0.933775	0.009934	strong
rs78590462	chr4	-	C	T	1015204	12	NA	FactorBook	UA8	UA8	ccCgagctacgtct	0.725506451645216	0.911622585626261	6.27989089840618	7.89088831019165	NA	NA	0	0.996078	strong
rs2605137	chr17	+	G	A	18139400	4	NA	FactorBook	CTCF-ext	CTCF-ext	ttgGactctgcagct	0.842264108853053	0.777996941500116	7.19660318926634	6.64748172406813	NA	NA	0.782787	0.135246	weak
rs4263397	chr4	-	T	G	15739390	2	NA	FactorBook	RFX5	RFX5	cttggtaacaaggTa	0.880211770554305	0.902181748375216	7.30535104300972	7.48769170892449	NA	NA	0.123711	0.614433	weak
rs9912895	chr17	+	A	G	17826020	10	NA	FactorBook	v-JUN	v-JUN	gttagtgatAtaaga	0.748691453752446	0.841990263583721	8.95002771860727	10.0653428860475	NA	NA	0.00304	0.905775	strong
rs9270928	chr6	-	G	T	32572461	8	NA	FactorBook	TCF12	TCF12	acaGctgacca	0.937785581325811	0.887936856589249	8.64349208261414	8.18404051269372	NA	NA	0.661702	0.040426	weak
rs28383170	chr6	+	G	T	32565722	8	NA	FactorBook	B-Box	B-Box	tggtcttGatctcttg	0.795407382145543	0.680734128426737	11.0082604934359	9.42120827729807	NA	NA	0.992574	0	strong
rs2141298	chr17	-	C	T	44268488	6	NA	FactorBook	HNF4	HNF4	atgtacttCgtatt	0.778525137296146	0.907167313735157	7.22720714455657	8.4214186248439	NA	NA	0.028571	0.934694	strong
rs4698120	chr4	-	T	C	15743332	19	NA	FactorBook	TBP	TBP	gTataaagttttactggaac	0.839430312299452	0.729351023863408	7.60511732148934	6.60781487606188	NA	NA	0.898734	0.050633	strong
rs569350	chr2	+	A	G	135293494	11	NA	FactorBook	YY1	YY1	gggtttcgccAtgtt	0.904555857443111	0.77566726406381	10.966690011381	9.4040653951531	NA	NA	0.989562	0.002088	strong
rs4597358	chr17	-	C	G	44110670	5	NA	FactorBook	CTCF-ext	CTCF-ext	gcttgcacttCacac	0.840028237517998	0.793611312825234	7.17749911180238	6.780896449088	NA	NA	0.721311	0.098361	weak
rs11658309	chr17	+	T	G	17762247	12	NA	FactorBook	NR3C1	NR3C1	tggccaggctgTtct	0.874091300754563	0.751524999874179	7.60336891926341	6.53721392852214	NA	NA	0.912317	0.043841	strong
rs9274788	chr6	-	T	C	32639036	12	NA	FactorBook	PAX5	PAX5	gacaTgcaggtttgtt	0.706751672123024	0.798782466829222	4.4795973486422	5.06291525254036	NA	NA	0.167347	0.795918	weak
rs2935909	chr6	-	T	G	32655962	7	NA	FactorBook	GATA1	GATA1	tatTataaag	0.736757538294474	0.929997843652375	6.24951107266983	7.88866284954328	NA	NA	0	1	strong
rs7630742	chr3	-	A	G	48780081	2	NA	FactorBook	ZEB1	ZEB1	ccaggtAt	0.821388833434169	1	7.5380559441752	9.17720772104866	NA	NA	0	1	strong
rs139478	chr22	-	G	A	41624761	2	NA	FactorBook	CREB	CREB	gctgaggcaGg	0.845837628583374	0.928504949773011	7.95255501521766	8.72979215566305	NA	NA	0.063636	0.836364	strong
rs62060797	chr17	-	G	A	44143344	9	NA	FactorBook	NFE2	NFE2	atcctgcctcGgcctcctg	0.684166027754205	0.755497105881504	9.45435869332134	10.4400691367506	NA	NA	0.049608	0.89295	strong
rs62063797	chr17	+	G	C	44068294	4	NA	FactorBook	SREBF1	SREBF1	ctgGtctgag	0.887878493738826	0.815288426380787	8.16607220161907	7.49844061087068	NA	NA	0.720721	0	strong
rs3893376	chr4	-	T	C	15742074	11	NA	FactorBook	UA1	UA1	ctagTatcgggagag	0.820468653351708	0.787507456896356	9.32602923258968	8.95136887179711	NA	NA	0.725055	0.161863	weak
rs13033632	chr2	-	C	A	169067176	7	NA	FactorBook	MAX	MAX	acaggcaCctgcca	0.853720091890481	0.694651837087181	8.79733550421664	7.15818372734318	NA	NA	1	0	strong
rs62060801	chr17	+	A	G	44145860	14	NA	FactorBook	A-Box	A-Box	gatcacctgagccAggaggca	0.788371283840997	0.654435078354973	9.64832612701443	8.00917435014097	NA	NA	1	0	strong
rs139492	chr22	-	G	T	41628902	7	NA	FactorBook	TAL1	TAL1	tGctctca	0.771172804242108	0.934011492561593	7.1475889487397	8.65685380177543	NA	NA	0	0.980198	strong
rs2532276	chr17	+	C	A	44246624	3	NA	FactorBook	GABP	GABP	taCggaagaag	0.873297784425528	0.763794387100317	8.96876444911337	7.84416503468392	NA	NA	0.924	0.066	strong
rs842354	chr2	+	C	G	135343934	14	NA	FactorBook	AP2	AP2	aaactggccccagCc	0.778314110389784	0.966080653591203	6.79447432571927	8.43362610259273	NA	NA	0	1	strong
rs2036202	chr6	+	C	T	32596309	6	NA	FactorBook	PRDM1	PRDM1	caactCtgtctcctg	0.698084520040645	0.803477582981392	7.97238754988379	9.17601593399982	NA	NA	0.062626	0.937374	strong
rs62065450	chr17	+	C	T	43570407	4	NA	FactorBook	BHLHE40	BHLHE40	tcaCgtgact	0.986426447258566	0.836705615011858	8.53159813507617	7.23666329555718	NA	NA	0.948025	0.016632	strong
rs34730991	chr17	+	C	T	7355369	8	NA	FactorBook	PRDM1	PRDM1	tttctttCctttttc	0.800452757339776	0.682212047502646	9.14147128848271	7.79111794883256	NA	NA	0.961616	0.038384	strong
[truncated: 2,755 more rows]
