# Supplementary material for: Parkinson's disease-associated genetic variation is linked to quantitative expression of inflammatory genes
Source: PLoS One. 2017 Apr 13;12(4):e0175882. doi: 10.1371/journal.pone.0175882 (PMC5391096; doi:10.1371/journal.pone.0175882)
Supplement: S2 File — Chromosomal locations of SNPs which disrupt binding motifs. (BED) [file pone.0175882.s004.bed]

chr1	171697497	171697497	rs55670848	0.00000571
chr1	171698647	171698647	rs12045452	0.0000739
chr1	171698822	171698822	rs6682452	0.0000813
chr1	171698837	171698837	rs6674468	0.0000818
chr1	171699030	171699030	rs6674688	0.0000763
chr1	171700047	171700047	rs74883952	0.00000535
chr1	171710405	171710405	rs2298914	0.00000648
chr1	171711152	171711152	rs12119232	0.00000653
chr1	171713468	171713468	rs10913578	0.0000722
chr1	171713824	171713824	rs16843230	0.0000728
chr1	171714002	171714002	rs112293138	0.00000907
chr1	171714200	171714200	rs74530574	0.0000128
chr1	171716185	171716185	rs3753539	0.00000653
chr1	171716574	171716574	rs11590680	0.00000995
chr1	171716724	171716724	rs11577073	0.0000104
chr1	171716779	171716779	rs11590714	0.00000535
chr1	171717417	171717417	rs10913587	0.0000124
chr1	171717534	171717534	rs10489251	0.0000101
chr1	171718833	171718833	rs6425400	0.0000153
chr1	171719954	171719954	rs11578723	0.0000104
chr1	171720978	171720978	rs11580522	0.0000101
chr1	205641826	205641826	rs11240551	0.00000718
chr1	205645063	205645063	rs4951255	0.0000131
chr1	205646646	205646646	rs868844	0.0000125
chr1	205711974	205711974	rs864783	0.0000843
chr1	205714372	205714372	rs823130	0.0000843
chr1	205714478	205714478	rs12046305	0.0000322
chr1	205717823	205717823	rs4951261	9.73E-09
chr1	205718468	205718468	rs12047038	0.000035
chr1	205718858	205718858	rs7536483	0.0000843
chr1	205719532	205719532	rs823114	1.78E-13
chr1	205720483	205720483	rs823116	1.96E-16
chr1	205722958	205722958	rs11240565	5.77E-09
chr1	205723572	205723572	rs823118	1.96E-16
chr1	205723639	205723639	rs1891461	0.0000282
chr1	205724302	205724302	rs823121	0.0000843
chr1	205730573	205730573	rs56276813	0.0000336
chr1	205734032	205734032	rs1832775	0.0000323
chr1	205735612	205735612	rs2014202	0.00000151
chr1	205736285	205736285	rs823152	0.0000843
chr1	205739266	205739266	rs708723	1.38E-13
chr1	205739396	205739396	rs823139	0.0000138
chr1	205741426	205741426	rs823141	0.0000843
chr1	205743425	205743425	rs823143	0.0000843
chr1	205744138	205744138	rs708725	0.0000843
chr1	205744546	205744546	rs823144	2.00E-12
chr1	205752665	205752665	rs947211	2.00E-12
chr1	205752894	205752894	rs1772156	2.00E-12
chr1	205753675	205753675	rs1775158	2.00E-12
chr1	205755144	205755144	rs12565321	2.00E-12
chr1	205755151	205755151	rs12567894	2.00E-12
chr1	205755550	205755550	rs1775143	2.00E-12
chr1	205756168	205756168	rs1775146	2.00E-12
chr1	205757692	205757692	rs7513115	2.00E-12
chr1	205757824	205757824	rs1775148	7.16E-08
chr1	205759195	205759195	rs1772159	0.0000843
chr1	205759876	205759876	rs1341249	0.0000101
chr1	205762139	205762139	rs708726	2.00E-12
chr1	205762406	205762406	rs823154	0.0000843
chr1	205762946	205762946	rs823155	2.00E-12
chr1	205764640	205764640	rs823156	1.00E-07
chr1	205771801	205771801	rs823069	0.00000744
chr1	205773652	205773652	rs823072	0.00000744
chr1	205777780	205777780	rs708730	0.000009
chr2	135160755	135160755	rs3748900	5.77E-05
chr2	135162755	135162755	rs3791295	2.78E-05
chr2	135284038	135284038	rs479980	0.000000132
chr2	135284307	135284307	rs606101	0.0000147
chr2	135288740	135288740	rs638382	0.000000132
chr2	135293494	135293494	rs569350	0.00000421
chr2	135295619	135295619	rs520449	0.000000132
chr2	135298713	135298713	rs613828	0.000000132
chr2	135300858	135300858	rs643796	0.0000023
chr2	135300861	135300861	rs487404	0.00000228
chr2	135340840	135340840	rs842361	0.000000153
chr2	135341120	135341120	rs842362	0.0000177
chr2	135341200	135341200	rs859767	0.00000148
chr2	135342391	135342391	rs842348	0.0000131
chr2	135342452	135342452	rs842349	0.000000848
chr2	135343037	135343037	rs842351	0.000000594
chr2	135343290	135343290	rs842353	0.000000402
chr2	135343934	135343934	rs842354	1.15E-09
chr2	135345059	135345059	rs842357	0.000000153
chr2	135345568	135345568	rs842359	1.15E-09
chr2	135347885	135347885	rs842360	0.00000018
chr2	135351764	135351764	rs2280219	0.00000328
chr2	135353183	135353183	rs13410301	0.000000416
chr2	135353842	135353842	rs7588102	0.00000226
chr2	135355472	135355472	rs9287436	0.000000153
chr2	135356285	135356285	rs1818613	0.00000328
chr2	135356351	135356351	rs1818614	0.0000029
chr2	135357203	135357203	rs7558554	0.000000153
chr2	135357705	135357705	rs6707326	2.66E-13
chr2	135362505	135362505	rs10170773	0.000000156
chr2	136576577	136576577	rs892715	0.000000867
chr2	136578536	136578536	rs4954450	0.000000863
chr2	136583192	136583192	rs745500	0.00000071
chr2	136583958	136583958	rs7569057	0.000000718
chr2	136588478	136588478	rs10207652	6.35E-08
chr2	136589612	136589612	rs12620033	6.35E-08
chr2	136593760	136593760	rs6730196	0.00000235
chr2	136596867	136596867	rs6742283	0.000000704
chr2	136740900	136740900	rs687670	0.00000013
chr2	136755684	136755684	rs309134	0.000000419
chr2	136765951	136765951	rs309137	8.57E-08
chr2	169067176	169067176	rs13033632	0.0000827
chr3	48724811	48724811	rs4858828	0.0000823
chr3	48728204	48728204	rs4858799	0.0000823
chr3	48735558	48735558	rs4858831	0.0000823
chr3	48739883	48739883	rs11928552	0.0000823
chr3	48749543	48749543	rs6788650	0.0000823
chr3	48778027	48778027	rs6442130	0.0000823
chr3	48779715	48779715	rs7616815	0.0000823
chr3	48780081	48780081	rs7630742	0.0000823
chr3	48787219	48787219	rs6791542	0.0000823
chr3	48988760	48988760	rs7430198	0.0000823
chr3	48992582	48992582	rs7636057	0.0000823
chr3	48992855	48992855	rs7643368	0.0000823
chr3	48995487	48995487	rs7628719	0.0000823
chr3	48996137	48996137	rs6791234	0.0000823
chr3	48996606	48996606	rs6786665	0.0000823
chr3	49013383	49013383	rs6768433	0.0000823
chr3	49016056	49016056	rs7621015	0.0000823
chr3	49025101	49025101	rs4974091	0.0000823
chr3	49030828	49030828	rs4974080	0.0000823
chr3	49032205	49032205	rs4072859	0.0000823
chr3	49035211	49035211	rs6446205	0.0000823
chr3	49035885	49035885	rs6414613	0.0000823
chr3	49045355	49045355	rs13316620	0.0000823
chr3	49156676	49156676	rs4279134	0.0000823
chr3	49157771	49157771	rs6779394	0.0000823
chr3	160991877	160991877	rs35462273	0.00000768
chr3	160998910	160998910	rs11711413	0.00000482
chr3	161004549	161004549	rs4856769	0.00000826
chr3	161043137	161043137	rs11715591	0.00000888
chr3	161043571	161043571	rs16832082	0.00000863
chr3	161044106	161044106	rs4856701	0.0000728
chr3	161045237	161045237	rs13073147	0.00001
chr3	161045937	161045937	rs11929238	0.00000482
chr3	161047720	161047720	rs4856703	0.0000105
chr3	161047974	161047974	rs960212	0.0000728
chr3	161051793	161051793	rs11718905	0.00000858
chr3	161057593	161057593	rs11711695	0.0000115
chr3	161058055	161058055	rs2100238	0.00000482
chr3	161059762	161059762	rs10513564	0.0000111
chr3	161059804	161059804	rs34896809	0.000012
chr3	161062631	161062631	rs13059340	0.00000744
chr3	161068566	161068566	rs67460515	0.00000482
chr3	161077630	161077630	rs1450522	0.00000482
chr3	161084046	161084046	rs35100811	0.0000242
chr3	161086020	161086020	rs13084731	0.0000728
chr3	161087152	161087152	rs4856704	0.00000839
chr3	161087857	161087857	rs1376122	0.0000759
chr3	161090616	161090616	rs2054710	0.00000615
chr3	161091237	161091237	rs1450521	0.0000813
chr3	161091636	161091636	rs2122527	0.00000482
chr4	756713	756713	rs150203285	0.0000731
chr4	759406	759406	rs12642051	0.0000499
chr4	760696	760696	rs115135810	0.0000731
chr4	761932	761932	rs62294082	0.000000228
chr4	777519	777519	rs114081332	0.0000731
chr4	780083	780083	rs11735877	0.0000152
chr4	787322	787322	rs115071561	0.0000731
chr4	925149	925149	rs873785	6.48E-12
chr4	925376	925376	rs873786	1.69E-12
chr4	956047	956047	rs6599390	3.85E-14
chr4	957284	957284	rs41286661	0.0000016
chr4	960331	960331	rs11248059	3.00E-12
chr4	961191	961191	rs1377587	9.55E-15
chr4	961373	961373	rs1377586	2.22E-13
chr4	961919	961919	rs62294486	2.88E-17
chr4	963042	963042	rs3755958	3.00E-12
chr4	963397	963397	rs11725653	3.00E-12
chr4	963755	963755	rs11728344	3.00E-12
chr4	964359	964359	rs11248060	3.00E-12
chr4	965779	965779	rs11724804	2.21E-12
chr4	967331	967331	rs113881148	3.85E-14
chr4	967335	967335	rs111344337	2.20E-14
chr4	967445	967445	rs13137144	1.67E-13
chr4	984870	984870	rs2290401	0.00000175
chr4	985727	985727	rs3822020	3.85E-14
chr4	987276	987276	rs11936407	3.85E-14
chr4	987391	987391	rs3806756	3.85E-14
chr4	989713	989713	rs10471250	0.0000801
chr4	993388	993388	rs148959726	0.00000683
chr4	995868	995868	rs114806891	0.0000272
chr4	996998	996998	rs113289555	0.0000743
chr4	997488	997488	rs2305489	0.0000322
chr4	1000383	1000383	rs10461363	0.0000327
chr4	1000799	1000799	rs77592320	0.0000329
chr4	1006200	1006200	rs34627176	0.0000743
chr4	1006924	1006924	rs11734750	0.0000743
chr4	1008212	1008212	rs77822621	0.000000676
chr4	1009900	1009900	rs34587452	0.0000743
chr4	1013918	1013918	rs66515989	0.0000849
chr4	1014066	1014066	rs62296060	0.0000743
chr4	1014172	1014172	rs62296061	0.0000818
chr4	1014325	1014325	rs72501960	0.0000589
chr4	1015204	1015204	rs78590462	0.0000591
chr4	1015789	1015789	rs3822032	0.000089
chr4	1015844	1015844	rs3796624	0.0000834
chr4	1018499	1018499	rs4647944	0.00000683
chr4	1019011	1019011	rs4647932	0.0000705
chr4	1023933	1023933	rs60633311	0.0000652
chr4	1024287	1024287	rs935973	0.0000654
chr4	1025457	1025457	rs62296067	0.0000517
chr4	1026866	1026866	rs10012074	0.00000342
chr4	1033334	1033334	rs80257442	0.0000521
chr4	1238970	1238970	rs75150069	0.0000113
chr4	15659649	15659649	rs9994518	0.0000746
chr4	15662264	15662264	rs4554069	0.0000378
chr4	15665272	15665272	rs28394730	0.0000378
chr4	15668508	15668508	rs28604503	0.0000966
chr4	15674987	15674987	rs10008878	0.0000378
chr4	15680918	15680918	rs11722854	0.0000378
chr4	15683968	15683968	rs11730088	0.0000378
chr4	15689632	15689632	rs11729955	0.0000498
chr4	15694890	15694890	rs10005305	0.0000486
chr4	15695497	15695497	rs6848779	0.0000488
chr4	15737118	15737118	rs4266290	2.44E-08
chr4	15737348	15737348	rs4698412	3.00E-07
chr4	15737722	15737722	rs28641514	0.0000155
chr4	15737882	15737882	rs4698413	1.00E-16
chr4	15737890	15737890	rs4613561	1.04E-09
chr4	15737937	15737937	rs4538475	3.00E-09
chr4	15739390	15739390	rs4263397	1.04E-09
chr4	15740880	15740880	rs2286879	0.000000605
chr4	15741251	15741251	rs10023845	0.000000919
chr4	15742074	15742074	rs3893376	0.000000493
chr4	15743332	15743332	rs4698120	1.60E-09
chr4	15744528	15744528	rs11933202	0.000000657
chr4	15749703	15749703	rs10516292	5.90E-10
chr4	15753570	15753570	rs12651314	5.90E-10
chr4	15756270	15756270	rs884474	4.92E-09
chr4	68428980	68428980	rs7682206	2.00E-06
chr4	68432806	68432806	rs13115359	1.06E-05
chr4	68434019	68434019	rs6857296	2.81E-06
chr4	68434462	68434462	rs6828030	2.81E-06
chr4	68434472	68434472	rs6826522	2.81E-06
chr4	68436576	68436576	rs28414931	1.06E-05
chr4	68437251	68437251	rs1487383	5.45E-05
chr4	68441947	68441947	rs6845675	2.81E-06
chr4	68442630	68442630	rs13143984	2.81E-06
chr4	68443308	68443308	rs17088473	1.06E-05
chr4	68444180	68444180	rs3775866	1.06E-05
chr4	68445277	68445277	rs13119230	1.06E-05
chr4	68445995	68445995	rs34511365	2.81E-06
chr4	68446421	68446421	rs3775870	2.00E-06
chr4	68447249	68447249	rs2242330	2.00E-06
chr4	68448177	68448177	rs7692780	1.06E-05
chr4	68448374	68448374	rs7670716	1.06E-05
chr4	77076710	77076710	rs7437856	0.0000819
chr4	77085729	77085729	rs6858014	0.0000258
chr4	77094831	77094831	rs2869851	0.0000496
chr4	77096606	77096606	rs35873788	0.0000409
chr4	77099661	77099661	rs1372409	0.0000258
chr4	77105700	77105700	rs11946079	0.0000356
chr4	77106485	77106485	rs4859626	0.0000258
chr4	77108306	77108306	rs4859429	0.0000461
chr4	77110365	77110365	rs6825004	0.00000264
chr4	77111032	77111032	rs12512579	0.00000264
chr4	77117574	77117574	rs999361	0.0000258
chr4	77132360	77132360	rs12640185	0.00000825
chr4	77132634	77132634	rs7697073	0.00000947
chr4	77134786	77134786	rs11547135	0.00000947
chr4	77134870	77134870	rs1465922	0.0000399
chr4	77136827	77136827	rs55889442	0.000000203
chr4	77137580	77137580	rs62303000	0.000000203
chr4	77138658	77138658	rs1866975	0.000000862
chr4	77139510	77139510	rs7685696	0.000000278
chr4	77140297	77140297	rs59473442	0.000000203
chr4	77140733	77140733	rs10032423	0.000000203
chr4	77141118	77141118	rs56153157	0.00000291
chr4	77142050	77142050	rs7675963	0.000000203
chr4	77146405	77146405	rs2119730	1.57E-09
chr4	77146871	77146871	rs55777203	1.24E-09
chr4	77146872	77146872	rs56277851	1.24E-09
chr4	77147073	77147073	rs13150767	0.00000266
chr4	77148055	77148055	rs2174921	1.66E-09
chr4	77148184	77148184	rs11531413	0.00000266
chr4	77148404	77148404	rs13140675	0.00000266
chr4	77148495	77148495	rs13114306	0.00000266
chr4	77149335	77149335	rs4530661	1.66E-09
chr4	77149645	77149645	rs1837868	0.00000617
chr4	77149742	77149742	rs1441903	0.00000266
chr4	77149947	77149947	rs11561677	0.00000266
chr4	77149948	77149948	rs11097291	0.00000266
chr4	77150190	77150190	rs60225905	0.00000266
chr4	77150215	77150215	rs78908613	0.00000266
chr4	77150478	77150478	rs1828138	0.00000322
chr4	77150723	77150723	rs1948997	0.00000716
chr4	77151017	77151017	rs34846125	0.00000335
chr4	77151203	77151203	rs4859635	0.00000699
chr4	77151432	77151432	rs1596115	0.00000266
chr4	77151474	77151474	rs1596116	0.00000266
chr4	77151490	77151490	rs1596117	0.00000617
chr4	77151715	77151715	rs13136819	0.00000266
chr4	77151880	77151880	rs1441904	2.19E-09
chr4	77151938	77151938	rs6846983	0.00000845
chr4	77152235	77152235	rs6817492	0.00000617
chr4	77152539	77152539	rs4859431	0.00000266
chr4	77152547	77152547	rs4859432	0.00000266
chr4	77152816	77152816	rs4859435	1.66E-09
chr4	77153919	77153919	rs1583943	0.00000266
chr4	77154193	77154193	rs34385906	0.0000174
chr4	77154196	77154196	rs35472515	0.0000174
chr4	77154421	77154421	rs36121867	0.00000336
chr4	77154761	77154761	rs34369701	0.0000162
chr4	77155728	77155728	rs73828720	0.000000491
chr4	77155742	77155742	rs72858533	0.000000491
chr4	77156297	77156297	rs71607345	0.0000162
chr4	90810732	90810732	rs74664209	9.47E-16
chr4	90810807	90810807	rs79994234	1.11E-15
chr4	90811049	90811049	rs1372511	1.00E-07
chr4	90811878	90811878	rs77970141	8.94E-16
chr4	90812282	90812282	rs79774007	1.33E-15
chr4	90814351	90814351	rs77262772	2.55E-15
chr4	90818428	90818428	rs113471851	6.43E-16
chr4	90818627	90818627	rs113863514	0.00000562
chr4	90820307	90820307	rs78896073	2.22E-15
chr4	90822051	90822051	rs72657800	6.07E-05
chr5	133887780	133887780	rs12163993	0.0000748
chr5	133907554	133907554	rs56308774	0.0000107
chr5	133915477	133915477	rs72798693	0.0000136
chr5	133915761	133915761	rs72798695	0.0000109
chr5	133916150	133916150	rs142844903	0.0000107
chr5	133916719	133916719	rs11950943	0.0000107
chr5	133919215	133919215	rs11960138	0.000014
chr5	133920052	133920052	rs58871736	0.0000107
chr5	133920206	133920206	rs77750312	0.0000674
chr5	133920678	133920678	rs59581994	0.0000107
chr5	133920817	133920817	rs78405587	0.0000576
chr5	133921811	133921811	rs883063	0.0000107
chr5	133921925	133921925	rs12652490	0.0000107
chr5	133922285	133922285	rs1867518	0.0000882
chr5	133924478	133924478	rs77949585	0.000022
chr5	133925276	133925276	rs58249753	0.0000107
chr5	133925785	133925785	rs141776401	0.000022
chr5	133926501	133926501	rs73295427	0.0000107
chr5	133926593	133926593	rs58323985	0.0000107
chr5	133929998	133929998	rs111722920	0.0000107
chr5	133930157	133930157	rs113661575	0.0000107
chr5	133942492	133942492	rs7728741	0.0000523
chr5	133947011	133947011	rs11948613	0.000018
chr5	133979933	133979933	rs12655433	0.0000211
chr6	31149091	31149091	rs9357113	0.0000762
chr6	31150873	31150873	rs9380221	0.0000762
chr6	31154897	31154897	rs6899875	0.0000474
chr6	31155284	31155284	rs4713441	0.0000474
chr6	31155304	31155304	rs28360055	0.0000474
chr6	31155405	31155405	rs4713442	0.0000474
chr6	31155532	31155532	rs28360057	0.0000474
chr6	31155539	31155539	rs4713443	0.0000391
chr6	31155548	31155548	rs4713444	0.0000391
chr6	31155920	31155920	rs28360059	0.0000474
chr6	31156086	31156086	rs9263847	0.00000181
chr6	31156188	31156188	rs9263850	0.00000181
chr6	31156385	31156385	rs9263852	0.0000474
chr6	31156465	31156465	rs9378115	0.0000474
chr6	31157593	31157593	rs9295957	0.0000474
chr6	31157709	31157709	rs9405052	0.0000474
chr6	31157830	31157830	rs28749549	0.0000474
chr6	31158184	31158184	rs9295958	0.0000474
chr6	31158786	31158786	rs7741806	0.0000391
chr6	31159533	31159533	rs28360060	0.0000474
chr6	31159630	31159630	rs7764668	0.0000125
chr6	31159692	31159692	rs7764794	0.0000711
chr6	31160131	31160131	rs28360061	0.0000474
chr6	31160218	31160218	rs28360062	0.0000474
chr6	31161152	31161152	rs6936474	0.0000474
chr6	31161571	31161571	rs6941912	0.0000474
chr6	31162520	31162520	rs7762933	0.0000391
chr6	31162839	31162839	rs4713446	0.0000391
chr6	31162963	31162963	rs4713447	0.0000391
chr6	31163106	31163106	rs7743722	0.0000391
chr6	31164580	31164580	rs28360067	0.0000762
chr6	31164595	31164595	rs28397269	0.0000474
chr6	31164794	31164794	rs28397276	0.0000805
chr6	31164849	31164849	rs28362335	0.000046
chr6	31164901	31164901	rs28362336	0.0000459
chr6	31164943	31164943	rs28397277	0.0000474
chr6	31165100	31165100	rs9500883	0.0000456
chr6	31165177	31165177	rs9501075	0.0000391
chr6	31165438	31165438	rs28362342	0.0000092
chr6	31165836	31165836	rs28362345	0.00000748
chr6	31166378	31166378	rs9404981	0.0000391
chr6	31166539	31166539	rs9404982	0.0000971
chr6	31166719	31166719	rs9391712	0.0000474
chr6	31166936	31166936	rs28397284	0.0000474
chr6	31167170	31167170	rs9468891	0.0000768
chr6	31167512	31167512	rs9501077	0.0000391
chr6	31167573	31167573	rs28397286	0.0000474
chr6	31167815	31167815	rs3868075	0.0000391
chr6	31168483	31168483	rs11961983	0.0000474
chr6	31168777	31168777	rs10947144	0.0000391
chr6	31169438	31169438	rs9295962	0.0000391
chr6	31169494	31169494	rs9295963	0.0000391
chr6	31169538	31169538	rs9295964	0.0000391
chr6	31170228	31170228	rs9366770	0.0000391
chr6	31170528	31170528	rs9263871	0.0000288
chr6	31170608	31170608	rs9263872	0.0000391
chr6	31170713	31170713	rs9263873	0.0000391
chr6	31171257	31171257	rs6921948	0.00000856
chr6	31171876	31171876	rs17191181	0.0000474
chr6	31172351	31172351	rs3887381	0.00000123
chr6	31173669	31173669	rs6930065	0.00000748
chr6	31173933	31173933	rs6930462	0.00000871
chr6	31174035	31174035	rs6930643	0.00000123
chr6	31174655	31174655	rs6913015	0.0000474
chr6	31174926	31174926	rs6936604	0.00000748
chr6	31175044	31175044	rs6936825	0.0000104
chr6	31175206	31175206	rs6914076	0.00000908
chr6	31175276	31175276	rs6914393	0.0000474
chr6	31175284	31175284	rs6914710	0.0000474
chr6	31175608	31175608	rs4249311	0.00000934
chr6	31175627	31175627	rs6919493	0.0000474
chr6	31176160	31176160	rs17191237	0.0000474
chr6	31176246	31176246	rs4410769	0.000011
chr6	31176461	31176461	rs3887153	0.0000474
chr6	31239776	31239776	rs2074493	0.0000294
chr6	31240128	31240128	rs2074489	0.0000294
chr6	31241270	31241270	rs6900323	0.0000227
chr6	31318579	31318579	rs34213790	0.0000294
chr6	31436273	31436273	rs2859448	0.00000469
chr6	31436499	31436499	rs2844508	0.0000258
chr6	31436609	31436609	rs2244578	0.0000258
chr6	31590354	31590354	rs3130068	6.41E-08
chr6	31697957	31697957	rs9267551	0.00000084
chr6	31783755	31783755	rs1043620	6.41E-08
chr6	31936668	31936668	rs410851	0.0000141
chr6	31946837	31946837	rs386480	0.0000104
chr6	32050544	32050544	rs3130287	0.00000113
chr6	32066819	32066819	rs3117182	0.00000113
chr6	32069806	32069806	rs3096695	0.00000113
chr6	32071017	32071017	rs3117181	0.00000113
chr6	32071893	32071893	rs3134954	0.0000388
chr6	32078373	32078373	rs3807039	0.0000337
chr6	32147761	32147761	rs3134943	0.0000229
chr6	32151994	32151994	rs1800684	0.00000113
chr6	32161396	32161396	rs3132940	0.00000113
chr6	32400088	32400088	rs984778	0.0000284
chr6	32400538	32400538	rs9268607	0.00000195
chr6	32400865	32400865	rs9268608	0.00000484
chr6	32401217	32401217	rs3135338	0.0000315
chr6	32401263	32401263	rs9268610	0.00000514
chr6	32401829	32401829	rs3135336	0.0000322
chr6	32402225	32402225	rs960736	0.0000032
chr6	32402889	32402889	rs9268615	0.00000163
chr6	32404048	32404048	rs3129865	0.000000832
chr6	32404065	32404065	rs3129866	0.0000284
chr6	32404093	32404093	rs4612206	0.00000486
chr6	32404377	32404377	rs3129868	0.000000832
chr6	32405026	32405026	rs2395175	1.03E-10
chr6	32405192	32405192	rs3135395	0.0000284
chr6	32405671	32405671	rs3129869	0.0000334
chr6	32405821	32405821	rs9268627	3.00E-11
chr6	32406530	32406530	rs9268634	0.00000477
chr6	32406579	32406579	rs9268635	0.000000832
chr6	32406807	32406807	rs3763322	0.0000104
chr6	32407709	32407709	rs14004	0.0000144
chr6	32408527	32408527	rs9268645	0.00000163
chr6	32408917	32408917	rs3129880	0.0000111
chr6	32409058	32409058	rs9268653	0.000000832
chr6	32409305	32409305	rs6926374	0.0000146
chr6	32409530	32409530	rs3129882	2.00E-10
chr6	32409787	32409787	rs6911419	0.0000164
chr6	32410137	32410137	rs3129883	0.000012
chr6	32410716	32410716	rs9268658	0.0000201
chr6	32411362	32411362	rs13218331	0.0000662
chr6	32411523	32411523	rs2239804	0.0000181
chr6	32411833	32411833	rs2239803	0.00000432
chr6	32413051	32413051	rs3135388	0.000000832
chr6	32413545	32413545	rs3129889	0.000000832
chr6	32413978	32413978	rs28732216	0.0000662
chr6	32438783	32438783	rs9269047	0.000000832
chr6	32438867	32438867	rs9391877	9.37E-12
chr6	32439108	32439108	rs9405110	4.73E-09
chr6	32440160	32440160	rs7453649	3.36E-09
chr6	32440451	32440451	rs9269070	3.36E-09
chr6	32440467	32440467	rs9269071	3.36E-09
chr6	32440508	32440508	rs9269072	3.36E-09
chr6	32440806	32440806	rs9269077	3.36E-09
chr6	32440879	32440879	rs9269078	3.36E-09
chr6	32440910	32440910	rs9269079	3.36E-09
chr6	32440969	32440969	rs9269080	3.36E-09
chr6	32441008	32441008	rs9348886	9.37E-12
chr6	32441178	32441178	rs9269082	3.36E-09
chr6	32441199	32441199	rs9269084	3.36E-09
chr6	32441268	32441268	rs9269086	3.36E-09
chr6	32441276	32441276	rs12215313	9.37E-12
chr6	32441408	32441408	rs7755212	3.36E-09
chr6	32441555	32441555	rs7739203	3.36E-09
chr6	32441679	32441679	rs7739375	3.36E-09
chr6	32443641	32443641	rs9269118	0.00000916
chr6	32444475	32444475	rs6457598	0.00000916
chr6	32444896	32444896	rs7776032	0.00000916
chr6	32445030	32445030	rs9269135	0.00000916
chr6	32445147	32445147	rs9269137	0.00000916
chr6	32445270	32445270	rs9269141	0.00000916
chr6	32445423	32445423	rs9269142	0.00000916
chr6	32445519	32445519	rs9269144	0.00000916
chr6	32445600	32445600	rs9405112	4.73E-09
chr6	32445727	32445727	rs6924676	0.00000916
chr6	32446100	32446100	rs6905297	0.00000916
chr6	32446588	32446588	rs17209950	9.37E-12
chr6	32446833	32446833	rs9269163	0.00000916
chr6	32446993	32446993	rs4640926	0.000000832
chr6	32447085	32447085	rs2395191	0.00000916
chr6	32447451	32447451	rs9269175	0.00000916
chr6	32447769	32447769	rs2894261	0.00000916
chr6	32449050	32449050	rs7749092	0.00000916
chr6	32450580	32450580	rs35957722	4.73E-09
chr6	32451650	32451650	rs28619202	0.00000916
chr6	32451947	32451947	rs71565334	4.73E-09
chr6	32451954	32451954	rs71565335	4.73E-09
chr6	32451963	32451963	rs71565336	4.73E-09
chr6	32452281	32452281	rs62405565	9.37E-12
chr6	32486756	32486756	rs73405151	0.000000832
chr6	32487456	32487456	rs181393156	3.16E-12
chr6	32487464	32487464	rs186506234	3.16E-12
chr6	32500941	32500941	rs78745522	0.000000832
chr6	32501015	32501015	rs115654776	0.000000832
chr6	32501574	32501574	rs71549251	0.000000832
chr6	32501664	32501664	rs34481656	0.000000229
chr6	32501842	32501842	rs28453305	0.000000317
chr6	32548321	32548321	rs9269762	0.000000317
chr6	32549259	32549259	rs9269795	0.000000317
chr6	32549923	32549923	rs35239661	0.00000219
chr6	32550150	32550150	rs9269840	0.000000317
chr6	32550550	32550550	rs28724008	0.000000112
chr6	32550702	32550702	rs9269868	0.000000864
chr6	32550819	32550819	rs28724031	0.00000042
chr6	32552072	32552072	rs17879995	3.16E-12
chr6	32553446	32553446	rs9270035	0.000000317
chr6	32553475	32553475	rs9270036	0.000000317
chr6	32553531	32553531	rs9270041	0.000000317
chr6	32554174	32554174	rs9270076	0.00000144
chr6	32554351	32554351	rs9270089	0.000000317
chr6	32554487	32554487	rs9270096	0.000000317
chr6	32554935	32554935	rs34075049	0.00000042
chr6	32554963	32554963	rs34614226	4.73E-09
chr6	32555253	32555253	rs9270142	0.000000317
chr6	32555545	32555545	rs35597441	3.16E-12
chr6	32555833	32555833	rs9270182	0.000000317
chr6	32555965	32555965	rs9270187	0.000000832
chr6	32556030	32556030	rs9270189	0.000000832
chr6	32556338	32556338	rs35399335	0.000000112
chr6	32557435	32557435	rs9270299	0.000000832
chr6	32558862	32558862	rs9270454	0.000000832
chr6	32559019	32559019	rs77122291	0.000000169
chr6	32559063	32559063	rs9270484	4.73E-09
chr6	32559124	32559124	rs34788621	0.00000042
chr6	32559131	32559131	rs34127991	0.00000042
chr6	32559575	32559575	rs34958241	3.16E-12
chr6	32559781	32559781	rs28366267	4.73E-09
chr6	32559825	32559825	rs34855541	3.16E-12
chr6	32559904	32559904	rs35743245	3.16E-12
chr6	32559934	32559934	rs28366270	0.00000042
chr6	32560051	32560051	rs35380574	3.16E-12
chr6	32560209	32560209	rs35395738	3.16E-12
chr6	32560446	32560446	rs34924558	3.16E-12
chr6	32560477	32560477	rs34415150	3.16E-12
chr6	32560631	32560631	rs35118762	3.16E-12
chr6	32560715	32560715	rs28366294	0.00000042
chr6	32560716	32560716	rs28366295	0.00000042
chr6	32560727	32560727	rs28366296	0.00000042
chr6	32560829	32560829	rs28366297	0.00000042
chr6	32560839	32560839	rs2760976	3.16E-12
chr6	32560934	32560934	rs28366302	0.000000112
chr6	32560963	32560963	rs28366303	0.000000112
chr6	32561128	32561128	rs28366310	0.00000042
chr6	32561140	32561140	rs35074855	3.16E-12
chr6	32561175	32561175	rs28366312	0.00000042
chr6	32561186	32561186	rs28366313	0.00000042
chr6	32561201	32561201	rs28366314	0.000000112
chr6	32561207	32561207	rs28366315	0.000000112
chr6	32561246	32561246	rs28366316	4.73E-09
chr6	32561411	32561411	rs28366317	4.73E-09
chr6	32561495	32561495	rs28366319	4.73E-09
chr6	32561565	32561565	rs34553045	3.16E-12
chr6	32561638	32561638	rs35371668	3.16E-12
chr6	32561659	32561659	rs28366325	0.000000112
chr6	32561681	32561681	rs34647096	3.16E-12
chr6	32561743	32561743	rs9270601	4.73E-09
chr6	32561766	32561766	rs28366328	4.73E-09
chr6	32564803	32564803	rs28366343	0.0000883
chr6	32564993	32564993	rs28366352	0.0000883
chr6	32565004	32565004	rs28366353	0.0000883
chr6	32565091	32565091	rs28366356	0.0000883
chr6	32565164	32565164	rs28366358	0.0000883
chr6	32565560	32565560	rs28366365	0.0000883
chr6	32565562	32565562	rs9270633	0.000000317
chr6	32565721	32565721	rs9270643	0.000000832
chr6	32565722	32565722	rs28383170	0.0000883
chr6	32565735	32565735	rs28383171	0.0000883
chr6	32566011	32566011	rs9270656	0.000000317
chr6	32566577	32566577	rs4329147	0.000000317
chr6	32566712	32566712	rs75783927	0.0000883
chr6	32567306	32567306	rs9270700	0.000000832
chr6	32567326	32567326	rs9270703	0.00000389
chr6	32567351	32567351	rs9270707	0.00000389
chr6	32567491	32567491	rs9270715	0.000000317
chr6	32567506	32567506	rs9270717	0.000000317
chr6	32567897	32567897	rs28752490	0.0000883
chr6	32568146	32568146	rs35117964	3.16E-12
chr6	32568315	32568315	rs28752495	0.0000883
chr6	32568321	32568321	rs28752496	0.0000883
chr6	32568324	32568324	rs34117221	3.16E-12
chr6	32568439	32568439	rs34331363	3.16E-12
chr6	32568448	32568448	rs35226637	3.16E-12
chr6	32568481	32568481	rs28752497	0.0000883
chr6	32569162	32569162	rs28752504	0.0000883
chr6	32569691	32569691	rs477515	0.000000278
chr6	32569852	32569852	rs622137	0.000000229
chr6	32569859	32569859	rs9270815	0.000000317
chr6	32570311	32570311	rs34039593	3.16E-12
chr6	32570400	32570400	rs2516049	0.00000677
chr6	32570401	32570401	rs2454138	0.00000689
chr6	32570417	32570417	rs2647062	3.16E-12
chr6	32570573	32570573	rs558721	3.16E-12
chr6	32571669	32571669	rs28383181	0.000000112
chr6	32571801	32571801	rs4478449	0.0000112
chr6	32571929	32571929	rs4367411	0.00000945
chr6	32572294	32572294	rs9270917	0.000000317
chr6	32572461	32572461	rs9270928	0.000019
chr6	32572742	32572742	rs115673262	0.0000235
chr6	32573173	32573173	rs601006	0.0000883
chr6	32573265	32573265	rs601148	3.16E-12
chr6	32573877	32573877	rs614348	0.0000883
chr6	32574060	32574060	rs9270986	0.000000317
chr6	32574250	32574250	rs9270994	0.000000317
chr6	32574374	32574374	rs9270997	0.000000317
chr6	32574990	32574990	rs9271025	0.000000317
chr6	32575044	32575044	rs13193606	0.0000143
chr6	32575078	32575078	rs13193700	0.0000141
chr6	32575369	32575369	rs9271055	0.000000317
chr6	32575378	32575378	rs9271056	0.000000317
chr6	32575544	32575544	rs9271061	0.000000317
chr6	32575575	32575575	rs9271062	0.000000317
chr6	32575610	32575610	rs34356392	0.0000235
chr6	32575724	32575724	rs115736757	0.0000235
chr6	32575725	32575725	rs116119619	0.0000235
chr6	32576064	32576064	rs482044	0.0000883
chr6	32576086	32576086	rs9271082	0.000000317
chr6	32576145	32576145	rs481139	0.0000883
chr6	32576152	32576152	rs9271085	0.000000317
chr6	32576341	32576341	rs9271093	0.000000317
chr6	32576764	32576764	rs9271116	0.00000992
chr6	32576846	32576846	rs9271124	0.00000408
chr6	32576865	32576865	rs9271125	0.0000041
chr6	32576873	32576873	rs9271126	0.00000502
chr6	32577380	32577380	rs660895	2.24E-10
chr6	32577385	32577385	rs9271147	0.000000317
chr6	32577472	32577472	rs661330	2.24E-10
chr6	32577531	32577531	rs9271152	0.000000864
chr6	32577586	32577586	rs9271155	0.000000317
chr6	32577713	32577713	rs9271161	0.000000832
chr6	32578052	32578052	rs532098	0.000000217
chr6	32578449	32578449	rs9271191	0.00000151
chr6	32578481	32578481	rs5021726	9.81E-08
chr6	32578633	32578633	rs5021727	0.000000217
chr6	32579444	32579444	rs139940358	9.04E-08
chr6	32579623	32579623	rs28752509	9.04E-08
chr6	32579868	32579868	rs150165719	9.04E-08
chr6	32580136	32580136	rs3104419	9.04E-08
chr6	32580331	32580331	rs2858861	9.04E-08
chr6	32580366	32580366	rs2858860	9.04E-08
chr6	32580411	32580411	rs9271256	0.000000317
chr6	32580723	32580723	rs3997873	0.00000881
chr6	32581157	32581157	rs75765164	0.0000235
chr6	32581333	32581333	rs3129749	0.000000317
chr6	32581515	32581515	rs3129750	0.000000317
chr6	32581922	32581922	rs522308	0.000000112
chr6	32581973	32581973	rs521539	2.24E-10
chr6	32582627	32582627	rs3129752	0.00000526
chr6	32582650	32582650	rs3104413	3.16E-12
chr6	32583046	32583046	rs3129754	0.0000564
chr6	32583051	32583051	rs35484705	0.0000358
chr6	32583129	32583129	rs4959104	0.00000526
chr6	32583357	32583357	rs6931277	3.16E-12
chr6	32583426	32583426	rs35029150	0.00000526
chr6	32583490	32583490	rs35534739	0.00000526
chr6	32583496	32583496	rs34341844	0.00000526
chr6	32583529	32583529	rs6941972	2.24E-10
chr6	32583543	32583543	rs9271347	0.0000132
chr6	32583557	32583557	rs34599306	0.00000526
chr6	32583860	32583860	rs9271351	0.000000832
chr6	32584014	32584014	rs9271353	0.000000832
chr6	32584237	32584237	rs6930731	0.0000235
chr6	32584295	32584295	rs34537691	0.00000526
chr6	32584346	32584346	rs34028938	0.00000526
chr6	32584355	32584355	rs35940802	0.00000526
chr6	32584609	32584609	rs3129757	0.000000832
chr6	32584894	32584894	rs508318	3.16E-12
chr6	32585681	32585681	rs13217507	0.0000235
chr6	32585696	32585696	rs13217512	0.0000235
chr6	32585755	32585755	rs3129762	0.000000832
chr6	32586432	32586432	rs13191494	0.0000235
chr6	32586465	32586465	rs34598287	0.0000235
chr6	32586732	32586732	rs9271363	0.0000339
chr6	32586854	32586854	rs9271366	0.000000832
chr6	32587117	32587117	rs28383313	4.73E-09
chr6	32587390	32587390	rs28391139	0.0000235
chr6	32587508	32587508	rs9271398	0.000000112
chr6	32587536	32587536	rs9271403	0.0000883
chr6	32587553	32587553	rs9271404	3.41E-08
chr6	32587613	32587613	rs9271408	4.73E-09
chr6	32587628	32587628	rs9271409	4.73E-09
chr6	32587661	32587661	rs9271411	4.73E-09
chr6	32587768	32587768	rs9271413	0.000000832
chr6	32587812	32587812	rs9271416	4.73E-09
chr6	32587859	32587859	rs9271421	0.000000832
chr6	32587897	32587897	rs9271423	0.000000832
chr6	32588080	32588080	rs35372933	0.0000235
chr6	32588193	32588193	rs9271438	4.73E-09
chr6	32588216	32588216	rs71542420	0.0000235
chr6	32588272	32588272	rs28644259	0.0000235
chr6	32588544	32588544	rs9271464	0.00000042
chr6	32588554	32588554	rs9271465	0.00000042
chr6	32588630	32588630	rs9271469	0.000000112
chr6	32588662	32588662	rs9271470	4.73E-09
chr6	32588831	32588831	rs9271480	4.73E-09
chr6	32588953	32588953	rs9271485	0.000000112
chr6	32589101	32589101	rs34846487	0.0000235
chr6	32589266	32589266	rs35597309	0.0000235
chr6	32589326	32589326	rs9271503	0.000000112
chr6	32589415	32589415	rs9271509	3.16E-12
chr6	32589483	32589483	rs9271511	4.73E-09
chr6	32589495	32589495	rs35990832	0.0000235
chr6	32589523	32589523	rs9271513	0.0000159
chr6	32589668	32589668	rs9271516	4.73E-09
chr6	32589700	32589700	rs77875016	0.0000235
chr6	32589751	32589751	rs9271519	0.00000042
chr6	32589806	32589806	rs9271523	0.000000112
chr6	32589842	32589842	rs9271525	0.000000317
chr6	32590120	32590120	rs9271544	4.73E-09
chr6	32590315	32590315	rs71542421	0.0000235
chr6	32590317	32590317	rs9271554	0.000000112
chr6	32590381	32590381	rs9271560	4.73E-09
chr6	32590393	32590393	rs9271561	4.73E-09
chr6	32590428	32590428	rs9271563	4.73E-09
chr6	32590436	32590436	rs9271564	0.000000112
chr6	32590437	32590437	rs9271565	0.000000112
chr6	32590498	32590498	rs2105898	0.0000159
chr6	32590529	32590529	rs35407883	0.0000235
chr6	32590590	32590590	rs9271574	4.73E-09
chr6	32590612	32590612	rs9271576	4.73E-09
chr6	32590879	32590879	rs9271585	0.0000022
chr6	32590916	32590916	rs9271587	0.0000746
chr6	32591128	32591128	rs9271589	0.00000173
chr6	32591151	32591151	rs35765065	0.0000235
chr6	32591173	32591173	rs9271592	4.73E-09
chr6	32591213	32591213	rs9271594	3.16E-12
chr6	32591237	32591237	rs9271596	4.73E-09
chr6	32591332	32591332	rs9271600	0.000000194
chr6	32591448	32591448	rs9271605	4.73E-09
chr6	32591751	32591751	rs4959030	0.00000151
chr6	32591922	32591922	rs4959108	0.000000832
chr6	32591996	32591996	rs9271631	0.0000159
chr6	32592009	32592009	rs1281947	3.16E-12
chr6	32592112	32592112	rs9271634	0.0000423
chr6	32592119	32592119	rs9271636	0.0000202
chr6	32592124	32592124	rs9271637	4.73E-09
chr6	32592143	32592143	rs9271639	0.0000397
chr6	32592200	32592200	rs9271640	0.0000374
chr6	32592209	32592209	rs9271641	0.0000419
chr6	32592337	32592337	rs9271644	4.73E-09
chr6	32592567	32592567	rs9271655	0.0000374
chr6	32592588	32592588	rs9271658	0.0000374
chr6	32592656	32592656	rs9271664	0.0000159
chr6	32592775	32592775	rs9271669	3.16E-12
chr6	32592833	32592833	rs9271673	0.0000159
chr6	32592845	32592845	rs9271674	4.73E-09
chr6	32592862	32592862	rs9271675	4.73E-09
chr6	32592868	32592868	rs9271676	4.73E-09
chr6	32592950	32592950	rs9271683	0.0000159
chr6	32592970	32592970	rs9271685	0.00000042
chr6	32592985	32592985	rs9271687	0.00000881
chr6	32593033	32593033	rs9271693	0.000000112
chr6	32593167	32593167	rs4587163	0.0000747
chr6	32593198	32593198	rs9271700	0.0000159
chr6	32593220	32593220	rs9271702	0.0000159
chr6	32593479	32593479	rs9271719	0.0000286
chr6	32593522	32593522	rs9271722	0.00000042
chr6	32593566	32593566	rs9271726	3.16E-12
chr6	32593612	32593612	rs9271731	0.0000159
chr6	32593639	32593639	rs9271734	4.73E-09
chr6	32593649	32593649	rs9271735	0.00000173
chr6	32594028	32594028	rs9271762	0.00000042
chr6	32594061	32594061	rs9271763	0.0000746
chr6	32594217	32594217	rs9271769	4.73E-09
chr6	32594274	32594274	rs9271771	0.0000159
chr6	32594275	32594275	rs9271772	0.0000159
chr6	32594309	32594309	rs9271774	0.0000159
chr6	32594341	32594341	rs9271776	0.00000219
chr6	32595429	32595429	rs6926251	0.0000339
chr6	32596203	32596203	rs2133036	3.16E-12
chr6	32596309	32596309	rs2036202	0.0000159
chr6	32596475	32596475	rs2133035	4.73E-09
chr6	32597313	32597313	rs9271956	0.000000317
chr6	32597792	32597792	rs2395517	0.000000317
chr6	32598067	32598067	rs2395519	3.16E-12
chr6	32598515	32598515	rs9272021	3.16E-12
chr6	32598559	32598559	rs9272024	0.000000832
chr6	32598581	32598581	rs9272025	4.73E-09
chr6	32599114	32599114	rs3104379	0.000000317
chr6	32599163	32599163	rs3104378	3.16E-12
chr6	32600375	32600375	rs3104373	0.00000151
chr6	32600475	32600475	rs114883129	0.0000241
chr6	32600671	32600671	rs9272131	5.81E-13
chr6	32601083	32601083	rs1826962	3.16E-12
chr6	32601684	32601684	rs2002779	0.000000317
chr6	32602482	32602482	rs3104369	0.0000781
chr6	32603732	32603732	rs28383337	0.0000235
chr6	32603798	32603798	rs1391371	3.16E-12
chr6	32604108	32604108	rs9272319	0.000000112
chr6	32604259	32604259	rs9272335	0.00000219
chr6	32604456	32604456	rs9272353	3.16E-12
chr6	32604588	32604588	rs28619112	0.0000235
chr6	32604982	32604982	rs9272412	3.16E-12
chr6	32605078	32605078	rs9272417	3.16E-12
chr6	32605132	32605132	rs9272422	2.24E-10
chr6	32605336	32605336	rs9272435	4.73E-09
chr6	32605418	32605418	rs9272443	0.000000112
chr6	32605501	32605501	rs9272451	0.00000219
chr6	32605696	32605696	rs9272466	3.16E-12
chr6	32605724	32605724	rs9272472	0.00000042
chr6	32605972	32605972	rs9272485	0.000000112
chr6	32606052	32606052	rs9272492	0.00000042
chr6	32606217	32606217	rs9272498	4.73E-09
chr6	32608035	32608035	rs28383403	0.00000042
chr6	32608077	32608077	rs17426593	3.16E-12
chr6	32608473	32608473	rs28383415	0.00000219
chr6	32608821	32608821	rs4286817	0.000000832
chr6	32609479	32609479	rs35874654	3.16E-12
chr6	32609645	32609645	rs9272731	4.73E-09
chr6	32609652	32609652	rs9272733	0.000000112
chr6	32609671	32609671	rs9272736	0.00000173
chr6	32609722	32609722	rs9272742	3.16E-12
chr6	32609746	32609746	rs9272744	4.73E-09
chr6	32610134	32610134	rs75076975	4.73E-09
chr6	32610196	32610196	rs79351547	0.000000112
chr6	32610201	32610201	rs116022266	0.000000112
chr6	32610255	32610255	rs9272774	4.73E-09
chr6	32610736	32610736	rs9272865	0.00000173
chr6	32611572	32611572	rs9273008	0.00000219
chr6	32611647	32611647	rs28566533	0.0000235
chr6	32627818	32627818	rs115749644	1.65E-09
chr6	32628189	32628189	rs9273489	1.65E-09
chr6	32628712	32628712	rs9273531	5.81E-13
chr6	32635954	32635954	rs9274619	5.81E-13
chr6	32638114	32638114	rs9274750	0.000000175
chr6	32638280	32638280	rs9274757	0.000000175
chr6	32638371	32638371	rs9274761	0.000000175
chr6	32638411	32638411	rs9274762	0.000000175
chr6	32638510	32638510	rs9274765	0.000000175
chr6	32638512	32638512	rs9274766	0.000000175
chr6	32638643	32638643	rs9274775	0.000000175
chr6	32638686	32638686	rs9274777	0.0000952
chr6	32639036	32639036	rs9274788	0.000000175
chr6	32639163	32639163	rs9274791	0.000000175
chr6	32639511	32639511	rs9274811	0.000000175
chr6	32639573	32639573	rs9274812	0.000000175
chr6	32639836	32639836	rs9274830	5.81E-13
chr6	32639885	32639885	rs9274833	0.000000175
chr6	32639931	32639931	rs9274835	5.81E-13
chr6	32640035	32640035	rs9274840	0.000000175
chr6	32640059	32640059	rs9274841	0.000000175
chr6	32640289	32640289	rs9274852	0.0000753
chr6	32640473	32640473	rs9274854	0.000000175
chr6	32640595	32640595	rs9274862	0.00000622
chr6	32641011	32641011	rs9274880	0.0000952
chr6	32641673	32641673	rs9274938	0.000000175
chr6	32642126	32642126	rs9274972	0.000000175
chr6	32642582	32642582	rs9274993	0.000000175
chr6	32642719	32642719	rs9275000	0.000000175
chr6	32642761	32642761	rs9275002	0.000000175
chr6	32642769	32642769	rs9275003	0.000000175
chr6	32642958	32642958	rs9275009	0.000000175
chr6	32643687	32643687	rs28755192	0.0000176
chr6	32645974	32645974	rs28755292	0.0000176
chr6	32648414	32648414	rs9275067	0.00000663
chr6	32648500	32648500	rs3129781	0.00000881
chr6	32648627	32648627	rs9275080	0.000000175
chr6	32648694	32648694	rs9275083	0.000000175
chr6	32649047	32649047	rs9275093	0.000000175
chr6	32649096	32649096	rs9275096	0.000000175
chr6	32649126	32649126	rs9275097	5.81E-13
chr6	32649308	32649308	rs9275100	0.000000175
chr6	32649388	32649388	rs9275104	0.000000175
chr6	32649508	32649508	rs9275107	0.000000175
chr6	32649609	32649609	rs9275108	0.000000175
chr6	32649723	32649723	rs9275110	0.000000175
chr6	32649735	32649735	rs9275111	0.000000175
chr6	32649825	32649825	rs9275113	0.0000105
chr6	32649965	32649965	rs9275117	0.00000812
chr6	32650185	32650185	rs9275121	0.000000175
chr6	32650233	32650233	rs9275122	0.000000175
chr6	32650268	32650268	rs2516006	0.000000283
chr6	32650500	32650500	rs9275132	0.00000663
chr6	32650880	32650880	rs9275137	0.000000175
chr6	32651018	32651018	rs9275140	0.00000843
chr6	32651557	32651557	rs9275147	0.00000622
chr6	32651616	32651616	rs9275149	0.0000199
chr6	32651617	32651617	rs9275150	0.0000146
chr6	32651707	32651707	rs7750477	0.000000175
chr6	32651741	32651741	rs3021062	0.000000175
chr6	32651846	32651846	rs3021060	0.000000175
chr6	32651936	32651936	rs9275151	5.81E-13
chr6	32652552	32652552	rs9275157	0.000013
chr6	32652607	32652607	rs9275159	0.000000175
chr6	32652880	32652880	rs9275163	2.36E-10
chr6	32652929	32652929	rs9275164	0.0000179
chr6	32652956	32652956	rs9275165	0.0000104
chr6	32652963	32652963	rs9275166	0.0000161
chr6	32653070	32653070	rs4947342	0.000000175
chr6	32653385	32653385	rs2856692	0.000011
chr6	32653435	32653435	rs2856691	0.000000175
chr6	32654147	32654147	rs9275175	0.0000803
chr6	32654157	32654157	rs9275176	0.0000804
chr6	32654325	32654325	rs9275181	0.0000107
chr6	32654502	32654502	rs9275183	0.000000416
chr6	32654640	32654640	rs2856688	0.0000119
chr6	32654714	32654714	rs9275184	5.81E-13
chr6	32655218	32655218	rs2856683	0.0000127
chr6	32655305	32655305	rs9275185	5.81E-13
chr6	32655830	32655830	rs2856678	0.000013
chr6	32655921	32655921	rs3021056	0.000000175
chr6	32655962	32655962	rs2935909	0.000000175
chr6	32656136	32656136	rs9275188	0.0000952
chr6	32656137	32656137	rs9275189	0.0000952
chr6	32656228	32656228	rs9275190	0.0000952
chr6	32656305	32656305	rs9275192	0.0000176
chr6	32656306	32656306	rs9275193	0.0000176
chr6	32656334	32656334	rs9275194	0.0000952
chr6	32656405	32656405	rs9275195	0.0000952
chr6	32656406	32656406	rs9275196	0.0000952
chr6	32656815	32656815	rs2856677	0.000000175
chr6	32656947	32656947	rs9275203	5.81E-13
chr6	32657560	32657560	rs9275205	0.000000283
chr6	32657565	32657565	rs9275206	5.81E-13
chr6	32657844	32657844	rs9275211	0.000000283
chr6	32658335	32658335	rs9275213	5.81E-13
chr6	32659087	32659087	rs9275220	8.29E-11
chr6	32659099	32659099	rs9275221	5.81E-13
chr6	32659332	32659332	rs5002706	5.81E-13
chr6	32659839	32659839	rs9275223	5.81E-13
chr6	32662607	32662607	rs9275275	7.90E-12
chr6	32663308	32663308	rs9275293	3.79E-12
chr6	32664126	32664126	rs9275300	3.45E-12
chr6	32665258	32665258	rs9275309	8.29E-11
chr6	32665640	32665640	rs9275311	1.51E-12
chr6	32665759	32665759	rs9275313	5.81E-13
chr6	32665909	32665909	rs9275314	5.81E-13
chr6	32665912	32665912	rs9275315	5.81E-13
chr6	32665916	32665916	rs9275316	8.29E-11
chr6	32666173	32666173	rs9275318	0.000000188
chr6	32666295	32666295	rs9275319	0.000000094
chr6	32666635	32666635	rs9275324	1.81E-12
chr6	32666651	32666651	rs9275325	5.83E-13
chr6	32666660	32666660	rs9275326	5.81E-13
chr6	32666802	32666802	rs9275327	1.89E-11
chr6	32666831	32666831	rs9275329	8.29E-11
chr6	32666899	32666899	rs9275331	0.000000198
chr6	32666943	32666943	rs9275332	8.29E-11
chr6	32667107	32667107	rs9275334	2.29E-12
chr6	32667318	32667318	rs9275337	8.29E-11
chr6	32667343	32667343	rs9275338	1.89E-11
chr6	32667520	32667520	rs3104394	0.00000881
chr6	32667623	32667623	rs9275347	1.65E-09
chr6	32667807	32667807	rs9275352	8.29E-11
chr6	32667820	32667820	rs9275354	8.29E-11
chr6	32667850	32667850	rs9275356	2.52E-12
chr6	32668100	32668100	rs2647045	0.0000147
chr6	32668125	32668125	rs9275365	4.13E-08
chr6	32668171	32668171	rs9275366	8.29E-11
chr6	32668255	32668255	rs9275369	8.29E-11
chr6	32668258	32668258	rs9275370	8.29E-11
chr6	32668296	32668296	rs9275371	8.29E-11
chr6	32668388	32668388	rs9275372	8.29E-11
chr6	32668411	32668411	rs9275373	6.49E-12
chr6	32668526	32668526	rs9275374	8.29E-11
chr6	32668632	32668632	rs9275375	8.29E-11
chr6	32668633	32668633	rs9275376	8.29E-11
chr6	32668814	32668814	rs9275380	5.81E-13
chr6	32668831	32668831	rs9275382	5.81E-13
chr6	32668846	32668846	rs9275383	9.29E-12
chr6	32668898	32668898	rs9275384	8.29E-11
chr6	32668917	32668917	rs9275385	8.29E-11
chr6	32668960	32668960	rs9275386	8.29E-11
chr6	32669013	32669013	rs9275387	1.01E-11
chr6	32669084	32669084	rs9275388	8.29E-11
chr6	32669156	32669156	rs9275390	8.29E-11
chr6	32669454	32669454	rs9275394	6.07E-12
chr6	32669483	32669483	rs9275395	6.04E-12
chr6	32669712	32669712	rs9275399	8.29E-11
chr6	32669761	32669761	rs9275400	6.39E-12
chr6	32669827	32669827	rs9275401	8.29E-11
chr6	32669878	32669878	rs9275404	8.29E-11
chr6	32669883	32669883	rs9275405	8.29E-11
chr6	32669955	32669955	rs9275406	8.29E-11
chr6	32670110	32670110	rs9275408	8.29E-11
chr6	32670214	32670214	rs9275417	8.29E-11
chr6	32670244	32670244	rs9275418	8.29E-11
chr6	32670477	32670477	rs9275421	8.29E-11
chr6	32670548	32670548	rs9275422	5.44E-12
chr6	32670912	32670912	rs9275426	1.75E-11
chr6	32670915	32670915	rs9275427	8.29E-11
chr6	32671057	32671057	rs9275429	7.12E-12
chr6	32671086	32671086	rs9275430	7.09E-12
chr6	32671140	32671140	rs9275431	8.29E-11
chr6	32671206	32671206	rs9275433	8.29E-11
chr6	32671399	32671399	rs9275436	8.29E-11
chr7	23332280	23332280	rs2268744	3.09E-11
chr7	23332403	23332403	rs466225	5.62E-14
chr7	23335308	23335308	rs460031	0.000047
chr7	23374559	23374559	rs274032	1.41E-08
chr7	23376713	23376713	rs76983703	3.21E-08
chr7	23380185	23380185	rs1964536	0.0000048
chr7	23389751	23389751	rs3807459	1.41E-08
chr7	23390467	23390467	rs274054	3.09E-11
chr7	23392271	23392271	rs200717	1.41E-08
chr7	23413689	23413689	rs7808331	0.0000371
chr7	23415381	23415381	rs75733834	0.0000371
chr7	23416417	23416417	rs449271	0.0000947
chr7	23435053	23435053	rs377383	0.0000928
chr7	127469081	127469081	rs12531847	0.0000402
chr7	127505755	127505755	rs35154268	0.0000402
chr7	127506080	127506080	rs17151466	0.0000402
chr7	127509070	127509070	rs13231367	0.0000402
chr7	127510004	127510004	rs12706819	0.0000402
chr7	127512125	127512125	rs13229973	0.0000402
chr7	127519278	127519278	rs1419970	0.0000402
chr7	127521056	127521056	rs7809182	0.0000402
chr7	127521693	127521693	rs12706821	0.0000402
chr7	127531213	127531213	rs17151488	0.0000402
chr7	127584722	127584722	rs12154492	0.0000402
chr7	127591737	127591737	rs55660321	0.0000402
chr7	127600134	127600134	rs17676654	0.0000402
chr7	127600378	127600378	rs10487502	0.0000402
chr7	127611358	127611358	rs73232968	0.0000402
chr7	127645852	127645852	rs17151653	0.0000402
chr7	127650884	127650884	rs6948605	0.0000402
chr7	127659290	127659290	rs17151668	0.0000402
chr7	127660351	127660351	rs7805021	0.0000402
chr7	127675641	127675641	rs12155421	0.0000402
chr7	127679062	127679062	rs73238078	0.0000402
chr7	127681555	127681555	rs6953231	0.0000431
chr7	127681703	127681703	rs17151682	0.0000425
chr7	127743022	127743022	rs12534062	0.0000811
chr7	127755904	127755904	rs12154534	0.0000857
chr8	1703569	1703569	rs4595147	0.0000923
chr8	1704030	1704030	rs10481354	0.0000923
chr8	1704476	1704476	rs7463876	0.0000923
chr8	1704641	1704641	rs7460866	0.0000923
chr8	1705041	1705041	rs13282161	0.0000923
chr8	1706041	1706041	rs7842425	0.0000368
chr8	1706675	1706675	rs7846610	0.0000923
chr8	1707566	1707566	rs6558531	0.0000923
chr8	1707958	1707958	rs4372027	0.0000923
chr8	1708194	1708194	rs4370560	0.0000923
chr8	1709020	1709020	rs10102731	0.0000923
chr8	1709220	1709220	rs7822816	0.0000923
chr8	1709272	1709272	rs10087654	0.0000923
chr8	1709593	1709593	rs6558532	0.0000368
chr8	1710632	1710632	rs6558535	0.0000923
chr8	1710977	1710977	rs9022	0.0000923
chr8	1711918	1711918	rs71499040	0.0000923
chr8	1714642	1714642	rs7461600	0.0000923
chr8	1716275	1716275	rs7000162	0.0000368
chr8	1717036	1717036	rs11136424	0.0000368
chr8	1721643	1721643	rs7341635	0.0000368
chr8	1723177	1723177	rs6991773	0.0000368
chr8	1724052	1724052	rs7014327	0.0000368
chr8	1724307	1724307	rs7015858	0.0000923
chr8	1726809	1726809	rs10097891	0.0000368
chr8	1732224	1732224	rs10089222	0.0000368
chr8	1734452	1734452	rs3812477	0.0000368
chr8	11264598	11264598	rs10110559	0.0000658
chr8	11274310	11274310	rs74906907	0.000000417
chr8	11284553	11284553	rs35451013	0.000000623
chr8	11289685	11289685	rs12115021	0.00000607
chr8	11290059	11290059	rs7835996	0.00000607
chr8	11290682	11290682	rs112710642	0.00000607
chr8	11293502	11293502	rs73207500	0.0000118
chr8	11294184	11294184	rs55764254	0.0000104
chr8	11295084	11295084	rs56388647	0.00000951
chr8	11295925	11295925	rs3021517	0.00000948
chr8	11297327	11297327	rs67684445	0.00000887
chr8	11297549	11297549	rs60320871	0.00000607
chr8	11300293	11300293	rs67350204	0.00000999
chr8	11301601	11301601	rs3021512	0.00000607
chr8	11302501	11302501	rs73546310	0.0000088
chr8	11302709	11302709	rs73546312	0.00000822
chr8	11302996	11302996	rs67526040	0.00000805
chr8	11303336	11303336	rs77865852	0.00000773
chr8	11303445	11303445	rs67932868	0.00000754
chr8	11303726	11303726	rs68063127	0.00000607
chr8	11304050	11304050	rs66934548	0.00000745
chr8	11304944	11304944	rs73209223	0.00000657
chr8	11307311	11307311	rs67539049	0.00000607
chr8	11308496	11308496	rs58319820	0.00000607
chr8	11308614	11308614	rs58387061	0.0000218
chr8	11308779	11308779	rs13280447	0.0000538
chr8	11309294	11309294	rs13281992	0.0000538
chr8	11309400	11309400	rs34281672	0.0000538
chr8	11309780	11309780	rs34365278	0.0000538
chr8	11310012	11310012	rs13439415	0.0000538
chr8	11310319	11310319	rs56286613	0.0000231
chr8	11310362	11310362	rs11778177	0.0000538
chr8	11310529	11310529	rs13439487	0.0000538
chr8	11310593	11310593	rs35619722	0.0000538
chr8	11311739	11311739	rs73209243	0.0000253
chr8	11311829	11311829	rs4841541	0.0000538
chr8	11312337	11312337	rs56003968	0.0000336
chr8	11313208	11313208	rs56235592	0.00000607
chr8	11313957	11313957	rs73209249	0.00000607
chr8	11314277	11314277	rs73209250	0.0000278
chr8	11325641	11325641	rs7839434	0.00000607
chr8	11326506	11326506	rs73209254	0.0000979
chr8	11326708	11326708	rs77487164	0.00000607
chr8	11327372	11327372	rs6981704	0.00000607
chr8	11328540	11328540	rs73209259	0.00000607
chr8	11331164	11331164	rs61649748	0.0000231
chr8	11660051	11660051	rs2645429	0.000032
chr8	11665016	11665016	rs1736062	0.000083
chr8	11665518	11665518	rs1736067	0.000083
chr8	11673985	11673985	rs78709955	1.00E-06
chr8	11674258	11674258	rs149037055	0.0000964
chr8	11676859	11676859	rs7005011	0.0000927
chr8	11677290	11677290	rs2409830	0.0000196
chr8	11677472	11677472	rs2409833	0.0000927
chr8	11677905	11677905	rs1293299	0.00000686
chr8	11678404	11678404	rs6601612	0.0000993
chr8	11678501	11678501	rs7015195	0.0000927
chr8	11678668	11678668	rs7015547	0.0000468
chr8	11684403	11684403	rs962366	0.0000196
chr8	11684463	11684463	rs2645424	0.0000196
chr8	11685981	11685981	rs7009302	0.0000196
chr8	11692638	11692638	rs1293322	1.00E-06
chr8	11692841	11692841	rs3735810	0.0000964
chr8	11693577	11693577	rs1293325	1.00E-06
chr8	11694765	11694765	rs1293326	1.00E-06
chr8	11694986	11694986	rs1293327	1.00E-06
chr8	11695060	11695060	rs1293328	1.00E-06
chr8	11698436	11698436	rs1293331	1.00E-06
chr8	11698747	11698747	rs1296028	1.00E-06
chr8	11699279	11699279	rs4631423	0.0000964
chr8	11700437	11700437	rs71518539	0.0000964
chr8	11701096	11701096	rs8005	1.00E-06
chr8	11701253	11701253	rs2740592	1.00E-06
chr8	11701278	11701278	rs2645425	1.00E-06
chr8	11701933	11701933	rs4839	1.00E-06
chr8	11702313	11702313	rs709822	1.00E-06
chr8	11702375	11702375	rs3947	1.00E-06
chr8	11702840	11702840	rs1736081	1.00E-06
chr8	11703048	11703048	rs1692811	1.00E-06
chr8	11703420	11703420	rs1736082	1.00E-06
chr8	11703523	11703523	rs1692812	1.00E-06
chr8	11704298	11704298	rs1692814	1.00E-06
chr8	11704719	11704719	rs1692817	1.00E-06
chr8	11704897	11704897	rs1736086	1.00E-06
chr8	11705139	11705139	rs2294138	0.00000865
chr8	11705442	11705442	rs2294139	0.0000144
chr8	11705448	11705448	rs1692819	1.00E-06
chr8	11705677	11705677	rs2294140	0.00000865
chr8	11705870	11705870	rs1736089	1.00E-06
chr8	11706834	11706834	rs35581201	0.0000156
chr8	11708355	11708355	rs2272766	0.00000114
chr8	11708715	11708715	rs28577034	0.000000981
chr8	11708830	11708830	rs2740595	0.00000023
chr8	11709945	11709945	rs1293289	0.000000953
chr8	11709957	11709957	rs1293290	0.00000392
chr8	11710369	11710369	rs1293292	0.000000953
chr8	11710629	11710629	rs1122182	0.000000953
chr8	11710888	11710888	rs12338	0.000000981
chr8	11711149	11711149	rs1293295	0.00000572
chr8	11711157	11711157	rs1293296	0.00000499
chr8	11712443	11712443	rs1293298	0.00000639
chr8	11712639	11712639	rs1736103	0.00000023
chr8	11713852	11713852	rs17154027	0.000000981
chr8	11716473	11716473	rs6980952	0.000000981
chr8	11735088	11735088	rs1622599	0.000038
chr8	22432377	22432377	rs710098	0.0000165
chr8	22449484	22449484	rs4592028	0.00000134
chr8	22452704	22452704	rs3735893	0.00000216
chr8	22453223	22453223	rs11785755	0.00000209
chr8	22453426	22453426	rs11783129	0.00000232
chr8	22454826	22454826	rs3735894	0.00000134
chr8	22456517	22456517	rs71513892	0.00000134
chr8	22475657	22475657	rs57594397	0.000011
chr8	22477778	22477778	rs1059592	0.00000134
chr8	22477807	22477807	rs1545837	0.0000151
chr8	22479461	22479461	rs7846476	0.00000621
chr8	22479988	22479988	rs11136093	0.00000134
chr8	22481449	22481449	rs1871900	0.0000838
chr8	22482799	22482799	rs876714	0.00000621
chr8	22483836	22483836	rs878051	0.00000621
chr8	22484268	22484268	rs10099266	0.00000621
chr8	22484296	22484296	rs10110443	0.00000621
chr8	22484949	22484949	rs2404654	0.00000621
chr8	22485258	22485258	rs900267	0.00000621
chr8	22485295	22485295	rs900266	0.00000621
chr8	22485375	22485375	rs7830206	0.00000621
chr8	22485934	22485934	rs10113779	0.00000621
chr8	22486612	22486612	rs11785031	0.00000621
chr8	22486987	22486987	rs3758041	0.00000621
chr8	22491397	22491397	rs1809452	0.00000981
chr8	22491622	22491622	rs35952885	0.0000097
chr8	22492103	22492103	rs6558173	0.00000134
chr8	22492143	22492143	rs7838146	0.000042
chr8	22492708	22492708	rs4872525	0.0000258
chr8	22496048	22496048	rs4872527	0.00000481
chr8	22501830	22501830	rs4242434	0.00000502
chr8	22503504	22503504	rs9802033	0.0000258
chr8	22505411	22505411	rs113675166	0.0000258
chr8	22505416	22505416	rs112495972	0.0000258
chr8	22505896	22505896	rs73229844	0.0000258
chr8	22506098	22506098	rs13264187	0.00000467
chr8	22508603	22508603	rs73229847	0.0000258
chr8	22512068	22512068	rs7826059	0.0000954
chr8	22513346	22513346	rs4872529	0.0000258
chr8	22519815	22519815	rs7005025	0.00000621
chr8	22520682	22520682	rs4615566	0.00000621
chr8	22522129	22522129	rs4424255	0.000042
chr8	22522475	22522475	rs67729702	0.000042
chr8	22523941	22523941	rs59560179	0.0000258
chr8	22527440	22527440	rs6988593	0.00000621
chr8	22527457	22527457	rs6993302	0.0000838
chr8	22529073	22529073	rs4066629	0.00000621
chr8	22529675	22529675	rs4872005	0.0000258
chr10	104060060	104060060	rs11191252	0.0000314
chr10	104061219	104061219	rs12355584	0.0000314
chr10	104081389	104081389	rs4919627	0.0000314
chr10	104085921	104085921	rs945781	0.0000485
chr10	104591393	104591393	rs17115100	7.00E-08
chr10	104594507	104594507	rs1004467	7.00E-08
chr10	104595719	104595719	rs3781286	0.0000298
chr10	104595849	104595849	rs3824755	7.00E-08
chr10	104913653	104913653	rs11191582	7.00E-08
chr10	104913940	104913940	rs74233809	7.00E-08
chr10	104928914	104928914	rs12416331	7.00E-08
chr10	104939215	104939215	rs11191593	7.00E-08
chr10	104940946	104940946	rs79237883	7.00E-08
chr10	104942244	104942244	rs34747231	7.00E-08
chr10	104945823	104945823	rs77420391	7.00E-08
chr10	104958900	104958900	rs112913898	7.00E-08
chr10	104959188	104959188	rs11191607	7.00E-08
chr10	104960464	104960464	rs113278154	7.00E-08
chr12	40590620	40590620	rs11564274	5.49E-08
chr12	40592064	40592064	rs79410089	5.49E-08
chr12	40592225	40592225	rs2708418	0.00000966
chr12	40593676	40593676	rs2708422	0.0000122
chr12	40594173	40594173	rs2708423	0.000000723
chr12	40594722	40594722	rs2638233	0.0000047
chr12	40598152	40598152	rs11564273	0.000000023
chr12	40598344	40598344	rs1491940	0.000000723
chr12	40600696	40600696	rs2723259	0.00000223
chr12	40602224	40602224	rs1491932	0.00000271
chr12	40603316	40603316	rs2279535	0.00000177
chr12	40605526	40605526	rs76826991	1.83E-08
chr12	40605916	40605916	rs2263419	0.0000015
chr12	40606007	40606007	rs2263420	0.00000176
chr12	40609581	40609581	rs11613206	0.0000207
chr12	40611618	40611618	rs4291738	0.000018
chr12	40614656	40614656	rs2708435	0.000000723
chr12	40616166	40616166	rs1388598	0.000014
chr12	40616414	40616414	rs28365207	0.0000138
chr12	40617692	40617692	rs10878226	3.54E-09
chr12	40620416	40620416	rs1491943	0.0000138
chr12	40620808	40620808	rs1491942	6.00E-15
chr12	40620815	40620815	rs1491941	0.000000723
chr12	40624310	40624310	rs11175658	8.06E-09
chr12	40625081	40625081	rs74324737	4.86E-14
chr12	40628433	40628433	rs11175666	4.86E-14
chr12	40631608	40631608	rs10878244	0.00000506
chr12	40632100	40632100	rs10878247	0.00000711
chr12	40634158	40634158	rs6581622	0.00000686
chr12	40639561	40639561	rs2404580	0.0000266
chr12	40644305	40644305	rs12371502	0.0000266
chr12	40650351	40650351	rs1907633	0.000000655
chr12	40650449	40650449	rs1491936	0.000000531
chr12	40650502	40650502	rs1907632	0.000000663
chr12	40650875	40650875	rs11564209	0.00000075
chr12	40651972	40651972	rs17461664	0.00000075
chr12	40655707	40655707	rs11564183	0.0000487
chr12	40656395	40656395	rs17465912	0.000000531
chr12	40656677	40656677	rs17443552	0.000000738
chr12	40656962	40656962	rs17490817	0.0000487
chr12	40658867	40658867	rs17443600	0.00000075
chr12	53995077	53995077	rs1485395	0.0000599
chr12	53995538	53995538	rs7302357	0.0000599
chr12	53996823	53996823	rs7132466	0.0000599
chr12	54005098	54005098	rs11170611	0.0000599
chr12	54009395	54009395	rs3852552	0.0000599
chr12	54051310	54051310	rs12302291	0.0000599
chr12	54053246	54053246	rs10876477	0.0000599
chr12	54053761	54053761	rs11611695	0.0000599
chr12	54055319	54055319	rs10444557	0.0000599
chr12	123404966	123404966	rs7953894	0.000000133
chr12	123751339	123751339	rs2030401	0.0000266
chr12	123913756	123913756	rs28478828	0.000000386
chr14	55518007	55518007	rs2340943	0.0000606
chr14	55518156	55518156	rs2251366	0.0000258
chr14	55524530	55524530	rs7161656	0.0000258
chr14	55525589	55525589	rs9806049	0.0000308
chr14	55527374	55527374	rs6572999	0.0000258
chr14	55534466	55534466	rs17832311	0.0000258
chr14	55537718	55537718	rs7144652	0.0000258
chr14	55540101	55540101	rs56725788	0.0000258
chr14	55541574	55541574	rs9323278	0.0000258
chr14	55542216	55542216	rs7141975	0.0000258
chr14	55545062	55545062	rs10220693	0.0000258
chr14	55545390	55545390	rs8022238	0.0000258
chr14	55549553	55549553	rs8004416	0.0000258
chr14	55549917	55549917	rs61178993	0.0000606
chr14	55552500	55552500	rs8012156	0.0000258
chr14	55552815	55552815	rs8012676	0.0000258
chr14	55555368	55555368	rs67652508	0.0000606
chr14	55555394	55555394	rs66962212	0.0000606
chr14	55556502	55556502	rs6573001	0.0000258
chr14	55556914	55556914	rs8016295	0.0000606
chr14	55558974	55558974	rs66999765	0.0000606
chr14	55560404	55560404	rs11848846	0.0000258
chr14	55561962	55561962	rs56262555	0.0000258
chr14	55563391	55563391	rs8003624	0.0000258
chr14	55563705	55563705	rs2340921	0.0000258
chr14	55564395	55564395	rs2147964	0.0000258
chr14	55568276	55568276	rs61975407	0.0000258
chr14	55570849	55570849	rs10147667	0.00008
chr14	55574793	55574793	rs28429419	0.0000248
chr14	55576816	55576816	rs8007944	0.0000248
chr14	55579513	55579513	rs17128183	0.0000248
chr14	55583477	55583477	rs8009670	0.0000248
chr14	55585381	55585381	rs2147961	0.0000248
chr14	55586575	55586575	rs8007614	0.0000248
chr14	55587297	55587297	rs61508494	0.0000248
chr14	55587552	55587552	rs67805055	0.0000642
chr14	55591098	55591098	rs2094102	0.0000248
chr14	55593172	55593172	rs3825613	0.0000937
chr14	55594560	55594560	rs7160523	0.0000248
chr14	55594635	55594635	rs7160110	0.0000248
chr14	55598030	55598030	rs2147972	0.0000372
chr14	55600405	55600405	rs57970196	0.000073
chr14	55603061	55603061	rs1009978	0.0000248
chr14	55607366	55607366	rs8004787	0.0000248
chr14	55609774	55609774	rs2075602	0.0000248
chr14	55609955	55609955	rs2075603	0.0000911
chr14	55610940	55610940	rs8013027	0.0000248
chr14	55612744	55612744	rs7140872	0.0000508
chr14	55612787	55612787	rs1815316	0.0000507
chr14	55614636	55614636	rs2274273	0.0000507
chr14	60714312	60714312	rs11849495	0.000067
chr14	60716016	60716016	rs2031628	0.000067
chr14	88465745	88465745	rs4904410	0.0000273
chr14	88466086	88466086	rs7160146	0.0000273
chr14	88466153	88466153	rs7160199	0.000042
chr14	88466157	88466157	rs7158828	0.0000421
chr14	88470214	88470214	rs9671903	0.0000273
chr14	88472612	88472612	rs8005172	0.0000273
chr14	88485777	88485777	rs2008686	0.0000273
chr14	88487570	88487570	rs1561758	0.0000273
chr15	41798614	41798614	rs316619	0.000000449
chr15	41798762	41798762	rs316620	0.0000016
chr15	41799079	41799079	rs316622	0.0000016
chr15	41801081	41801081	rs316623	0.0000207
chr15	41801989	41801989	rs1200340	0.0000138
chr15	41802513	41802513	rs2777490	0.00000774
chr15	41803914	41803914	rs2254078	0.00000908
chr15	41804694	41804694	rs1077809	0.00000814
chr15	41805115	41805115	rs2253936	0.00000954
chr15	57450386	57450386	rs1841696	9.31E-06
chr15	63346320	63346320	rs1574311	0.0000913
chr15	63347876	63347876	rs16946372	0.0000913
chr15	63348087	63348087	rs16953475	0.0000401
chr15	63348395	63348395	rs7166724	0.0000913
chr15	63350422	63350422	rs11071722	0.0000913
chr15	63351840	63351840	rs1071646	0.0000913
chr15	63352092	63352092	rs3803501	0.0000401
chr15	63359564	63359564	rs4619348	0.0000401
chr15	63363901	63363901	rs6738	0.0000913
chr15	63365394	63365394	rs2134263	0.0000401
chr15	63365444	63365444	rs1966033	0.0000913
chr15	63365471	63365471	rs1966032	0.0000913
chr15	63369571	63369571	rs2937857	0.0000913
chr15	63373329	63373329	rs2729806	0.0000913
chr15	63374127	63374127	rs2652806	0.0000973
chr15	63374129	63374129	rs2652805	0.0000913
chr15	63374256	63374256	rs2652804	0.0000951
chr15	63374289	63374289	rs2729805	0.0000925
chr15	63376659	63376659	rs2729804	0.000024
chr15	63376661	63376661	rs2729803	0.0000217
chr15	63379726	63379726	rs12904537	0.0000172
chr15	63379733	63379733	rs7177692	0.0000223
chr15	63390622	63390622	rs11071726	0.0000858
chr15	74716761	74716761	rs8036616	0.0000737
chr15	74718366	74718366	rs4887145	0.0000743
chr15	74721190	74721190	rs28362872	0.0000679
chr15	74729848	74729848	rs8040120	0.00000696
chr15	74729849	74729849	rs8039977	0.0000621
chr15	74730441	74730441	rs8042323	0.000024
chr15	74733806	74733806	rs1866114	0.00000696
chr15	74734615	74734615	rs750608	0.0000296
chr15	74734862	74734862	rs1078011	0.0000621
chr15	74735664	74735664	rs7161990	0.0000145
chr15	74736397	74736397	rs4887148	0.0000621
chr15	74737467	74737467	rs4887151	0.0000621
chr15	74739741	74739741	rs11854461	0.0000621
chr15	74742468	74742468	rs2289188	0.0000621
chr15	74742752	74742752	rs6495101	0.0000621
chr15	74745101	74745101	rs7163775	0.0000621
chr15	74745261	74745261	rs12440645	0.0000621
chr15	74745349	74745349	rs12440654	0.0000621
chr15	74746771	74746771	rs2415243	0.000032
chr15	74908132	74908132	rs8040674	0.00000696
chr15	74909999	74909999	rs12441932	0.0000621
chr15	74929242	74929242	rs76160708	0.0000621
chr15	74930897	74930897	rs79874445	0.0000621
chr15	74952207	74952207	rs7497906	0.0000985
chr15	74952342	74952342	rs56291837	0.00000696
chr15	75289722	75289722	rs3812945	0.00000536
chr15	75292074	75292074	rs35116156	0.00000633
chr15	75297907	75297907	rs12898551	0.00000536
chr15	75330159	75330159	rs4886417	0.00000536
chr15	75337426	75337426	rs8039755	0.0000913
chr15	75339985	75339985	rs1867148	0.0000949
chr15	75343807	75343807	rs7167261	0.00000633
chr15	75346760	75346760	rs7163636	0.00000633
chr15	75348105	75348105	rs11072520	0.0000722
chr15	75355583	75355583	rs7181261	0.00000633
chr15	75363876	75363876	rs11854975	0.00000633
chr15	75375950	75375950	rs35078352	0.00000633
chr16	30949047	30949047	rs4889571	0.00000162
chr16	30950352	30950352	rs7206511	0.00000127
chr16	30953202	30953202	rs1458202	5.21E-08
chr16	30968589	30968589	rs4889599	4.00E-07
chr16	30969486	30969486	rs11643872	0.000000745
chr16	30969557	30969557	rs62055866	4.00E-07
chr16	30970741	30970741	rs2305884	4.00E-07
chr16	30970941	30970941	rs1870293	0.000000523
chr16	30971810	30971810	rs2054213	4.00E-07
chr16	30977799	30977799	rs11150601	4.00E-07
chr16	31063949	31063949	rs71383767	0.000000282
chr16	31063979	31063979	rs71383768	0.000000135
chr16	31066380	31066380	rs57434408	4.00E-07
chr16	31066538	31066538	rs34649473	0.000000312
chr16	31068391	31068391	rs11642003	4.00E-07
chr16	31068392	31068392	rs11642303	4.00E-07
chr16	31068960	31068960	rs8061047	4.00E-07
chr16	31069854	31069854	rs35351013	0.000000111
chr16	31070481	31070481	rs56813533	3.63E-12
chr16	31077335	31077335	rs11647284	4.00E-07
chr16	31079371	31079371	rs881929	0.00000012
chr16	31081460	31081460	rs28814987	4.00E-07
chr16	31081585	31081585	rs9796794	0.000000128
chr16	31083075	31083075	rs7197717	4.00E-07
chr16	31083324	31083324	rs6565217	4.00E-07
chr16	31085470	31085470	rs2303222	0.000000432
chr16	31088347	31088347	rs749671	0.000000132
chr16	31088625	31088625	rs749670	0.000000118
chr16	31090407	31090407	rs35713203	4.00E-07
chr16	31091209	31091209	rs3751855	4.00E-07
chr16	31092075	31092075	rs7196726	4.00E-07
chr16	31095171	31095171	rs11865038	4.00E-07
chr16	31095204	31095204	rs11864806	4.00E-07
chr16	31095251	31095251	rs11864839	4.00E-07
chr16	31096164	31096164	rs7199949	4.00E-07
chr16	31096876	31096876	rs4468641	4.00E-07
chr16	31122571	31122571	rs889555	0.0000339
chr16	31124407	31124407	rs749767	0.000000182
chr16	31128615	31128615	rs4889619	0.000000177
chr16	31129895	31129895	rs9925964	4.97E-08
chr16	31131121	31131121	rs1978485	0.000000156
chr16	31131174	31131174	rs4889620	4.91E-08
chr16	31131614	31131614	rs4527034	0.000000056
chr16	31132250	31132250	rs11865499	0.0000137
chr16	31132662	31132662	rs28725459	0.0000155
chr16	31133100	31133100	rs59735493	0.0000137
chr16	31140799	31140799	rs9936329	3.63E-12
chr16	31141993	31141993	rs1549293	7.34E-08
chr16	31147548	31147548	rs2855475	0.000000069
chr16	31149142	31149142	rs9972727	7.38E-08
chr16	31154146	31154146	rs1549299	0.0000181
chr16	31154358	31154358	rs78924645	0.0000134
chr17	7355369	7355369	rs34730991	0.0000121
chr17	7355621	7355621	rs12600861	0.0000041
chr17	7357864	7357864	rs7210231	0.0000899
chr17	7358930	7358930	rs56074046	0.0000121
chr17	7361537	7361537	rs55785967	0.000082
chr17	7363088	7363088	rs9217	0.00000134
chr17	7368242	7368242	rs34474914	0.0000121
chr17	7371268	7371268	rs72827503	0.000082
chr17	7371932	7371932	rs55749333	0.0000139
chr17	7372637	7372637	rs12942267	0.0000196
chr17	7373595	7373595	rs60488855	0.000082
chr17	7374507	7374507	rs8075007	0.000082
chr17	7376411	7376411	rs7209131	0.0000212
chr17	7380004	7380004	rs4796422	0.000082
chr17	7380188	7380188	rs66616380	0.000082
chr17	7380305	7380305	rs7210292	0.000082
chr17	7383082	7383082	rs111259369	0.000082
chr17	7383136	7383136	rs59665520	0.000082
chr17	7383238	7383238	rs55894190	0.000031
chr17	7383984	7383984	rs8076642	0.0000276
chr17	7460758	7460758	rs28362665	0.000056
chr17	7464413	7464413	rs6608	0.0000673
chr17	7465339	7465339	rs11654859	0.0000467
chr17	7469591	7469591	rs62059821	0.000056
chr17	7476493	7476493	rs62059823	0.0000704
chr17	7478213	7478213	rs62059824	0.0000704
chr17	7484101	7484101	rs9901673	0.0000916
chr17	7485583	7485583	rs62059826	0.0000463
chr17	7487573	7487573	rs72827584	0.0000704
chr17	7492228	7492228	rs12944649	0.0000463
chr17	8038099	8038099	rs7222810	0.0000993
chr17	8051639	8051639	rs10462024	0.0000993
chr17	8117774	8117774	rs55667381	9.00E-06
chr17	8121622	8121622	rs7219489	9.00E-06
chr17	8130867	8130867	rs3027247	9.00E-06
chr17	8134275	8134275	rs7503199	9.00E-06
chr17	8136816	8136816	rs11655447	9.00E-06
chr17	8138643	8138643	rs12603646	9.00E-06
chr17	8139339	8139339	rs66582670	9.00E-06
chr17	8139760	8139760	rs58532865	9.00E-06
chr17	8140097	8140097	rs72635516	9.00E-06
chr17	8141324	8141324	rs11655903	9.00E-06
chr17	8142129	8142129	rs9896745	9.00E-06
chr17	8150404	8150404	rs8076031	9.00E-06
chr17	17696531	17696531	rs3803763	6.00E-08
chr17	17696755	17696755	rs11649804	6.00E-08
chr17	17697099	17697099	rs11078398	6.00E-08
chr17	17715101	17715101	rs11868035	6.00E-08
chr17	17721457	17721457	rs4925115	0.0000967
chr17	17724789	17724789	rs11656665	0.0000967
chr17	17726965	17726965	rs12936927	0.000052
chr17	17727943	17727943	rs9899634	0.000052
chr17	17728043	17728043	rs8066560	0.000052
chr17	17728574	17728574	rs11657423	0.000052
chr17	17728983	17728983	rs11078399	0.000052
chr17	17730201	17730201	rs12450799	0.0000609
chr17	17731200	17731200	rs4925116	0.000052
chr17	17731651	17731651	rs12952723	0.000052
chr17	17732469	17732469	rs7503747	0.000052
chr17	17733760	17733760	rs9902941	0.000052
chr17	17733934	17733934	rs11652144	0.000052
chr17	17734740	17734740	rs1889018	0.000052
chr17	17735952	17735952	rs4924821	0.000052
chr17	17737258	17737258	rs12938501	0.000052
chr17	17737341	17737341	rs11657274	0.000052
chr17	17740281	17740281	rs13306736	0.0000937
chr17	17741669	17741669	rs12946746	0.000052
chr17	17741875	17741875	rs7359509	0.000052
chr17	17742904	17742904	rs4925119	0.000052
chr17	17744439	17744439	rs9891957	0.0000387
chr17	17744725	17744725	rs8078756	0.0000387
chr17	17746197	17746197	rs9906673	0.0000387
chr17	17746741	17746741	rs6502618	0.0000387
chr17	17747289	17747289	rs3183702	0.000052
chr17	17747366	17747366	rs2236513	0.000052
chr17	17749056	17749056	rs9915776	0.000052
chr17	17749822	17749822	rs3744115	0.0000387
chr17	17750419	17750419	rs1052299	0.0000387
chr17	17750558	17750558	rs1108648	0.0000387
chr17	17750907	17750907	rs7501812	0.0000606
chr17	17753828	17753828	rs12941550	0.0000387
chr17	17757728	17757728	rs11078400	0.0000387
chr17	17760789	17760789	rs8079321	0.0000387
chr17	17762247	17762247	rs11658309	0.0000387
chr17	17764061	17764061	rs35451946	0.0000387
chr17	17764502	17764502	rs4924823	0.0000387
chr17	17767767	17767767	rs9895335	0.0000606
chr17	17767819	17767819	rs9895750	0.0000387
chr17	17770355	17770355	rs11657074	0.0000387
chr17	17770965	17770965	rs9907246	0.0000387
chr17	17774118	17774118	rs9907287	0.0000387
chr17	17774568	17774568	rs9908299	0.0000387
chr17	17776389	17776389	rs8080061	0.0000387
chr17	17782404	17782404	rs8065563	0.0000578
chr17	17782649	17782649	rs8065497	0.0000578
chr17	17783748	17783748	rs950966	0.0000578
chr17	17784374	17784374	rs4925123	0.0000578
chr17	17790319	17790319	rs11650649	0.0000578
chr17	17790588	17790588	rs12943500	0.0000757
chr17	17802779	17802779	rs2350977	0.0000578
chr17	17803416	17803416	rs11078403	0.0000578
chr17	17804725	17804725	rs8070128	0.0000578
chr17	17806914	17806914	rs8066145	0.0000578
chr17	17807186	17807186	rs4925129	0.0000578
chr17	17811251	17811251	rs8078138	0.0000578
chr17	17813562	17813562	rs8070722	0.0000578
chr17	17816158	17816158	rs8068281	0.0000578
chr17	17818817	17818817	rs7222480	0.0000578
chr17	17819101	17819101	rs9913724	0.0000578
chr17	17819657	17819657	rs7208190	0.0000578
chr17	17823175	17823175	rs9890341	0.0000578
chr17	17824978	17824978	rs11078405	0.0000578
chr17	17826020	17826020	rs9912895	0.0000578
chr17	17826528	17826528	rs11869536	0.0000578
chr17	17826935	17826935	rs62064158	0.0000578
chr17	17827649	17827649	rs28428991	0.0000578
chr17	17828973	17828973	rs67253360	0.0000578
chr17	17829423	17829423	rs12452219	0.0000578
chr17	17829434	17829434	rs12452254	0.0000578
chr17	17830553	17830553	rs9904163	0.0000578
chr17	17831716	17831716	rs8073001	0.0000578
chr17	17833644	17833644	rs4077828	0.0000578
chr17	17834563	17834563	rs4077198	0.0000578
chr17	17837354	17837354	rs11656840	0.0000578
chr17	17839024	17839024	rs4341796	0.0000578
chr17	17840823	17840823	rs11078406	0.0000578
chr17	17841083	17841083	rs11078407	0.0000578
chr17	17841456	17841456	rs4244602	0.0000578
chr17	17843378	17843378	rs11657845	0.0000578
chr17	17843396	17843396	rs8070624	0.0000387
chr17	17844870	17844870	rs4470201	0.0000578
chr17	17845800	17845800	rs7224815	0.0000387
chr17	17848286	17848286	rs6502625	0.0000387
chr17	17848604	17848604	rs7221575	0.0000606
chr17	17849450	17849450	rs6502626	0.0000578
chr17	17851162	17851162	rs8065416	0.0000578
chr17	17852104	17852104	rs7214002	0.0000578
chr17	17852330	17852330	rs4534911	0.0000578
chr17	17852446	17852446	rs7214536	0.0000578
chr17	17853454	17853454	rs8077530	0.0000578
chr17	17853595	17853595	rs8076747	0.0000606
chr17	17853782	17853782	rs8078105	0.0000578
chr17	17857003	17857003	rs4257260	0.0000578
chr17	17857722	17857722	rs4553680	0.0000578
chr17	17858280	17858280	rs4413022	0.0000578
chr17	17858771	17858771	rs8065970	0.0000578
chr17	17859052	17859052	rs4414547	0.0000578
chr17	17859421	17859421	rs8070748	0.0000578
chr17	17861360	17861360	rs4616340	0.0000578
chr17	17864048	17864048	rs8080823	0.0000578
chr17	17865257	17865257	rs12603148	0.0000578
chr17	17866897	17866897	rs10048206	0.0000578
chr17	17867614	17867614	rs12600546	0.0000578
chr17	17871068	17871068	rs9908832	0.0000578
chr17	17871884	17871884	rs9635698	0.0000578
chr17	17872589	17872589	rs4343339	0.0000578
chr17	17878612	17878612	rs4321247	0.0000578
chr17	17883848	17883848	rs11871231	0.0000382
chr17	17884055	17884055	rs11869491	0.0000382
chr17	17884547	17884547	rs4072738	0.0000382
chr17	17884660	17884660	rs4072739	0.0000382
chr17	17888549	17888549	rs4459604	0.0000382
chr17	17891781	17891781	rs7207821	0.0000382
chr17	18092477	18092477	rs2925137	0.0000683
chr17	18092509	18092509	rs2925138	0.0000683
chr17	18093757	18093757	rs11869205	0.0000683
chr17	18093877	18093877	rs12946842	0.0000683
chr17	18096391	18096391	rs56021431	0.0000683
chr17	18097603	18097603	rs11871970	0.0000683
chr17	18099991	18099991	rs8071834	0.00000476
chr17	18102578	18102578	rs12150618	0.0000683
chr17	18104223	18104223	rs4924840	0.0000683
chr17	18104300	18104300	rs4924841	0.0000683
chr17	18111868	18111868	rs1378602	0.0000127
chr17	18113441	18113441	rs11870766	0.0000683
chr17	18114912	18114912	rs28641923	0.0000683
chr17	18117610	18117610	rs8069321	0.0000123
chr17	18121755	18121755	rs2360234	0.0000683
chr17	18124908	18124908	rs12939469	0.0000927
chr17	18125326	18125326	rs4925149	0.0000683
chr17	18125471	18125471	rs4925150	0.0000911
chr17	18127914	18127914	rs3794782	0.000000683
chr17	18128474	18128474	rs2605132	0.000086
chr17	18128865	18128865	rs182226671	0.0000683
chr17	18131087	18131087	rs2605135	0.00000511
chr17	18134354	18134354	rs2746026	0.00000147
chr17	18135401	18135401	rs2746027	0.0000911
chr17	18136750	18136750	rs2605136	0.0000911
chr17	18139400	18139400	rs2605137	0.0000911
chr17	18139896	18139896	rs2746028	0.000000683
chr17	18142740	18142740	rs2746029	0.000000683
chr17	18144683	18144683	rs2605138	0.000086
chr17	18144720	18144720	rs2245737	0.000000683
chr17	18145379	18145379	rs2746030	0.000086
chr17	18153301	18153301	rs2473657	0.000000716
chr17	43060768	43060768	rs75193889	5.85E-08
chr17	43149772	43149772	rs149455674	5.85E-08
chr17	43376447	43376447	rs2867316	8.29E-10
chr17	43376761	43376761	rs1352312	8.29E-10
chr17	43383484	43383484	rs4792847	0.00000771
chr17	43385349	43385349	rs12449740	8.19E-08
chr17	43389726	43389726	rs11869999	8.19E-08
chr17	43395178	43395178	rs4792849	2.02E-09
chr17	43401540	43401540	rs4328483	0.000000314
chr17	43403005	43403005	rs4792814	0.00000059
chr17	43413451	43413451	rs1000354	2.02E-09
chr17	43417273	43417273	rs17686238	1.32E-17
chr17	43472507	43472507	rs8327	3.46E-09
chr17	43473307	43473307	rs62064597	6.00E-08
chr17	43474668	43474668	rs62064598	6.00E-08
chr17	43476606	43476606	rs1230097	5.78E-14
chr17	43480701	43480701	rs62064600	6.00E-08
chr17	43480848	43480848	rs1230100	1.81E-12
chr17	43483551	43483551	rs56236914	6.00E-08
chr17	43484496	43484496	rs62064603	6.00E-08
chr17	43484598	43484598	rs73984391	6.00E-08
chr17	43484903	43484903	rs1808189	6.00E-08
chr17	43485551	43485551	rs62064637	6.00E-08
chr17	43487424	43487424	rs35389313	6.00E-08
chr17	43487574	43487574	rs35327136	6.00E-08
chr17	43487968	43487968	rs1230106	5.78E-14
chr17	43488382	43488382	rs8071011	6.00E-08
chr17	43488792	43488792	rs62064641	6.00E-08
chr17	43490853	43490853	rs62064643	6.00E-08
chr17	43491003	43491003	rs34063617	6.00E-08
chr17	43492357	43492357	rs12940792	6.00E-08
chr17	43492416	43492416	rs2102989	1.40E-12
chr17	43493504	43493504	rs71373560	6.00E-08
chr17	43493560	43493560	rs34915103	6.00E-08
chr17	43493835	43493835	rs12942951	6.00E-08
chr17	43495216	43495216	rs35884427	6.00E-08
chr17	43495235	43495235	rs12952504	6.00E-08
chr17	43495660	43495660	rs1230076	8.67E-13
chr17	43495852	43495852	rs34286926	6.00E-08
chr17	43496218	43496218	rs1230077	1.81E-13
chr17	43496465	43496465	rs56378631	6.00E-08
chr17	43497210	43497210	rs12952764	6.00E-08
chr17	43498180	43498180	rs35420583	6.00E-08
chr17	43498181	43498181	rs34792542	6.00E-08
chr17	43499328	43499328	rs35519908	6.00E-08
chr17	43499839	43499839	rs12942666	6.00E-08
chr17	43500377	43500377	rs2684699	5.78E-14
chr17	43500378	43500378	rs2684700	5.78E-14
chr17	43500477	43500477	rs62064645	6.00E-08
chr17	43500587	43500587	rs62064646	6.00E-08
chr17	43500621	43500621	rs62064647	6.00E-08
chr17	43500837	43500837	rs1230083	3.50E-13
chr17	43501442	43501442	rs7222389	6.00E-08
chr17	43501591	43501591	rs55648326	6.00E-08
chr17	43501599	43501599	rs1230085	5.78E-14
chr17	43501940	43501940	rs56212100	6.00E-08
chr17	43502012	43502012	rs55914643	6.00E-08
chr17	43502241	43502241	rs35626715	6.00E-08
chr17	43503000	43503000	rs62064651	6.00E-08
chr17	43503283	43503283	rs1230086	3.90E-13
chr17	43503284	43503284	rs76344126	6.00E-08
chr17	43503294	43503294	rs7209501	6.00E-08
chr17	43503947	43503947	rs1230087	3.32E-13
chr17	43507403	43507403	rs7220206	6.00E-08
chr17	43508223	43508223	rs12939187	6.00E-08
chr17	43508303	43508303	rs34018943	6.00E-08
chr17	43509310	43509310	rs62064652	6.00E-08
chr17	43509316	43509316	rs62064653	6.00E-08
chr17	43509778	43509778	rs56020833	6.00E-08
chr17	43510187	43510187	rs55642947	6.00E-08
chr17	43511435	43511435	rs34465449	6.00E-08
chr17	43512206	43512206	rs12946900	6.00E-08
chr17	43512318	43512318	rs56168933	6.00E-08
chr17	43512439	43512439	rs55790407	6.00E-08
chr17	43513441	43513441	rs11012	6.00E-08
chr17	43513551	43513551	rs9730	6.00E-08
chr17	43514954	43514954	rs62064655	6.00E-08
chr17	43515846	43515846	rs34363898	6.00E-08
chr17	43515885	43515885	rs36114997	6.00E-08
chr17	43517054	43517054	rs62064657	6.00E-08
chr17	43517252	43517252	rs35489312	6.00E-08
chr17	43519564	43519564	rs34887474	6.00E-08
chr17	43521161	43521161	rs62065376	6.00E-08
chr17	43521193	43521193	rs62065377	2.49E-33
chr17	43522361	43522361	rs62065378	6.00E-08
chr17	43524526	43524526	rs113575082	6.00E-08
chr17	43525365	43525365	rs62065379	6.00E-08
chr17	43527025	43527025	rs62065380	6.00E-08
chr17	43527323	43527323	rs112538459	6.00E-08
chr17	43529293	43529293	rs2077606	6.00E-08
chr17	43530550	43530550	rs56278545	5.78E-14
chr17	43534322	43534322	rs8075717	5.90E-14
chr17	43534353	43534353	rs2960000	6.00E-08
chr17	43536743	43536743	rs56005713	6.00E-08
chr17	43538523	43538523	rs111423688	6.00E-08
chr17	43538807	43538807	rs62065389	6.00E-08
chr17	43539968	43539968	rs77099723	6.00E-08
chr17	43541627	43541627	rs2139890	6.00E-08
chr17	43541656	43541656	rs3946526	6.00E-08
chr17	43544379	43544379	rs55663797	6.00E-08
chr17	43545893	43545893	rs1879581	6.00E-08
chr17	43546057	43546057	rs62065399	6.00E-08
chr17	43550107	43550107	rs2090847	6.00E-08
chr17	43551083	43551083	rs55746869	6.00E-08
chr17	43551151	43551151	rs12950965	6.00E-08
chr17	43551523	43551523	rs62065403	6.00E-08
chr17	43552537	43552537	rs71238846	6.00E-08
chr17	43552717	43552717	rs147243132	6.00E-08
chr17	43552812	43552812	rs71227520	6.00E-08
chr17	43552921	43552921	rs12452273	6.00E-08
chr17	43555253	43555253	rs56192752	6.00E-08
chr17	43556652	43556652	rs62065436	6.00E-08
chr17	43556807	43556807	rs55925547	6.00E-08
chr17	43556862	43556862	rs56159231	6.00E-08
chr17	43556982	43556982	rs55643511	6.00E-08
chr17	43558092	43558092	rs62065438	6.00E-08
chr17	43563093	43563093	rs62065441	6.00E-08
chr17	43563304	43563304	rs112275793	6.00E-08
chr17	43563305	43563305	rs112995489	6.00E-08
chr17	43563349	43563349	rs111960572	6.00E-08
chr17	43563894	43563894	rs62065442	6.00E-08
chr17	43565599	43565599	rs62065444	6.00E-08
chr17	43567175	43567175	rs1879585	6.00E-08
chr17	43567337	43567337	rs1879586	6.00E-08
chr17	43570407	43570407	rs62065450	6.00E-08
chr17	43661751	43661751	rs2693359	0.0000116
chr17	43663247	43663247	rs1724390	1.00E-28
chr17	44012915	44012915	rs77924424	1.00E-28
chr17	44012989	44012989	rs62061719	1.00E-28
chr17	44013024	44013024	rs17650381	1.00E-28
chr17	44013103	44013103	rs17650417	1.00E-28
chr17	44013189	44013189	rs62061720	1.00E-28
chr17	44013346	44013346	rs62061721	1.00E-28
chr17	44013483	44013483	rs113756354	1.00E-28
chr17	44014137	44014137	rs12150460	1.00E-28
chr17	44014263	44014263	rs12150195	1.00E-28
chr17	44014981	44014981	rs62061723	1.00E-28
chr17	44014982	44014982	rs62061724	1.00E-28
chr17	44015446	44015446	rs12150229	1.00E-28
chr17	44015464	44015464	rs12150230	1.00E-28
chr17	44015624	44015624	rs12150576	1.00E-28
chr17	44015745	44015745	rs12150235	1.00E-28
chr17	44015816	44015816	rs12150242	1.00E-28
chr17	44016157	44016157	rs62061725	1.00E-28
chr17	44017124	44017124	rs62061727	1.00E-28
chr17	44017180	44017180	rs62061728	1.00E-28
chr17	44017342	44017342	rs62061730	1.00E-28
chr17	44017666	44017666	rs62061731	1.00E-28
chr17	44018399	44018399	rs62061733	1.00E-28
chr17	44018488	44018488	rs62061734	1.00E-28
chr17	44018519	44018519	rs7210219	1.00E-28
chr17	44019107	44019107	rs111825734	1.00E-28
chr17	44019479	44019479	rs62062768	1.00E-28
chr17	44019680	44019680	rs62062770	1.00E-28
chr17	44020282	44020282	rs62062771	1.00E-28
chr17	44020314	44020314	rs62062772	1.00E-28
chr17	44021061	44021061	rs79115768	1.00E-28
chr17	44021218	44021218	rs28416808	1.00E-28
chr17	44021699	44021699	rs2316784	1.00E-28
chr17	44021717	44021717	rs4327091	1.00E-28
chr17	44021744	44021744	rs4479290	1.00E-28
chr17	44021960	44021960	rs62062775	0.000000408
chr17	44022043	44022043	rs62062776	1.00E-28
chr17	44022068	44022068	rs62062777	1.00E-28
chr17	44022319	44022319	rs75839508	1.00E-28
chr17	44022376	44022376	rs75686108	1.00E-28
chr17	44022433	44022433	rs79765413	1.00E-28
chr17	44022434	44022434	rs78834738	1.00E-28
chr17	44022528	44022528	rs62062778	1.00E-28
chr17	44022577	44022577	rs62062779	1.00E-28
chr17	44022593	44022593	rs62062780	1.00E-28
chr17	44022632	44022632	rs62062781	1.00E-28
chr17	44023087	44023087	rs62062782	1.00E-28
chr17	44024552	44024552	rs62062784	1.00E-28
chr17	44024562	44024562	rs62062785	1.00E-28
chr17	44024660	44024660	rs62062786	1.00E-28
chr17	44024865	44024865	rs62062787	1.00E-28
chr17	44024906	44024906	rs62062788	1.00E-28
chr17	44025033	44025033	rs62062789	1.00E-28
chr17	44025045	44025045	rs62062790	1.00E-28
chr17	44025347	44025347	rs62062792	1.00E-28
chr17	44025592	44025592	rs78026984	1.00E-28
chr17	44026321	44026321	rs62062793	1.00E-28
chr17	44026478	44026478	rs78556223	1.00E-28
chr17	44026490	44026490	rs77266933	1.00E-28
chr17	44026495	44026495	rs74531363	1.00E-28
chr17	44026548	44026548	rs242561	1.00E-28
chr17	44026739	44026739	rs242562	0.0000041
chr17	44027090	44027090	rs62062795	1.00E-28
chr17	44027316	44027316	rs62062796	1.00E-28
chr17	44027383	44027383	rs62062798	1.00E-28
chr17	44027521	44027521	rs62062799	1.00E-28
chr17	44028011	44028011	rs62062801	1.00E-28
chr17	44044823	44044823	rs75145092	1.00E-28
chr17	44044985	44044985	rs17572147	1.00E-28
chr17	44045474	44045474	rs77513497	1.00E-28
chr17	44045974	44045974	rs17572169	1.00E-28
chr17	44046202	44046202	rs62063296	1.00E-28
chr17	44047609	44047609	rs74373419	1.00E-28
chr17	44047802	44047802	rs62063297	1.00E-28
chr17	44048323	44048323	rs62063298	1.00E-28
chr17	44048943	44048943	rs62063302	1.00E-28
chr17	44049133	44049133	rs62063303	1.00E-28
chr17	44049329	44049329	rs75242405	1.00E-28
chr17	44049550	44049550	rs17651093	1.00E-28
chr17	44049867	44049867	rs17572248	1.00E-28
chr17	44050340	44050340	rs17651134	1.00E-28
chr17	44050395	44050395	rs62063306	1.00E-28
chr17	44050463	44050463	rs62063774	1.00E-28
chr17	44050828	44050828	rs9896485	1.53E-08
chr17	44050850	44050850	rs62063776	1.00E-28
chr17	44051404	44051404	rs10514889	1.98E-08
chr17	44051409	44051409	rs34619181	0.00000719
chr17	44051588	44051588	rs117124984	1.00E-28
chr17	44051589	44051589	rs118087478	1.00E-28
chr17	44051846	44051846	rs1800547	1.00E-28
chr17	44051924	44051924	rs17651213	1.00E-28
chr17	44052009	44052009	rs17572361	1.00E-28
chr17	44052733	44052733	rs78104015	1.00E-28
chr17	44053171	44053171	rs62063777	1.00E-28
chr17	44053448	44053448	rs2217394	1.00E-28
chr17	44054433	44054433	rs3785883	0.0000141
chr17	44054596	44054596	rs17572495	1.00E-28
chr17	44054671	44054671	rs62063779	1.00E-28
chr17	44055638	44055638	rs754513	1.00E-28
chr17	44055647	44055647	rs754512	1.00E-28
chr17	44056097	44056097	rs13313562	0.00000719
chr17	44056238	44056238	rs62063780	1.00E-28
chr17	44056433	44056433	rs2163129	1.00E-28
chr17	44056434	44056434	rs2163130	1.00E-28
chr17	44056767	44056767	rs1981997	2.02E-07
chr17	44057595	44057595	rs3785884	1.00E-28
chr17	44058004	44058004	rs17572613	1.00E-28
chr17	44058017	44058017	rs77527347	1.00E-28
chr17	44058111	44058111	rs2435206	0.00000574
chr17	44058629	44058629	rs17572627	1.00E-28
chr17	44058716	44058716	rs62063782	1.00E-28
chr17	44058861	44058861	rs17651483	1.00E-28
chr17	44058928	44058928	rs2435207	0.00000499
chr17	44059408	44059408	rs7209922	0.0000287
chr17	44059775	44059775	rs62063784	1.00E-28
chr17	44060248	44060248	rs56234850	1.00E-28
chr17	44060775	44060775	rs63750417	1.00E-28
chr17	44061036	44061036	rs62063787	1.00E-28
chr17	44061278	44061278	rs17651549	1.00E-28
chr17	44061893	44061893	rs2435209	0.0000221
chr17	44061894	44061894	rs2435210	0.0000224
chr17	44063244	44063244	rs2435211	0.0000205
chr17	44064851	44064851	rs8079215	0.0000169
chr17	44065263	44065263	rs713522	9.62E-16
chr17	44065410	44065410	rs10445371	1.00E-28
chr17	44065669	44065669	rs919461	1.00E-28
chr17	44065740	44065740	rs919462	1.00E-28
chr17	44065901	44065901	rs919464	1.00E-28
chr17	44066088	44066088	rs62063794	1.00E-28
chr17	44066172	44066172	rs112385572	1.00E-28
chr17	44066995	44066995	rs113134013	1.00E-28
chr17	44067046	44067046	rs76357066	1.00E-28
chr17	44067400	44067400	rs10445337	1.00E-28
chr17	44067508	44067508	rs79447161	1.00E-28
chr17	44067682	44067682	rs10445338	1.00E-28
chr17	44068112	44068112	rs75743061	1.00E-28
chr17	44068238	44068238	rs62063795	1.00E-28
chr17	44068289	44068289	rs62063796	1.00E-28
chr17	44068294	44068294	rs62063797	1.00E-28
chr17	44068481	44068481	rs76618565	1.00E-28
chr17	44068924	44068924	rs1052551	1.00E-28
chr17	44069180	44069180	rs62063799	1.00E-28
chr17	44069687	44069687	rs17651857	1.00E-28
chr17	44069768	44069768	rs74759276	1.00E-28
chr17	44069840	44069840	rs17651887	1.00E-28
chr17	44069970	44069970	rs78599197	1.00E-28
chr17	44070545	44070545	rs55662347	1.00E-28
chr17	44070583	44070583	rs2471737	1.78E-15
chr17	44070956	44070956	rs55913645	1.00E-28
chr17	44071089	44071089	rs17573175	1.00E-28
chr17	44071294	44071294	rs62063845	1.00E-28
chr17	44071674	44071674	rs62063846	1.00E-28
chr17	44072017	44072017	rs55736025	1.00E-28
chr17	44072041	44072041	rs55886080	1.00E-28
chr17	44072423	44072423	rs75944932	1.00E-28
chr17	44072854	44072854	rs17573245	1.00E-28
chr17	44072984	44072984	rs112572874	1.00E-28
chr17	44073027	44073027	rs17652036	1.00E-28
chr17	44073062	44073062	rs62063849	1.00E-28
chr17	44073145	44073145	rs17652066	1.00E-28
chr17	44073739	44073739	rs62063850	1.00E-28
chr17	44073889	44073889	rs1052553	1.00E-28
chr17	44073973	44073973	rs17652121	1.00E-28
chr17	44074435	44074435	rs62063851	1.00E-28
chr17	44074613	44074613	rs62063853	1.00E-28
chr17	44074619	44074619	rs62063854	1.00E-28
chr17	44075099	44075099	rs2004673	1.00E-28
chr17	44075535	44075535	rs62063855	1.00E-28
chr17	44075837	44075837	rs1078269	1.00E-28
chr17	44075901	44075901	rs1078268	1.00E-28
chr17	44076665	44076665	rs62063857	1.00E-28
chr17	44077850	44077850	rs56301633	1.00E-28
chr17	44078616	44078616	rs62063859	1.00E-28
chr17	44078832	44078832	rs62064660	1.00E-28
chr17	44078892	44078892	rs62064661	1.00E-28
chr17	44078982	44078982	rs2435201	2.46E-16
chr17	44079721	44079721	rs62064662	1.00E-28
chr17	44080039	44080039	rs62064663	1.00E-28
chr17	44080408	44080408	rs113894932	1.00E-28
chr17	44081224	44081224	rs17573509	1.00E-28
chr17	44081462	44081462	rs62064664	1.00E-28
chr17	44082181	44082181	rs111324579	1.00E-28
chr17	44082432	44082432	rs112310745	1.00E-28
chr17	44082441	44082441	rs74450848	1.00E-28
chr17	44082446	44082446	rs74846646	1.00E-28
chr17	44082514	44082514	rs62064666	1.00E-28
chr17	44082528	44082528	rs62064667	1.00E-28
chr17	44082603	44082603	rs17573593	1.00E-28
chr17	44082981	44082981	rs62064668	1.00E-28
chr17	44083081	44083081	rs17573607	1.00E-28
chr17	44083323	44083323	rs17652337	1.00E-28
chr17	44083948	44083948	rs8067056	1.71E-17
chr17	44084157	44084157	rs113316734	1.00E-28
chr17	44084533	44084533	rs74829364	1.00E-28
chr17	44084676	44084676	rs62064669	1.00E-28
[truncated: 441 more rows]
