# Supplementary material for: Parkinson's disease-associated genetic variation is linked to quantitative expression of inflammatory genes
Source: PLoS One. 2017 Apr 13;12(4):e0175882. doi: 10.1371/journal.pone.0175882 (PMC5391096; doi:10.1371/journal.pone.0175882)
Supplement: S3 File — 795 egenes associated with PD risk with annotations indicating each additional filtering step. (TXT) [file pone.0175882.s005.txt]

gene_name	gene	gene_chr	gene_start	gene_stop	gene_type	correlation_between_GWAS_v_eQTL?(Y/n)	eSNP_overlap_superenhancer?(Y/n)	eSNP_breaks_motif(Y/n)
AC005082.1	ENSG00000214871.3	7	23210760	23234503	protein_coding	Y	Y	Y
AC079630.2	ENSG00000223914.1	12	40550041	40561509	lincRNA	Y	Y	Y
AF131215.2	ENSG00000255310.2	8	10965298	10967236	sense_intronic	Y	Y	Y
ARHGAP27	ENSG00000159314.7	17	43471275	43511787	protein_coding	Y	Y	Y
ARL17B	ENSG00000228696.4	17	44352150	44439130	protein_coding	Y	Y	Y
ATP5G2	ENSG00000135390.13	12	54026510	54071192	protein_coding	Y	Y	Y
BIN3	ENSG00000147439.7	8	22480054	22526661	protein_coding	Y	Y	Y
BLK	ENSG00000136573.8	8	11351510	11422113	protein_coding	Y	Y	Y
CCHCR1	ENSG00000204536.9	6	31110216	31126015	protein_coding	Y	Y	Y
CD38	ENSG00000004468.8	4	15779898	15854853	protein_coding	Y	Y	Y
CDK2AP1	ENSG00000111328.2	12	123745528	123756881	protein_coding	Y	Y	Y
CHRNB1	ENSG00000170175.6	17	7348380	7361026	protein_coding	Y	Y	Y
CLN8	ENSG00000182372.6	8	1703944	1734738	protein_coding	Y	Y	Y
CRHR1	ENSG00000120088.10	17	43699267	43913194	protein_coding	Y	Y	Y
CRIPAK	ENSG00000179979.7	4	1385340	1389780	protein_coding	Y	Y	Y
CTD-2303H24.2	ENSG00000273018.1	17	18431887	18446301	processed_transcript	Y	Y	Y
CTSB	ENSG00000164733.16	8	11700033	11726957	protein_coding	Y	Y	Y
CYP17A1-AS1	ENSG00000203886.4	10	104592478	104594273	antisense	Y	Y	Y
DGKQ	ENSG00000145214.9	4	952675	980683	protein_coding	Y	Y	Y
DND1P1	ENSG00000264070.1	17	43663237	43664295	pseudogene	Y	Y	Y
FAM106A	ENSG00000213077.5	17	18427880	18430160	protein_coding	Y	Y	Y
FAM167A	ENSG00000154319.10	8	11278972	11332224	protein_coding	Y	Y	Y
FAM200B	ENSG00000237765.2	4	15686305	15692070	protein_coding	Y	Y	Y
FAM47E	ENSG00000189157.9	4	77135193	77204933	protein_coding	Y	Y	Y
FAM47E-STBD1	ENSG00000118804.7	4	77227179	77228142	protein_coding	Y	Y	Y
FDFT1	ENSG00000079459.8	8	11653082	11696818	protein_coding	Y	Y	Y
FGFRL1	ENSG00000127418.10	4	1003724	1020685	protein_coding	Y	Y	Y
GAK	ENSG00000178950.12	4	843065	926161	protein_coding	Y	Y	Y
GALC	ENSG00000054983.12	14	88359700	88460009	protein_coding	Y	Y	Y
GRAMD4	ENSG00000075240.12	22	46971909	47075688	protein_coding	Y	Y	Y
HCG27	ENSG00000206344.6	6	31165537	31171745	protein_coding	Y	Y	Y
HLA-B	ENSG00000234745.5	6	31321649	31324965	protein_coding	Y	Y	Y
HLA-DQA1	ENSG00000196735.7	6	32595956	32611429	protein_coding	Y	Y	Y
HLA-DQA2	ENSG00000237541.3	6	32709119	32714992	protein_coding	Y	Y	Y
HLA-DQB1	ENSG00000179344.12	6	32627244	32636160	protein_coding	Y	Y	Y
HLA-DQB1-AS1	ENSG00000223534.1	6	32628132	32628506	antisense	Y	Y	Y
HLA-DRB1	ENSG00000196126.6	6	32546546	32557625	protein_coding	Y	Y	Y
HLA-DRB5	ENSG00000198502.5	6	32485120	32498064	protein_coding	Y	Y	Y
HLA-DRB6	ENSG00000229391.3	6	32520490	32527799	pseudogene	Y	Y	Y
KANSL1	ENSG00000120071.8	17	44107282	44302733	protein_coding	Y	Y	Y
KAT8	ENSG00000103510.15	16	31127075	31142714	protein_coding	Y	Y	Y
KLHL7-AS1	ENSG00000230658.1	7	23140847	23145322	lincRNA	Y	Y	Y
LACTB	ENSG00000103642.7	15	63413999	63434260	protein_coding	Y	Y	Y
LINC00926	ENSG00000247982.2	15	57592563	57599959	lincRNA	Y	Y	Y
LRRC37A4P	ENSG00000214425.2	17	43578685	43623042	pseudogene	Y	Y	Y
LRRK2	ENSG00000188906.9	12	40590546	40763087	protein_coding	Y	Y	Y
LSM7	ENSG00000130332.10	19	2321516	2328619	protein_coding	Y	Y	Y
LTK	ENSG00000062524.11	15	41795836	41806085	protein_coding	Y	Y	Y
LY6G5C	ENSG00000204428.8	6	31644461	31651817	protein_coding	Y	Y	Y
MARCKSL1P1	ENSG00000213277.3	10	104935311	104935851	pseudogene	Y	Y	Y
MCM6	ENSG00000076003.4	2	136597196	136633996	protein_coding	Y	Y	Y
MMRN1	ENSG00000138722.5	4	90800683	90875780	protein_coding	Y	Y	Y
MPI	ENSG00000178802.13	15	75182346	75191798	protein_coding	Y	Y	Y
MRPS18AP1	ENSG00000229759.1	3	48297840	48298428	pseudogene	Y	Y	Y
NAPB	ENSG00000125814.13	20	23355159	23402125	protein_coding	Y	Y	Y
NICN1-AS1	ENSG00000235261.1	3	49460379	49461864	antisense	Y	Y	Y
NOTCH4	ENSG00000204301.5	6	32164101	32191844	protein_coding	Y	Y	Y
NUCKS1	ENSG00000069275.12	1	205688655	205719404	protein_coding	Y	Y	Y
PPCDC	ENSG00000138621.7	15	75315896	75409803	protein_coding	Y	Y	Y
PPM1A	ENSG00000100614.13	14	60712470	60765805	protein_coding	Y	Y	Y
RAB7L1	ENSG00000117280.8	1	205737114	205744588	protein_coding	Y	Y	Y
RNF40	ENSG00000103549.17	16	30774439	30787628	protein_coding	Y	Y	Y
RP11-115L11.1	ENSG00000214846.4	4	15732585	15733250	pseudogene	Y	Y	Y
RP11-148O21.4	ENSG00000255518.1	8	11413760	11415531	antisense	Y	Y	Y
RP11-18I14.10	ENSG00000269609.1	10	104209574	104220863	processed_transcript	Y	Y	Y
RP11-244F12.2	ENSG00000259627.1	15	63362224	63364110	antisense	Y	Y	Y
RP11-259G18.3	ENSG00000262539.1	17	44336917	44337972	pseudogene	Y	Y	Y
RP11-282O18.3	ENSG00000235423.4	12	123736577	123746030	antisense	Y	Y	Y
RP11-63A1.2	ENSG00000262031.1	17	44987108	44988878	lincRNA	Y	Y	Y
RP11-665C16.6	ENSG00000258413.1	14	55729485	55738793	lincRNA	Y	Y	Y
RP11-707O23.5	ENSG00000263503.1	17	43678235	43679706	pseudogene	Y	Y	Y
RP11-798G7.8	ENSG00000266918.1	17	43608943	43611204	lincRNA	Y	Y	Y
RP11-849F2.8	ENSG00000269928.1	17	8128139	8128798	lincRNA	Y	Y	Y
RP4-756G23.5	ENSG00000235513.1	22	41605126	41613631	antisense	Y	Y	Y
RPAP1	ENSG00000103932.7	15	41809374	41836467	protein_coding	Y	Y	Y
SCARB2	ENSG00000138760.4	4	77079890	77135046	protein_coding	Y	Y	Y
SHMT1	ENSG00000176974.13	17	18231187	18266856	protein_coding	Y	Y	Y
SLC26A1	ENSG00000145217.9	4	972861	987228	protein_coding	Y	Y	Y
SND1	ENSG00000197157.6	7	127292234	127732659	protein_coding	Y	Y	Y
SOCS4	ENSG00000180008.8	14	55493948	55516206	protein_coding	Y	Y	Y
SPTSSB	ENSG00000196542.4	3	161062580	161090668	protein_coding	Y	Y	Y
STAP1	ENSG00000035720.3	4	68424446	68473055	protein_coding	Y	Y	Y
STK39	ENSG00000198648.6	2	168810530	169104651	protein_coding	Y	Y	Y
STX1B	ENSG00000099365.5	16	31000577	31021949	protein_coding	Y	Y	Y
TMEM163	ENSG00000152128.13	2	135213330	135476570	protein_coding	Y	Y	Y
TNFSF12	ENSG00000239697.6	17	7453095	7461207	protein_coding	Y	Y	Y
TOM1L2	ENSG00000175662.13	17	17746828	17875736	protein_coding	Y	Y	Y
TOP3A	ENSG00000177302.10	17	18174742	18218321	protein_coding	Y	Y	Y
TXNDC15	ENSG00000113621.10	5	134209493	134237215	protein_coding	Y	Y	Y
UBL7	ENSG00000138629.11	15	74738318	74753523	protein_coding	Y	Y	Y
UVSSA	ENSG00000163945.11	4	1341054	1381837	protein_coding	Y	Y	Y
VAMP4	ENSG00000117533.10	1	171669300	171711387	protein_coding	Y	Y	Y
WNT3	ENSG00000108379.5	17	44839872	44910424	protein_coding	Y	Y	Y
XXbac-BPG248L24.12	ENSG00000271581.1	6	31324424	31325414	pseudogene	Y	Y	Y
XXbac-BPG299F13.17	ENSG00000272501.1	6	31162977	31165814	antisense	Y	Y	Y
C8orf58	ENSG00000241852.5	8	22457114	22461663	protein_coding	Y	Y	n
CRHR1-IT1	ENSG00000204650.9	17	43697694	43725582	pseudogene	Y	Y	n
HLA-DQB2	ENSG00000232629.4	6	32723875	32731311	protein_coding	Y	Y	n
NEIL2	ENSG00000154328.11	8	11627148	11644855	protein_coding	Y	Y	n
NUDT2	ENSG00000164978.13	9	34329504	34343709	protein_coding	Y	Y	n
AC005082.12	ENSG00000226816.2	7	23245632	23247664	lincRNA	Y	n	NA
AC011526.1	ENSG00000267107.2	19	41960074	42006559	lincRNA	Y	n	NA
AC013718.1	ENSG00000255674.1	2	135213767	135214178	pseudogene	Y	n	NA
AC016725.4	ENSG00000224043.3	2	135493034	135676280	antisense	Y	n	NA
AC064850.4	ENSG00000235651.1	2	136268116	136269513	pseudogene	Y	n	NA
AF131215.9	ENSG00000269918.1	8	10962201	10964214	sense_intronic	Y	n	NA
AL022393.7	ENSG00000216901.1	6	28143966	28144452	pseudogene	Y	n	NA
ALG1L13P	ENSG00000253981.1	8	8095196	8101562	pseudogene	Y	n	NA
ARL17A	ENSG00000185829.11	17	44594068	44657088	protein_coding	Y	n	NA
ATF6B	ENSG00000213676.6	6	32084257	32096030	protein_coding	Y	n	NA
ATP1B2	ENSG00000129244.4	17	7549945	7561086	protein_coding	Y	n	NA
ATPAF2	ENSG00000171953.11	17	17891700	17942523	protein_coding	Y	n	NA
B3GALNT1	ENSG00000169255.9	3	160801671	160822337	protein_coding	Y	n	NA
C4B	ENSG00000224389.4	6	31982539	32003195	protein_coding	Y	n	NA
CAB39L	ENSG00000102547.14	13	49882786	49994611	protein_coding	Y	n	NA
CASC16	ENSG00000249231.3	16	52586002	52686017	lincRNA	Y	n	NA
CCKBR	ENSG00000110148.5	11	6280966	6293357	protein_coding	Y	n	NA
CTA-398F10.2	ENSG00000254153.1	8	8314419	8318847	lincRNA	Y	n	NA
CTD-2020K17.1	ENSG00000267121.1	17	43268298	43299589	antisense	Y	n	NA
CTD-2336O2.1	ENSG00000253982.1	8	1710156	1712668	antisense	Y	n	NA
CTD-2514C3.1	ENSG00000204556.4	20	25999468	26001320	pseudogene	Y	n	NA
CYP21A1P	ENSG00000204338.4	6	31973413	31976228	pseudogene	Y	n	NA
CYP21A2	ENSG00000231852.2	6	32006042	32008548	protein_coding	Y	n	NA
DDX39B	ENSG00000198563.9	6	31502263	31509714	protein_coding	Y	n	NA
DRG2	ENSG00000108591.5	17	17991200	18011285	protein_coding	Y	n	NA
ERI1	ENSG00000104626.10	8	8859657	8974256	protein_coding	Y	n	NA
FAM215B	ENSG00000232300.1	17	44636196	44640161	sense_intronic	Y	n	NA
FAM86B3P	ENSG00000173295.3	8	8086117	8097552	pseudogene	Y	n	NA
GPNMB	ENSG00000136235.11	7	23275586	23314727	protein_coding	Y	n	NA
GZF1	ENSG00000125812.11	20	23342787	23353700	protein_coding	Y	n	NA
HCG23	ENSG00000228962.1	6	32358287	32361463	antisense	Y	n	NA
HLA-C	ENSG00000204525.10	6	31236526	31239882	protein_coding	Y	n	NA
HLA-DOB	ENSG00000241106.2	6	32780540	32781248	protein_coding	Y	n	NA
HSD3B7	ENSG00000099377.9	16	30996519	31000473	protein_coding	Y	n	NA
ITPA	ENSG00000125877.8	20	3189514	3204516	protein_coding	Y	n	NA
KANSL1-AS1	ENSG00000214401.4	17	44270942	44274089	antisense	Y	n	NA
KRT17P2	ENSG00000186831.7	17	18330175	18335162	pseudogene	Y	n	NA
LAMP3	ENSG00000078081.3	3	182840001	182881627	protein_coding	Y	n	NA
LGALS9C	ENSG00000171916.12	17	18380051	18398259	protein_coding	Y	n	NA
LLGL1	ENSG00000131899.6	17	18128901	18146136	protein_coding	Y	n	NA
LRRC37A	ENSG00000176681.10	17	44370099	44415160	protein_coding	Y	n	NA
LRRC37A17P	ENSG00000263142.1	17	45055847	45131935	pseudogene	Y	n	NA
LRRC37A2	ENSG00000238083.3	17	44588877	44630815	protein_coding	Y	n	NA
LZTS3	ENSG00000088899.10	20	3143263	3154192	protein_coding	Y	n	NA
MAPT	ENSG00000186868.11	17	43971748	44105700	protein_coding	Y	n	NA
MCCC1	ENSG00000078070.7	3	182733006	182833863	protein_coding	Y	n	NA
MCCC1-AS1	ENSG00000243368.2	3	182734043	182735596	antisense	Y	n	NA
MYO15A	ENSG00000091536.12	17	18012020	18083116	protein_coding	Y	n	NA
NAAA	ENSG00000138744.10	4	76831809	76861413	protein_coding	Y	n	NA
NDUFAF1	ENSG00000137806.4	15	41679551	41694717	protein_coding	Y	n	NA
NSFP1	ENSG00000260075.1	17	44450221	44564507	pseudogene	Y	n	NA
NUPL2	ENSG00000136243.12	7	23221446	23240628	protein_coding	Y	n	NA
PLEKHM1	ENSG00000225190.4	17	43513266	43568115	protein_coding	Y	n	NA
POU5F1	ENSG00000204531.11	6	31132119	31148508	protein_coding	Y	n	NA
PRRT1	ENSG00000204314.6	6	32116136	32120949	protein_coding	Y	n	NA
PSORS1C2	ENSG00000204538.3	6	31106749	31107127	protein_coding	Y	n	NA
RNF5	ENSG00000204308.6	6	32146131	32148570	protein_coding	Y	n	NA
RP11-101K23.1	ENSG00000239397.1	12	46397821	46398468	pseudogene	Y	n	NA
RP11-196G11.2	ENSG00000260911.1	16	31054471	31061201	lincRNA	Y	n	NA
RP11-259G18.1	ENSG00000261575.2	17	44344403	44346060	pseudogene	Y	n	NA
RP11-259G18.2	ENSG00000262500.1	17	44320972	44322410	pseudogene	Y	n	NA
RP11-290F24.3	ENSG00000254444.1	11	6129365	6206806	sense_overlapping	Y	n	NA
RP11-389K14.3	ENSG00000231107.1	9	93063184	93195787	lincRNA	Y	n	NA
RP11-62H7.2	ENSG00000233609.3	8	8818710	8836535	pseudogene	Y	n	NA
RP11-669E14.6	ENSG00000262372.1	17	44112679	44113136	antisense	Y	n	NA
RP11-793H13.11	ENSG00000270175.1	12	53893946	53894720	antisense	Y	n	NA
RP11-798G7.5	ENSG00000131484.3	17	43580626	43612076	antisense	Y	n	NA
RP11-995C19.2	ENSG00000266497.1	17	44581312	44586705	pseudogene	Y	n	NA
RP5-874C20.3	ENSG00000197062.7	6	28234788	28245974	pseudogene	Y	n	NA
RPS26P8	ENSG00000204652.5	17	43685909	43686349	pseudogene	Y	n	NA
SGK223	ENSG00000182319.5	8	8175258	8244008	protein_coding	Y	n	NA
SKIV2L	ENSG00000204351.7	6	31927074	31937532	protein_coding	Y	n	NA
SNORD48	ENSG00000201823.1	6	31803040	31803103	snoRNA	Y	n	NA
STX4	ENSG00000103496.10	16	31044210	31054296	protein_coding	Y	n	NA
TAP2	ENSG00000204267.9	6	32789610	32796811	protein_coding	Y	n	NA
TCF19	ENSG00000137310.7	6	31126319	31131992	protein_coding	Y	n	NA
TMEM175	ENSG00000127419.12	4	926175	952444	protein_coding	Y	n	NA
TMEM180	ENSG00000138111.10	10	104221149	104236802	protein_coding	Y	n	NA
TNFSF13	ENSG00000161955.12	17	7461609	7462614	protein_coding	Y	n	NA
TUBBP5	ENSG00000159247.8	9	141044565	141071821	pseudogene	Y	n	NA
UBXN4	ENSG00000144224.12	2	136499189	136542625	protein_coding	Y	n	NA
VARS2	ENSG00000137411.12	6	30881982	30894236	protein_coding	Y	n	NA
VKORC1	ENSG00000167397.10	16	31104104	31107301	protein_coding	Y	n	NA
XXbac-BPG181B23.7	ENSG00000272221.1	6	31362066	31363272	lincRNA	Y	n	NA
XXbac-BPG300A18.13	ENSG00000273333.1	6	32152516	32153659	3prime_overlapping_ncrna	Y	n	NA
ZC3H7B	ENSG00000100403.10	22	41697526	41756151	protein_coding	Y	n	NA
ZNF204P	ENSG00000204789.3	6	27325604	27339304	pseudogene	Y	n	NA
ZNF391	ENSG00000124613.4	6	27342394	27371683	protein_coding	Y	n	NA
ZNF668	ENSG00000167394.8	16	31075134	31085641	protein_coding	Y	n	NA
AAK1	ENSG00000115977.14	2	69694919	69901481	protein_coding	n	NA	NA
ABCB9	ENSG00000150967.13	12	123405498	123457705	protein_coding	n	NA	NA
ABCF3	ENSG00000161204.7	3	183903811	183911795	protein_coding	n	NA	NA
ABHD12	ENSG00000100997.14	20	25275379	25371619	protein_coding	n	NA	NA
ABO	ENSG00000175164.9	9	136132796	136150617	processed_transcript	n	NA	NA
ABT1	ENSG00000146109.3	6	26597180	26600278	protein_coding	n	NA	NA
AC004471.10	ENSG00000272682.1	22	19111822	19115962	lincRNA	n	NA	NA
AC004980.10	ENSG00000214243.3	7	76279718	76280214	pseudogene	n	NA	NA
AC004980.8	ENSG00000250778.1	7	76150928	76151391	pseudogene	n	NA	NA
AC004980.9	ENSG00000230305.2	7	76153832	76162009	pseudogene	n	NA	NA
AC005154.6	ENSG00000196295.7	7	30555925	30634425	processed_transcript	n	NA	NA
AC007276.5	ENSG00000227855.3	7	29689843	29782210	pseudogene	n	NA	NA
AC007319.1	ENSG00000224063.1	2	188056562	188419390	antisense	n	NA	NA
AC008073.7	ENSG00000232642.1	2	24388753	24397874	antisense	n	NA	NA
AC008073.9	ENSG00000223754.1	2	24422708	24424567	antisense	n	NA	NA
AC009228.1	ENSG00000242628.1	2	24437250	24444385	antisense	n	NA	NA
AC009336.24	ENSG00000226363.3	2	177042445	177043736	lincRNA	n	NA	NA
AC023481.1	ENSG00000231401.1	3	8406393	8408078	lincRNA	n	NA	NA
AC069282.6	ENSG00000225507.1	7	47996390	47996915	pseudogene	n	NA	NA
AC073464.7	ENSG00000232502.1	2	95426519	95426861	pseudogene	n	NA	NA
AC078852.1	ENSG00000254094.1	4	1350369	1351863	sense_intronic	n	NA	NA
AC087163.2	ENSG00000232344.2	17	17913957	17915136	pseudogene	n	NA	NA
AC087269.1	ENSG00000176305.5	8	8559666	8561616	pseudogene	n	NA	NA
AC091132.1	ENSG00000236234.1	17	43530210	43541431	antisense	n	NA	NA
AC093391.2	ENSG00000231890.3	2	136742746	136779888	antisense	n	NA	NA
AC107983.4	ENSG00000227077.2	17	18476045	18476415	pseudogene	n	NA	NA
AC122129.1	ENSG00000197815.3	17	17761583	17762295	pseudogene	n	NA	NA
AC139887.4	ENSG00000233799.1	4	758275	758862	antisense	n	NA	NA
ACO2	ENSG00000100412.11	22	41865129	41921352	protein_coding	n	NA	NA
ACTN1-AS1	ENSG00000259062.1	14	69446399	69454180	antisense	n	NA	NA
ACVR2A	ENSG00000121989.10	2	148602086	148683730	protein_coding	n	NA	NA
AF131216.5	ENSG00000255020.1	8	11203257	11205011	antisense	n	NA	NA
AGER	ENSG00000204305.9	6	32148745	32150978	protein_coding	n	NA	NA
AK3P3	ENSG00000230042.1	7	23168797	23169460	pseudogene	n	NA	NA
AL121656.5	ENSG00000236854.1	2	33152194	33153472	lincRNA	n	NA	NA
AL161915.1	ENSG00000212670.1	1	54569968	54571750	protein_coding	n	NA	NA
AL645941.1	ENSG00000212066.1	6	32904693	32904787	miRNA	n	NA	NA
ALDH18A1	ENSG00000059573.4	10	97365696	97416463	protein_coding	n	NA	NA
ALKBH5	ENSG00000091542.8	17	18086392	18113268	protein_coding	n	NA	NA
ALOX15B	ENSG00000179593.11	17	7942335	7952452	protein_coding	n	NA	NA
AMT	ENSG00000145020.10	3	49454211	49460186	protein_coding	n	NA	NA
ANKLE2	ENSG00000176915.10	12	133302254	133338474	protein_coding	n	NA	NA
ANKRD10	ENSG00000088448.10	13	111530887	111567416	protein_coding	n	NA	NA
ANKRD20A8P	ENSG00000229089.2	2	95476791	95523027	pseudogene	n	NA	NA
ANKRD42	ENSG00000137494.9	11	82904781	82967141	protein_coding	n	NA	NA
ANO5	ENSG00000171714.10	11	22214722	22304903	protein_coding	n	NA	NA
ANTXR2	ENSG00000163297.12	4	80822303	81046608	protein_coding	n	NA	NA
AP000344.4	ENSG00000227755.1	22	23788785	23803020	pseudogene	n	NA	NA
AP000345.1	ENSG00000178248.10	22	23804273	23829167	lincRNA	n	NA	NA
AP003026.1	ENSG00000256466.1	11	83167649	83168256	pseudogene	n	NA	NA
AP2M1	ENSG00000161203.9	3	183892477	183901879	protein_coding	n	NA	NA
APH1B	ENSG00000138613.9	15	63568217	63601325	protein_coding	n	NA	NA
ARF5	ENSG00000004059.6	7	127228399	127231142	protein_coding	n	NA	NA
ARHGAP22	ENSG00000128805.10	10	49654077	49864310	protein_coding	n	NA	NA
ARIH2	ENSG00000177479.15	3	48958913	49020412	protein_coding	n	NA	NA
ARL3	ENSG00000138175.8	10	104433488	104474164	protein_coding	n	NA	NA
ARL6IP4	ENSG00000182196.9	12	123466504	123467456	protein_coding	n	NA	NA
ART3	ENSG00000156219.12	4	76932337	77033955	protein_coding	n	NA	NA
AS3MT	ENSG00000214435.3	10	104629273	104629350	protein_coding	n	NA	NA
ASB1	ENSG00000065802.7	2	239335383	239360891	protein_coding	n	NA	NA
ATF6	ENSG00000118217.5	1	161736084	161933860	protein_coding	n	NA	NA
ATG14	ENSG00000126775.8	14	55833110	55878576	protein_coding	n	NA	NA
ATP7B	ENSG00000123191.9	13	52506809	52585630	protein_coding	n	NA	NA
ATRIP	ENSG00000164053.13	3	48488114	48506061	protein_coding	n	NA	NA
AXIN1	ENSG00000103126.10	16	337440	402673	protein_coding	n	NA	NA
BAG3	ENSG00000151929.5	10	121410882	121437331	protein_coding	n	NA	NA
BAG6	ENSG00000204463.8	6	31606805	31620170	protein_coding	n	NA	NA
BANK1	ENSG00000153064.7	4	102332443	102995969	protein_coding	n	NA	NA
BCKDK	ENSG00000103507.9	16	31117428	31124110	protein_coding	n	NA	NA
BECN1	ENSG00000126581.8	17	40963673	40985367	protein_coding	n	NA	NA
BIRC6	ENSG00000115760.9	2	32582096	32843966	protein_coding	n	NA	NA
BST1	ENSG00000109743.6	4	15704573	15739936	protein_coding	n	NA	NA
BTN2A2	ENSG00000124508.12	6	26383324	26395102	protein_coding	n	NA	NA
BTN3A1	ENSG00000026950.12	6	26402465	26415444	protein_coding	n	NA	NA
BTNL2	ENSG00000204290.6	6	32361740	32374905	protein_coding	n	NA	NA
C10orf62	ENSG00000203942.3	10	99349450	99350690	protein_coding	n	NA	NA
C14orf39	ENSG00000179008.4	14	60863187	60982261	protein_coding	n	NA	NA
C16orf3	ENSG00000221819.2	16	90095316	90096309	protein_coding	n	NA	NA
C16orf93	ENSG00000196118.7	16	30772519	30772656	protein_coding	n	NA	NA
C18orf63	ENSG00000206043.6	18	71983048	72026422	protein_coding	n	NA	NA
C1orf145	ENSG00000162913.9	1	228391207	228397465	protein_coding	n	NA	NA
C1orf68	ENSG00000198854.4	1	152691998	152692905	protein_coding	n	NA	NA
C2	ENSG00000166278.10	6	31865562	31912806	protein_coding	n	NA	NA
C2orf91	ENSG00000205086.5	2	42162508	42181406	protein_coding	n	NA	NA
C3orf20	ENSG00000131379.5	3	14716606	14814541	protein_coding	n	NA	NA
C4A	ENSG00000244731.3	6	31949801	31970458	protein_coding	n	NA	NA
C6orf10	ENSG00000204296.7	6	32256303	32339684	protein_coding	n	NA	NA
C7orf57	ENSG00000164746.9	7	48075108	48100901	protein_coding	n	NA	NA
C8orf12	ENSG00000184608.4	8	11225911	11296167	protein_coding	n	NA	NA
CACNA1B	ENSG00000148408.8	9	140772241	141019076	protein_coding	n	NA	NA
CAMLG	ENSG00000164615.3	5	134074191	134087847	protein_coding	n	NA	NA
CAST	ENSG00000153113.19	5	95860971	96115299	protein_coding	n	NA	NA
CBS	ENSG00000160200.13	21	44473301	44497053	protein_coding	n	NA	NA
CCAR2	ENSG00000158941.12	8	22462145	22476528	protein_coding	n	NA	NA
CCBL2	ENSG00000137944.12	1	89401456	89435150	protein_coding	n	NA	NA
CCDC144B	ENSG00000154874.10	17	18446302	18528930	pseudogene	n	NA	NA
CCDC158	ENSG00000163749.13	4	77234155	77343021	protein_coding	n	NA	NA
CCDC36	ENSG00000173421.12	3	49235861	49295537	protein_coding	n	NA	NA
CCDC43	ENSG00000180329.9	17	42757953	42761327	protein_coding	n	NA	NA
CCDC69	ENSG00000198624.8	5	150560613	150603706	protein_coding	n	NA	NA
CCDC71	ENSG00000177352.9	3	49199968	49203754	protein_coding	n	NA	NA
CCDC90B	ENSG00000137500.5	11	82976907	82997450	protein_coding	n	NA	NA
CCNT2	ENSG00000082258.8	2	135675805	135716912	protein_coding	n	NA	NA
CDC25A	ENSG00000164045.7	3	48198636	48229892	protein_coding	n	NA	NA
CEACAM21	ENSG00000007129.13	19	42071036	42093197	protein_coding	n	NA	NA
CEACAMP3	ENSG00000239736.2	19	42106090	42110612	pseudogene	n	NA	NA
CELSR3	ENSG00000008300.10	3	48673902	48700348	protein_coding	n	NA	NA
CENPC	ENSG00000145241.6	4	68337521	68411324	protein_coding	n	NA	NA
CEP152	ENSG00000103995.9	15	49005125	49103343	protein_coding	n	NA	NA
CHADL	ENSG00000100399.11	22	41631144	41636938	protein_coding	n	NA	NA
CHFR	ENSG00000072609.13	12	133416937	133485772	protein_coding	n	NA	NA
CHIA	ENSG00000134216.14	1	111833484	111863188	protein_coding	n	NA	NA
CHIAP2	ENSG00000203878.7	1	111822681	111828738	pseudogene	n	NA	NA
CKAP2	ENSG00000136108.10	13	53029564	53050763	protein_coding	n	NA	NA
CLDN23	ENSG00000253958.1	8	8559448	8561616	protein_coding	n	NA	NA
CLK3	ENSG00000179335.14	15	74890841	74932057	protein_coding	n	NA	NA
CLVS2	ENSG00000146352.8	6	123317116	123394072	protein_coding	n	NA	NA
CNGA4	ENSG00000132259.8	11	6255995	6265659	protein_coding	n	NA	NA
CNTNAP1	ENSG00000108797.7	17	40836054	40851832	protein_coding	n	NA	NA
COL13A1	ENSG00000197467.9	10	71561644	71724031	protein_coding	n	NA	NA
COL5A2	ENSG00000204262.7	2	189896622	190044605	protein_coding	n	NA	NA
CPLX1	ENSG00000168993.10	4	778745	819986	protein_coding	n	NA	NA
CREM	ENSG00000095794.15	10	35415719	35501886	protein_coding	n	NA	NA
CST11	ENSG00000125831.5	20	23431040	23433494	protein_coding	n	NA	NA
CSTL1	ENSG00000125823.8	20	23420322	23425567	protein_coding	n	NA	NA
CTB-31O20.6	ENSG00000267125.1	19	1852398	1853621	antisense	n	NA	NA
CTB-39G8.3	ENSG00000267344.1	17	43474298	43474843	antisense	n	NA	NA
CTBP1-AS2	ENSG00000196810.4	4	1243088	1282079	antisense	n	NA	NA
CTC-506B8.1	ENSG00000249180.1	5	96076783	96078402	antisense	n	NA	NA
CTC1	ENSG00000178971.9	17	8130191	8151362	protein_coding	n	NA	NA
CTD-2260A17.1	ENSG00000248734.2	5	96120481	96121703	antisense	n	NA	NA
CTD-2568P8.1	ENSG00000258556.1	14	60789954	60790625	lincRNA	n	NA	NA
CTD-3023L14.2	ENSG00000253130.1	8	8418901	8427198	lincRNA	n	NA	NA
CTD-3193K9.3	ENSG00000267765.1	17	40835205	40851484	antisense	n	NA	NA
CYB5A	ENSG00000166347.14	18	71920531	71959251	protein_coding	n	NA	NA
CYP11A1	ENSG00000140459.13	15	74630100	74660081	protein_coding	n	NA	NA
CYP17A1	ENSG00000148795.5	10	104590288	104597290	protein_coding	n	NA	NA
CYP1A1	ENSG00000140465.9	15	75011883	75017951	protein_coding	n	NA	NA
CYP2D6	ENSG00000100197.16	22	42522501	42526908	protein_coding	n	NA	NA
CYP4F32P	ENSG00000223564.1	2	95425004	95426024	pseudogene	n	NA	NA
CYTH1	ENSG00000108669.12	17	76670130	76778379	protein_coding	n	NA	NA
DALRD3	ENSG00000178149.12	3	49053591	49056010	protein_coding	n	NA	NA
DARS	ENSG00000115866.6	2	136664247	136743670	protein_coding	n	NA	NA
DBF4B	ENSG00000161692.13	17	42785976	42829632	protein_coding	n	NA	NA
DBNDD1	ENSG00000003249.9	16	90071273	90085881	protein_coding	n	NA	NA
DCAF12	ENSG00000198876.8	9	34086385	34127397	protein_coding	n	NA	NA
DCAF16	ENSG00000163257.6	4	17802278	17812381	protein_coding	n	NA	NA
DDAH2	ENSG00000213722.4	6	31694815	31697573	protein_coding	n	NA	NA
DDRGK1	ENSG00000198171.8	20	3170996	3185331	protein_coding	n	NA	NA
DDX50P1	ENSG00000229816.1	2	32426669	32429068	pseudogene	n	NA	NA
DECR2	ENSG00000242612.2	16	455513	462487	protein_coding	n	NA	NA
DEPDC1B	ENSG00000035499.8	5	59892739	59996017	protein_coding	n	NA	NA
DGCR10	ENSG00000273164.1	22	19010569	19011063	sense_intronic	n	NA	NA
DGCR11	ENSG00000273311.1	22	19033675	19035888	sense_intronic	n	NA	NA
DHCR7	ENSG00000172893.11	11	71139239	71163914	protein_coding	n	NA	NA
DHFR	ENSG00000228716.2	5	79922047	79949876	protein_coding	n	NA	NA
DIAPH1	ENSG00000131504.11	5	140894583	140998622	protein_coding	n	NA	NA
DSG3	ENSG00000134757.4	18	29027758	29058665	protein_coding	n	NA	NA
DTNB	ENSG00000138101.14	2	25600067	25896503	protein_coding	n	NA	NA
DTX2	ENSG00000091073.15	7	76090993	76135311	protein_coding	n	NA	NA
DVL3	ENSG00000161202.13	3	183873176	183891398	protein_coding	n	NA	NA
EEF1GP4	ENSG00000240138.1	3	161042701	161044007	pseudogene	n	NA	NA
EFTUD2	ENSG00000108883.8	17	42929078	42973357	protein_coding	n	NA	NA
EIF3KP1	ENSG00000175749.11	5	102368080	102368735	pseudogene	n	NA	NA
ELOVL7	ENSG00000164181.9	5	60047618	60140216	protein_coding	n	NA	NA
ENPP7P1	ENSG00000249188.1	8	8011830	8074438	pseudogene	n	NA	NA
EPB41	ENSG00000159023.14	1	29213603	29442315	protein_coding	n	NA	NA
ERAP1	ENSG00000164307.8	5	96116127	96143803	protein_coding	n	NA	NA
ERAP2	ENSG00000164308.12	5	96211643	96255420	protein_coding	n	NA	NA
ERMP1	ENSG00000099219.9	9	5784571	5833117	protein_coding	n	NA	NA
ERVH48-1	ENSG00000233056.1	21	44336913	44345756	lincRNA	n	NA	NA
EVI5	ENSG00000067208.10	1	92974253	93257961	protein_coding	n	NA	NA
EVPLL	ENSG00000214860.4	17	18280976	18292961	protein_coding	n	NA	NA
FAM151B	ENSG00000152380.5	5	79783788	79838382	protein_coding	n	NA	NA
FAM182B	ENSG00000175170.10	20	25744102	25848861	protein_coding	n	NA	NA
FAM19A2	ENSG00000198673.6	12	62102040	62672931	protein_coding	n	NA	NA
FAM219B	ENSG00000178761.10	15	75192328	75199462	protein_coding	n	NA	NA
FAM228A	ENSG00000186453.8	2	24397938	24423718	protein_coding	n	NA	NA
FAM66A	ENSG00000227888.3	8	12219527	12268510	processed_transcript	n	NA	NA
FAM66D	ENSG00000255052.3	8	11973291	12003524	antisense	n	NA	NA
FAM69A	ENSG00000154511.7	1	93307724	93427057	protein_coding	n	NA	NA
FAM85B	ENSG00000253893.2	8	8025341	8084136	antisense	n	NA	NA
FANCA	ENSG00000187741.10	16	89809208	89883065	protein_coding	n	NA	NA
FBRSL1	ENSG00000112787.8	12	133066137	133161774	protein_coding	n	NA	NA
FBXL5	ENSG00000118564.10	4	15606162	15661545	protein_coding	n	NA	NA
FBXO3	ENSG00000110429.9	11	33762485	33796089	protein_coding	n	NA	NA
FBXO34	ENSG00000178974.5	14	55738872	55828636	protein_coding	n	NA	NA
FCF1P2	ENSG00000228638.1	3	48332283	48332865	pseudogene	n	NA	NA
FFAR4	ENSG00000186188.6	10	95326422	95364237	protein_coding	n	NA	NA
FGF11	ENSG00000161958.6	17	7341592	7348256	protein_coding	n	NA	NA
FLOT1	ENSG00000137312.10	6	30695486	30710510	protein_coding	n	NA	NA
FMNL1	ENSG00000184922.9	17	43298811	43324687	protein_coding	n	NA	NA
FOLH1	ENSG00000086205.12	11	49168187	49230222	protein_coding	n	NA	NA
FRA10AC1	ENSG00000148690.10	10	95427640	95462329	protein_coding	n	NA	NA
FXR2	ENSG00000129245.7	17	7494548	7518189	protein_coding	n	NA	NA
GALNS	ENSG00000141012.8	16	88880142	88923378	protein_coding	n	NA	NA
GBA	ENSG00000177628.11	1	155204243	155214490	protein_coding	n	NA	NA
GBAP1	ENSG00000160766.10	1	155183616	155197214	pseudogene	n	NA	NA
GCH1	ENSG00000131979.14	14	55308726	55369570	protein_coding	n	NA	NA
GDPD4	ENSG00000178795.5	11	76927603	77012694	protein_coding	n	NA	NA
GFPT2	ENSG00000131459.8	5	179727690	179780387	protein_coding	n	NA	NA
GIN1	ENSG00000145723.12	5	102421704	102444418	protein_coding	n	NA	NA
GJC1	ENSG00000182963.5	17	42875816	42908184	protein_coding	n	NA	NA
GMFB	ENSG00000197045.8	14	54941202	54955914	protein_coding	n	NA	NA
GOLGA3	ENSG00000090615.8	12	133345495	133405444	protein_coding	n	NA	NA
GOSR2	ENSG00000108433.11	17	45000875	45041123	protein_coding	n	NA	NA
GPR65	ENSG00000140030.4	14	88471468	88478419	protein_coding	n	NA	NA
GPX1	ENSG00000233276.2	3	49394609	49396033	protein_coding	n	NA	NA
GRK1	ENSG00000185974.6	13	114321470	114440708	protein_coding	n	NA	NA
GRN	ENSG00000030582.12	17	42422630	42430470	protein_coding	n	NA	NA
GS1-251I9.4	ENSG00000253738.1	8	92072137	92082417	antisense	n	NA	NA
GSK3B	ENSG00000082701.10	3	119540170	119813264	protein_coding	n	NA	NA
HCCAT3	ENSG00000269235.1	19	52452387	52484620	antisense	n	NA	NA
HCG17	ENSG00000270604.1	6	30201816	30293911	lincRNA	n	NA	NA
HCG21	ENSG00000233529.1	6	30913756	30922639	antisense	n	NA	NA
HCG22	ENSG00000228789.2	6	31021227	31027667	lincRNA	n	NA	NA
HCN3	ENSG00000143630.5	1	155252202	155257128	protein_coding	n	NA	NA
HCP5	ENSG00000206337.6	6	31368479	31445283	sense_overlapping	n	NA	NA
HDHD2	ENSG00000167220.7	18	44633774	44676891	protein_coding	n	NA	NA
HIP1R	ENSG00000130787.9	12	123319973	123347507	protein_coding	n	NA	NA
HIST1H2BK	ENSG00000197903.6	6	27106073	27114619	protein_coding	n	NA	NA
HIST1H3J	ENSG00000197153.3	6	27858093	27858588	protein_coding	n	NA	NA
HIST1H4J	ENSG00000197238.3	6	27791884	27792257	protein_coding	n	NA	NA
HK1	ENSG00000156515.17	10	71029740	71161638	protein_coding	n	NA	NA
HLA-DPB1	ENSG00000223865.6	6	33043703	33054978	protein_coding	n	NA	NA
HLA-DPB2	ENSG00000224557.3	6	33080228	33102442	pseudogene	n	NA	NA
HLA-DRA	ENSG00000204287.9	6	32407619	32412823	protein_coding	n	NA	NA
HLA-DRB9	ENSG00000196301.3	6	32427598	32441277	pseudogene	n	NA	NA
HOGA1	ENSG00000241935.4	10	99358532	99372559	protein_coding	n	NA	NA
HS3ST6	ENSG00000162040.5	16	1961464	1968441	protein_coding	n	NA	NA
HSD17B1	ENSG00000108786.6	17	40701232	40707231	protein_coding	n	NA	NA
HSD17B1P1	ENSG00000108785.7	17	40698782	40700724	pseudogene	n	NA	NA
HYI	ENSG00000178922.12	1	43918574	43919660	protein_coding	n	NA	NA
IBA57	ENSG00000181873.8	1	228353516	228369958	protein_coding	n	NA	NA
IDUA	ENSG00000127415.8	4	980785	998316	protein_coding	n	NA	NA
IGSF11	ENSG00000144847.8	3	118619404	118864915	protein_coding	n	NA	NA
IGSF9B	ENSG00000080854.10	11	133778459	133826880	protein_coding	n	NA	NA
IL1R2	ENSG00000115590.9	2	102608306	102645006	protein_coding	n	NA	NA
IMP3	ENSG00000177971.7	15	75931426	75939598	protein_coding	n	NA	NA
INPP5F	ENSG00000198825.7	10	121485609	121588652	protein_coding	n	NA	NA
IP6K2	ENSG00000068745.10	3	48725436	48777786	protein_coding	n	NA	NA
IQCB2P	ENSG00000217539.2	6	27978501	27980133	pseudogene	n	NA	NA
IQGAP2	ENSG00000145703.11	5	75699074	76003957	protein_coding	n	NA	NA
ISLR	ENSG00000129009.8	15	74466012	74469213	protein_coding	n	NA	NA
ITGA8	ENSG00000077943.7	10	15555948	15762124	protein_coding	n	NA	NA
ITGAX	ENSG00000140678.12	16	31366455	31394318	protein_coding	n	NA	NA
ITPKA	ENSG00000137825.6	15	41785591	41795747	protein_coding	n	NA	NA
KATNAL2	ENSG00000167216.12	18	44526020	44627658	protein_coding	n	NA	NA
KCNIP2	ENSG00000120049.14	10	103585731	103603677	protein_coding	n	NA	NA
KCNIP3	ENSG00000115041.8	2	95963052	96051825	protein_coding	n	NA	NA
KIAA1279	ENSG00000198954.4	10	70748487	70776738	protein_coding	n	NA	NA
KIAA1432	ENSG00000107036.7	9	5629025	5776557	protein_coding	n	NA	NA
KIAA1715	ENSG00000144320.9	2	176788620	176867567	protein_coding	n	NA	NA
KIAA1731	ENSG00000166004.10	11	93394805	93462947	protein_coding	n	NA	NA
KLF7	ENSG00000118263.10	2	207938861	208031991	protein_coding	n	NA	NA
KLHDC8B	ENSG00000185909.10	3	49209044	49213917	protein_coding	n	NA	NA
KLHL7	ENSG00000122550.13	7	23145353	23217533	protein_coding	n	NA	NA
KRT128P	ENSG00000258120.1	12	53026650	53028240	pseudogene	n	NA	NA
KRT18P4	ENSG00000229222.1	20	48573282	48574569	pseudogene	n	NA	NA
L3MBTL2	ENSG00000100395.10	22	41601209	41627275	protein_coding	n	NA	NA
L3MBTL4	ENSG00000154655.10	18	5954705	6415236	protein_coding	n	NA	NA
LCE1D	ENSG00000172155.7	1	152769227	152770657	protein_coding	n	NA	NA
LCE1E	ENSG00000186226.7	1	152758690	152760902	protein_coding	n	NA	NA
LCE3A	ENSG00000185962.1	1	152595310	152595579	protein_coding	n	NA	NA
LCE3C	ENSG00000244057.2	1	152573138	152573562	protein_coding	n	NA	NA
LCE3D	ENSG00000163202.4	1	152551857	152552980	protein_coding	n	NA	NA
LCE3E	ENSG00000185966.3	1	152538130	152539248	protein_coding	n	NA	NA
LCE4A	ENSG00000187170.4	1	152680636	152681967	protein_coding	n	NA	NA
LDLRAD1	ENSG00000203985.6	1	54474412	54483856	protein_coding	n	NA	NA
LEKR1	ENSG00000197980.7	3	156543270	156763918	protein_coding	n	NA	NA
LGALS3	ENSG00000131981.11	14	55590828	55612121	protein_coding	n	NA	NA
LINC00525	ENSG00000146666.4	7	47801074	47806370	antisense	n	NA	NA
LINC00871	ENSG00000258700.1	14	46410146	46971026	lincRNA	n	NA	NA
LINC00886	ENSG00000240875.1	3	156465135	156534851	lincRNA	n	NA	NA
LRCOL1	ENSG00000204583.5	12	133179736	133187037	lincRNA	n	NA	NA
LRP8	ENSG00000157193.10	1	53711217	53793742	protein_coding	n	NA	NA
LRRC4	ENSG00000128594.3	7	127667124	127672160	protein_coding	n	NA	NA
LRRC48	ENSG00000171962.13	17	17876127	17920203	protein_coding	n	NA	NA
LRRC69	ENSG00000214954.4	8	92114060	92219059	protein_coding	n	NA	NA
LTBP1	ENSG00000049323.11	2	33172039	33624576	protein_coding	n	NA	NA
LTBR	ENSG00000111321.6	12	6493199	6500729	protein_coding	n	NA	NA
LY6G6C	ENSG00000204421.2	6	31686425	31689622	protein_coding	n	NA	NA
MAEA	ENSG00000090316.11	4	1283639	1333925	protein_coding	n	NA	NA
MAP3K12	ENSG00000139625.8	12	53875725	53893847	protein_coding	n	NA	NA
MAP3K14-AS1	ENSG00000267278.1	17	43326901	43343885	antisense	n	NA	NA
MAP3K19	ENSG00000176601.7	2	135722061	135805028	protein_coding	n	NA	NA
MAP4	ENSG00000047849.17	3	47892182	48130769	protein_coding	n	NA	NA
MAPK1IP1L	ENSG00000168175.10	14	55518349	55536910	protein_coding	n	NA	NA
MAPRE2	ENSG00000166974.8	18	32556892	32723434	protein_coding	n	NA	NA
MAPT-AS1	ENSG00000264589.1	17	43921017	43972966	antisense	n	NA	NA
MCF2L2	ENSG00000053524.7	3	182895831	183146566	protein_coding	n	NA	NA
MECR	ENSG00000116353.11	1	29519385	29557454	protein_coding	n	NA	NA
MED13	ENSG00000108510.5	17	60019966	60142643	protein_coding	n	NA	NA
MED8	ENSG00000159479.12	1	43849588	43855479	protein_coding	n	NA	NA
MEI1	ENSG00000167077.8	22	42095503	42195460	protein_coding	n	NA	NA
METTL13	ENSG00000010165.15	1	171750788	171783163	protein_coding	n	NA	NA
METTL15P1	ENSG00000174912.6	3	156431673	156432717	pseudogene	n	NA	NA
MFHAS1	ENSG00000147324.6	8	8640864	8751155	protein_coding	n	NA	NA
MICA	ENSG00000204520.8	6	31371356	31383092	protein_coding	n	NA	NA
MICB	ENSG00000204516.5	6	31462658	31478901	protein_coding	n	NA	NA
MIEF2	ENSG00000177427.8	17	18163848	18169866	protein_coding	n	NA	NA
MIR1307	ENSG00000221767.1	10	105154010	105154158	miRNA	n	NA	NA
MIR940	ENSG00000260778.2	16	2318624	2323419	lincRNA	n	NA	NA
MORN4	ENSG00000171160.13	10	99374310	99393344	protein_coding	n	NA	NA
MPHOSPH9	ENSG00000051825.10	12	123636867	123728561	protein_coding	n	NA	NA
MRPL28	ENSG00000086504.11	16	417384	420527	protein_coding	n	NA	NA
MRPL55	ENSG00000162910.14	1	228294380	228297013	protein_coding	n	NA	NA
MRPS26	ENSG00000125901.5	20	3026591	3028900	protein_coding	n	NA	NA
MT1A	ENSG00000205362.6	16	56672578	56673999	protein_coding	n	NA	NA
MT1DP	ENSG00000205361.4	16	56677617	56678698	pseudogene	n	NA	NA
MT1G	ENSG00000125144.9	16	56700643	56701977	protein_coding	n	NA	NA
MT1X	ENSG00000187193.8	16	56716336	56718108	protein_coding	n	NA	NA
MUC22	ENSG00000261272.1	6	30978251	31003179	protein_coding	n	NA	NA
MUC8	ENSG00000269676.1	12	133049334	133050726	protein_coding	n	NA	NA
MYO1H	ENSG00000174527.5	12	109785708	109893328	protein_coding	n	NA	NA
NAALAD2	ENSG00000077616.6	11	89864683	89926062	protein_coding	n	NA	NA
NAGLU	ENSG00000108784.5	17	40688190	40696467	protein_coding	n	NA	NA
NCKIPSD	ENSG00000213672.3	3	48701364	48723797	protein_coding	n	NA	NA
NDUFAF3	ENSG00000178057.10	3	49057892	49060928	protein_coding	n	NA	NA
NDUFV3	ENSG00000160194.13	21	44299754	44333414	protein_coding	n	NA	NA
NEK1	ENSG00000137601.11	4	170314426	170533780	protein_coding	n	NA	NA
NEK5	ENSG00000197168.7	13	52611093	52703214	protein_coding	n	NA	NA
NICN1	ENSG00000145029.7	3	49460379	49466759	protein_coding	n	NA	NA
NINL	ENSG00000101004.10	20	25433341	25566153	protein_coding	n	NA	NA
NLRC4	ENSG00000091106.14	2	32449522	32490923	protein_coding	n	NA	NA
NMD3	ENSG00000169251.8	3	160874759	160971320	protein_coding	n	NA	NA
NME4	ENSG00000103202.8	16	446725	450759	protein_coding	n	NA	NA
NME6	ENSG00000172113.4	3	48334754	48343175	protein_coding	n	NA	NA
NSF	ENSG00000073969.14	17	44668035	44834830	protein_coding	n	NA	NA
NT5C2	ENSG00000076685.14	10	104850368	104953056	protein_coding	n	NA	NA
NT5C3B	ENSG00000141698.12	17	39981335	39992523	protein_coding	n	NA	NA
NUP54	ENSG00000138750.10	4	77035812	77069668	protein_coding	n	NA	NA
OBP2B	ENSG00000171102.10	9	136080664	136084630	protein_coding	n	NA	NA
OBSCN	ENSG00000154358.15	1	228395831	228566577	protein_coding	n	NA	NA
OGFOD2	ENSG00000111325.12	12	123459767	123463116	protein_coding	n	NA	NA
OIP5-AS1	ENSG00000247556.2	15	41576188	41601901	processed_transcript	n	NA	NA
OR1F12	ENSG00000220721.1	6	28041094	28042011	pseudogene	n	NA	NA
OR2B7P	ENSG00000187763.3	6	28014212	28015145	pseudogene	n	NA	NA
OR2B8P	ENSG00000182477.5	6	28021006	28021943	pseudogene	n	NA	NA
OR56B4	ENSG00000180919.3	11	6128914	6130065	protein_coding	n	NA	NA
OR5G5P	ENSG00000205025.6	11	56569332	56570284	pseudogene	n	NA	NA
OR7E158P	ENSG00000254948.1	8	11777409	11778318	pseudogene	n	NA	NA
OR7E28P	ENSG00000251491.2	2	159718823	159719797	pseudogene	n	NA	NA
OR7E89P	ENSG00000243792.1	2	159710267	159711088	pseudogene	n	NA	NA
ORC4	ENSG00000115947.9	2	148693882	148778463	protein_coding	n	NA	NA
OXGR1	ENSG00000165621.4	13	97637973	97646984	protein_coding	n	NA	NA
P4HTM	ENSG00000178467.13	3	49027319	49043620	protein_coding	n	NA	NA
PAK1	ENSG00000149269.5	11	77032752	77166982	protein_coding	n	NA	NA
PAM	ENSG00000145730.16	5	102089685	102366809	protein_coding	n	NA	NA
PCGF3	ENSG00000185619.13	4	699537	764428	protein_coding	n	NA	NA
PFKFB4	ENSG00000114268.7	3	48555117	48598605	protein_coding	n	NA	NA
PFN4	ENSG00000176732.6	2	24338241	24346347	protein_coding	n	NA	NA
PGS1	ENSG00000087157.14	17	76374721	76421195	protein_coding	n	NA	NA
PITPNM2	ENSG00000090975.8	12	123468027	123634562	protein_coding	n	NA	NA
PKD1L1	ENSG00000158683.3	7	47814250	47988088	protein_coding	n	NA	NA
PKDCC	ENSG00000162878.8	2	42275160	42285668	protein_coding	n	NA	NA
PKNOX1	ENSG00000160199.10	21	44394620	44453691	protein_coding	n	NA	NA
PLA2G4B	ENSG00000243708.4	15	42129973	42131120	protein_coding	n	NA	NA
PLEKHH1	ENSG00000054690.9	14	68000018	68053666	protein_coding	n	NA	NA
PM20D1	ENSG00000162877.8	1	205797150	205819260	protein_coding	n	NA	NA
POLE	ENSG00000177084.12	12	133200348	133263945	protein_coding	n	NA	NA
POM121B	ENSG00000205578.4	7	72707497	72716496	pseudogene	n	NA	NA
POMZP3	ENSG00000146707.10	7	76239303	76256578	protein_coding	n	NA	NA
PPIP5K2	ENSG00000145725.15	5	102455904	102548500	protein_coding	n	NA	NA
PRDM15	ENSG00000141956.9	21	43218385	43299591	protein_coding	n	NA	NA
PROM1	ENSG00000007062.7	4	15965871	16086001	protein_coding	n	NA	NA
PROM2	ENSG00000155066.11	2	95940201	95957056	protein_coding	n	NA	NA
PROZ	ENSG00000126231.9	13	113812968	113826694	protein_coding	n	NA	NA
PRR13	ENSG00000205352.6	12	53836339	53840429	protein_coding	n	NA	NA
PRSS16	ENSG00000112812.11	6	27215480	27224250	protein_coding	n	NA	NA
PRSS3	ENSG00000010438.12	9	33750515	33799230	protein_coding	n	NA	NA
PRSS36	ENSG00000178226.6	16	31150246	31161415	protein_coding	n	NA	NA
PRSS53	ENSG00000151006.7	16	31100073	31100284	protein_coding	n	NA	NA
PSMB8	ENSG00000204264.4	6	32808494	32811824	protein_coding	n	NA	NA
PSMB9	ENSG00000240065.3	6	32821938	32827362	protein_coding	n	NA	NA
PSMC1P7	ENSG00000243838.1	3	161046712	161048026	pseudogene	n	NA	NA
PSMC3IP	ENSG00000131470.10	17	40725329	40729849	protein_coding	n	NA	NA
PSORS1C1	ENSG00000204540.6	6	31082527	31107869	protein_coding	n	NA	NA
PSORS1C3	ENSG00000204528.3	6	31141512	31145676	sense_intronic	n	NA	NA
PTP4A2P1	ENSG00000267185.1	17	40685550	40686027	pseudogene	n	NA	NA
PYDC1	ENSG00000169900.3	16	31227283	31228680	protein_coding	n	NA	NA
PYGB	ENSG00000100994.7	20	25228705	25278650	protein_coding	n	NA	NA
QRICH1	ENSG00000198218.6	3	49067140	49131796	protein_coding	n	NA	NA
QSER1	ENSG00000060749.10	11	32914724	33014862	protein_coding	n	NA	NA
RAB30	ENSG00000137502.5	11	82684175	82782965	protein_coding	n	NA	NA
RBP4	ENSG00000138207.8	10	95351444	95361501	protein_coding	n	NA	NA
RDH10	ENSG00000121039.5	8	74206847	74237516	protein_coding	n	NA	NA
RHOA	ENSG00000067560.6	3	49396578	49449635	protein_coding	n	NA	NA
RNPS1	ENSG00000205937.7	16	2312741	2317853	protein_coding	n	NA	NA
RP1-178F10.3	ENSG00000267350.2	17	18227536	18229211	lincRNA	n	NA	NA
RP1-199J3.5	ENSG00000219755.1	6	100023588	100024332	pseudogene	n	NA	NA
RP1-228P16.1	ENSG00000240399.1	12	48448596	48449374	pseudogene	n	NA	NA
RP1-265C24.5	ENSG00000219392.1	6	28083406	28084329	pseudogene	n	NA	NA
RP1-313I6.12	ENSG00000272009.1	6	28046570	28048908	antisense	n	NA	NA
RP1-37N7.1	ENSG00000264177.1	17	18283169	18287026	antisense	n	NA	NA
RP1-37N7.3	ENSG00000220161.4	17	18314473	18317694	lincRNA	n	NA	NA
RP1-92O14.6	ENSG00000229431.1	1	43850784	43854826	antisense	n	NA	NA
RP11-104H15.8	ENSG00000263301.1	17	7342478	7342738	antisense	n	NA	NA
RP11-104H15.9	ENSG00000262624.1	17	7339876	7340842	antisense	n	NA	NA
RP11-105N13.4	ENSG00000263715.2	17	43750193	43893909	processed_transcript	n	NA	NA
RP11-115D19.1	ENSG00000251095.2	4	90472507	90647654	antisense	n	NA	NA
RP11-133O22.6	ENSG00000235481.2	9	33785948	33818793	antisense	n	NA	NA
RP11-148O21.3	ENSG00000254774.1	8	11410733	11411716	antisense	n	NA	NA
RP11-148O21.6	ENSG00000269954.1	8	11409997	11410500	lincRNA	n	NA	NA
RP11-156P1.3	ENSG00000262879.1	17	45061411	45177689	processed_transcript	n	NA	NA
RP11-158M2.4	ENSG00000259762.1	15	86293567	86296132	antisense	n	NA	NA
RP11-176F3.7	ENSG00000230925.3	9	33909607	33911120	antisense	n	NA	NA
RP11-179H18.7	ENSG00000232823.2	10	121442639	121443335	pseudogene	n	NA	NA
RP11-179H18.8	ENSG00000271353.1	10	121321613	121322042	pseudogene	n	NA	NA
RP11-182J1.13	ENSG00000259774.1	15	84977316	84980581	lincRNA	n	NA	NA
RP11-207C16.4	ENSG00000225408.1	9	5719021	5720244	antisense	n	NA	NA
RP11-20G13.1	ENSG00000259341.1	15	99967214	99971233	lincRNA	n	NA	NA
RP11-231C14.4	ENSG00000169203.12	16	29495010	29517320	protein_coding	n	NA	NA
RP11-235G24.3	ENSG00000233342.1	6	161347401	161348194	lincRNA	n	NA	NA
RP11-23P13.7	ENSG00000272003.1	15	42188137	42189031	lincRNA	n	NA	NA
RP11-242C24.2	ENSG00000255991.2	12	39860244	39861147	pseudogene	n	NA	NA
RP11-244F12.3	ENSG00000259498.1	15	63338233	63341586	antisense	n	NA	NA
RP11-24C3.2	ENSG00000244380.1	3	48481762	48488060	antisense	n	NA	NA
RP11-256L11.3	ENSG00000255655.1	12	109883215	109885302	antisense	n	NA	NA
RP11-258F1.1	ENSG00000266677.1	17	18075939	18088067	antisense	n	NA	NA
RP11-293E1.1	ENSG00000265964.1	17	43810719	43812035	lincRNA	n	NA	NA
RP11-297A16.2	ENSG00000230534.2	10	35386934	35415948	antisense	n	NA	NA
RP11-297C4.1	ENSG00000261332.1	16	30510087	30510875	antisense	n	NA	NA
RP11-297C4.3	ENSG00000260487.1	16	30491909	30492667	antisense	n	NA	NA
RP11-313P13.5	ENSG00000272843.1	7	72394956	72395663	antisense	n	NA	NA
RP11-319F12.2	ENSG00000227121.1	10	54733248	54735575	lincRNA	n	NA	NA
RP11-343H19.2	ENSG00000259827.1	16	56716382	56717298	processed_transcript	n	NA	NA
RP11-347C12.1	ENSG00000198064.9	16	30234258	30265831	protein_coding	n	NA	NA
RP11-347H15.5	ENSG00000255042.1	11	50246832	50254505	pseudogene	n	NA	NA
RP11-351I21.6	ENSG00000255556.2	8	12236188	12237774	pseudogene	n	NA	NA
RP11-384P7.6	ENSG00000233776.1	9	33732973	33738414	antisense	n	NA	NA
RP11-384P7.7	ENSG00000260947.1	9	33697457	33700984	lincRNA	n	NA	NA
RP11-3B7.1	ENSG00000225399.3	3	49297518	49298744	protein_coding	n	NA	NA
RP11-400F19.6	ENSG00000266962.1	17	40704456	40706766	antisense	n	NA	NA
RP11-419I17.1	ENSG00000270154.1	8	12333971	12334631	lincRNA	n	NA	NA
RP11-434I12.2	ENSG00000250295.2	8	74209946	74268696	antisense	n	NA	NA
RP11-439E19.7	ENSG00000235021.1	1	246853349	246855123	lincRNA	n	NA	NA
RP11-439E19.8	ENSG00000223519.3	1	246935139	246993361	pseudogene	n	NA	NA
RP11-440L14.1	ENSG00000249592.1	4	756175	775637	antisense	n	NA	NA
RP11-440L14.3	ENSG00000260262.1	4	830300	831012	lincRNA	n	NA	NA
RP11-457M11.2	ENSG00000233631.2	6	26634611	26637008	3prime_overlapping_ncrna	n	NA	NA
RP11-476D10.1	ENSG00000260943.1	12	40534728	40536678	lincRNA	n	NA	NA
RP11-49K24.5	ENSG00000267800.1	18	44663389	44663661	pseudogene	n	NA	NA
RP11-49K24.8	ENSG00000267724.1	18	44632317	44634433	antisense	n	NA	NA
RP11-503G7.2	ENSG00000256875.2	12	133038828	133039442	lincRNA	n	NA	NA
RP11-507M3.1	ENSG00000266118.1	2	24395435	24398747	protein_coding	n	NA	NA
RP11-531F16.4	ENSG00000273261.1	3	182639028	182639726	antisense	n	NA	NA
RP11-542G1.1	ENSG00000251185.1	4	76194278	76286392	lincRNA	n	NA	NA
RP11-563N4.1	ENSG00000272716.1	2	32390115	32390826	lincRNA	n	NA	NA
RP11-582J16.5	ENSG00000253200.1	8	22471421	22474170	antisense	n	NA	NA
RP11-584P21.2	ENSG00000250075.1	4	68283023	68333969	lincRNA	n	NA	NA
RP11-589N15.2	ENSG00000269899.1	8	11703663	11703900	sense_intronic	n	NA	NA
RP11-646J21.4	ENSG00000254619.1	11	33831691	33832724	lincRNA	n	NA	NA
RP11-646J21.5	ENSG00000254508.1	11	33796245	33797216	antisense	n	NA	NA
RP11-662G23.1	ENSG00000254251.1	8	91818702	91871468	antisense	n	NA	NA
RP11-669E14.4	ENSG00000262881.1	17	43985036	43988145	antisense	n	NA	NA
RP11-67M1.1	ENSG00000247775.2	4	90757559	90763129	antisense	n	NA	NA
RP11-708J19.1	ENSG00000260236.1	3	47420579	47422489	antisense	n	NA	NA
RP11-724N1.1	ENSG00000272912.1	10	104674342	104675161	lincRNA	n	NA	NA
RP11-727A23.10	ENSG00000255234.1	11	82997171	83134559	antisense	n	NA	NA
RP11-753C18.8	ENSG00000235266.1	10	104647631	104647945	pseudogene	n	NA	NA
RP11-76N22.2	ENSG00000237505.2	1	89003196	89150887	antisense	n	NA	NA
RP11-78J21.4	ENSG00000244471.1	13	53063128	53073440	lincRNA	n	NA	NA
RP11-799M12.2	ENSG00000273133.1	4	15565321	15565876	antisense	n	NA	NA
RP11-885N19.6	ENSG00000237419.1	9	141090383	141093775	lincRNA	n	NA	NA
RP11-8P11.3	ENSG00000260469.1	15	74060555	74061978	lincRNA	n	NA	NA
RP13-401N8.3	ENSG00000250090.1	20	25816621	25817468	pseudogene	n	NA	NA
RP3-428L16.1	ENSG00000231863.1	6	161352112	161390803	antisense	n	NA	NA
RP4-694B14.5	ENSG00000213742.2	20	25604681	25658710	antisense	n	NA	NA
RP5-1139B12.2	ENSG00000269890.1	1	228458144	228462098	antisense	n	NA	NA
RP5-1139B12.3	ENSG00000269934.1	1	228462285	228463767	antisense	n	NA	NA
RP5-1139B12.4	ENSG00000270110.1	1	228483612	228490699	antisense	n	NA	NA
RPL31P12	ENSG00000227207.2	1	72767155	72767512	pseudogene	n	NA	NA
RPL32P1	ENSG00000224796.1	6	33047228	33047637	pseudogene	n	NA	NA
RPRML	ENSG00000179673.3	17	45055523	45056614	protein_coding	n	NA	NA
RPS27L	ENSG00000185088.8	15	63418071	63450220	protein_coding	n	NA	NA
RSL24D1P1	ENSG00000218069.2	6	27748398	27748890	pseudogene	n	NA	NA
RTF1	ENSG00000137815.10	15	41700606	41775761	protein_coding	n	NA	NA
RTN1	ENSG00000139970.12	14	60062695	60337684	protein_coding	n	NA	NA
RUFY3	ENSG00000018189.8	4	71569921	71673032	protein_coding	n	NA	NA
SACM1L	ENSG00000211456.6	3	45730548	45786916	protein_coding	n	NA	NA
SAR1B	ENSG00000152700.9	5	133936834	133968678	protein_coding	n	NA	NA
SAT2	ENSG00000141504.7	17	7529552	7531194	protein_coding	n	NA	NA
SBDSP1	ENSG00000225648.1	7	72300004	72307909	pseudogene	n	NA	NA
SCAMP2	ENSG00000140497.12	15	75136071	75165706	protein_coding	n	NA	NA
SCAMP5	ENSG00000198794.7	15	75287873	75313837	protein_coding	n	NA	NA
SCCPDH	ENSG00000143653.9	1	246887349	246931439	protein_coding	n	NA	NA
SCNN1A	ENSG00000111319.8	12	6456009	6486896	protein_coding	n	NA	NA
SEMA6D	ENSG00000137872.11	15	47476298	48066420	protein_coding	n	NA	NA
SENP3	ENSG00000161956.8	17	7465192	7475287	protein_coding	n	NA	NA
SENP3-EIF4A1	ENSG00000265500.1	17	7466604	7474797	processed_transcript	n	NA	NA
SERPINI1	ENSG00000163536.8	3	167453031	167543356	protein_coding	n	NA	NA
SETD8	ENSG00000183955.8	12	123868320	123893905	protein_coding	n	NA	NA
SFTA2	ENSG00000196260.3	6	30899130	30899952	protein_coding	n	NA	NA
SFXN2	ENSG00000156398.8	10	104474295	104503249	protein_coding	n	NA	NA
SH3GL2	ENSG00000107295.8	9	17579080	17797127	protein_coding	n	NA	NA
SH3RF1	ENSG00000154447.10	4	170015407	170192256	protein_coding	n	NA	NA
SHBG	ENSG00000129214.10	17	7531287	7536700	protein_coding	n	NA	NA
SHISA4	ENSG00000198892.6	1	201857808	201861434	protein_coding	n	NA	NA
SLC26A7	ENSG00000147606.4	8	92221722	92410378	protein_coding	n	NA	NA
SLC2A13	ENSG00000151229.8	12	40148823	40499891	protein_coding	n	NA	NA
SLC30A6	ENSG00000152683.10	2	32390933	32449448	protein_coding	n	NA	NA
SLC35G6	ENSG00000259224.1	17	7384721	7386383	protein_coding	n	NA	NA
SLC41A1	ENSG00000133065.6	1	205758221	205782876	protein_coding	n	NA	NA
SLC45A3	ENSG00000158715.5	1	205626979	205649587	protein_coding	n	NA	NA
SLC9A8	ENSG00000197818.7	20	48429250	48508779	protein_coding	n	NA	NA
SNCA	ENSG00000145335.11	4	90645250	90759466	protein_coding	n	NA	NA
SNHG5	ENSG00000203875.6	6	86370710	86388451	processed_transcript	n	NA	NA
SNX18P14	ENSG00000235571.1	2	95452433	95453006	pseudogene	n	NA	NA
SP1	ENSG00000185591.5	12	53773960	53810230	protein_coding	n	NA	NA
SPAST	ENSG00000021574.7	2	32288680	32382706	protein_coding	n	NA	NA
SPATA2	ENSG00000158480.6	20	48519928	48532080	protein_coding	n	NA	NA
SPINK8	ENSG00000229453.1	3	48348336	48369831	protein_coding	n	NA	NA
SPPL2B	ENSG00000005206.12	19	2328614	2351655	processed_transcript	n	NA	NA
SPPL2C	ENSG00000185294.5	17	43922256	43924438	protein_coding	n	NA	NA
SPTBN5	ENSG00000137877.8	15	42142067	42186275	protein_coding	n	NA	NA
SREBF1	ENSG00000072310.12	17	17715287	17740325	protein_coding	n	NA	NA
SRSF5	ENSG00000100650.11	14	70193617	70238722	protein_coding	n	NA	NA
SSBP4	ENSG00000130511.11	19	18529674	18544742	protein_coding	n	NA	NA
ST13P2	ENSG00000235616.1	2	188690068	188691176	pseudogene	n	NA	NA
STK19P	ENSG00000250535.1	6	31981047	31981564	pseudogene	n	NA	NA
SUGT1	ENSG00000165416.10	13	53226844	53275044	protein_coding	n	NA	NA
SUN3	ENSG00000164744.8	7	48026745	48068716	protein_coding	n	NA	NA
SYNGAP1	ENSG00000197283.8	6	33387847	33421466	protein_coding	n	NA	NA
TAP1	ENSG00000168394.9	6	32814845	32821755	protein_coding	n	NA	NA
TCF12	ENSG00000140262.13	15	57210821	57591479	protein_coding	n	NA	NA
TEF	ENSG00000167074.10	22	41763337	41795330	protein_coding	n	NA	NA
TEKT4	ENSG00000163060.6	2	95537188	95542574	protein_coding	n	NA	NA
TFPI	ENSG00000003436.10	2	188328957	188430487	protein_coding	n	NA	NA
THBS3	ENSG00000169231.9	1	155165379	155177708	protein_coding	n	NA	NA
THG1L	ENSG00000113272.9	5	157158205	157168456	protein_coding	n	NA	NA
TIAL1	ENSG00000151923.13	10	121334199	121356541	protein_coding	n	NA	NA
TMA7	ENSG00000232112.3	3	48481951	48485616	protein_coding	n	NA	NA
TMEM102	ENSG00000181284.2	17	7338762	7340998	protein_coding	n	NA	NA
TMEM106C	ENSG00000134291.7	12	48357352	48362661	protein_coding	n	NA	NA
TMEM107	ENSG00000179029.10	17	8076555	8079717	protein_coding	n	NA	NA
TMEM229B	ENSG00000198133.4	14	67913801	68000456	protein_coding	n	NA	NA
TMEM39A	ENSG00000176142.8	3	119148347	119187677	protein_coding	n	NA	NA
TMEM8A	ENSG00000129925.6	16	420773	437113	protein_coding	n	NA	NA
TNXA	ENSG00000248290.1	6	31976391	31980249	pseudogene	n	NA	NA
TPM1	ENSG00000140416.15	15	63334831	63364114	protein_coding	n	NA	NA
TPTE2P2	ENSG00000272281.2	13	52793479	52908412	pseudogene	n	NA	NA
TPTE2P3	ENSG00000198384.7	13	53063128	53161222	pseudogene	n	NA	NA
TRAF3IP1	ENSG00000204104.7	2	239229082	239309541	protein_coding	n	NA	NA
TRAPPC2L	ENSG00000167515.6	16	88923494	88926158	protein_coding	n	NA	NA
TRERNA1	ENSG00000231265.1	20	48657253	48658041	lincRNA	n	NA	NA
TRIM51DP	ENSG00000255190.2	11	49896497	49898190	pseudogene	n	NA	NA
TRIM51FP	ENSG00000219061.4	11	49854692	49860872	pseudogene	n	NA	NA
TRIM72	ENSG00000177238.9	16	31225342	31236510	protein_coding	n	NA	NA
TUBB	ENSG00000196230.8	6	30687978	30693203	protein_coding	n	NA	NA
TUBG1	ENSG00000131462.3	17	40762126	40767252	protein_coding	n	NA	NA
TUBG2	ENSG00000037042.8	17	40811323	40819024	protein_coding	n	NA	NA
TVP23B	ENSG00000171928.9	17	18684308	18710027	protein_coding	n	NA	NA
TWF2	ENSG00000247596.4	3	52262626	52263217	protein_coding	n	NA	NA
TYRO3	ENSG00000092445.7	15	41849873	41871526	protein_coding	n	NA	NA
TYW1B	ENSG00000254184.3	7	72023729	72298777	polymorphic_pseudogene	n	NA	NA
UBE2R2	ENSG00000107341.4	9	33817565	33920402	protein_coding	n	NA	NA
UBXN2A	ENSG00000173960.8	2	24150155	24227779	protein_coding	n	NA	NA
ULK3	ENSG00000140474.8	15	75128457	75135538	protein_coding	n	NA	NA
UNC13B	ENSG00000198722.8	9	35161999	35405335	protein_coding	n	NA	NA
UPK3B	ENSG00000243566.2	7	76139745	76648340	protein_coding	n	NA	NA
UPP1	ENSG00000183696.9	7	48128225	48148330	protein_coding	n	NA	NA
USP15	ENSG00000135655.9	12	62654119	62811211	protein_coding	n	NA	NA
USP32P2	ENSG00000233327.6	17	18419839	18429244	pseudogene	n	NA	NA
USP36	ENSG00000055483.15	17	76783463	76837523	protein_coding	n	NA	NA
VN1R108P	ENSG00000230772.1	20	25714900	25715729	pseudogene	n	NA	NA
VPS16	ENSG00000215305.5	20	2821349	2847378	protein_coding	n	NA	NA
VPS33A	ENSG00000139719.5	12	122735506	122750272	protein_coding	n	NA	NA
VPS36	ENSG00000136100.8	13	52986737	53024757	protein_coding	n	NA	NA
VPS8	ENSG00000156931.11	3	184529931	184770402	protein_coding	n	NA	NA
WASF5P	ENSG00000231402.1	6	31255287	31256741	pseudogene	n	NA	NA
WBP1L	ENSG00000166272.12	10	104503727	104576021	protein_coding	n	NA	NA
WBP2NL	ENSG00000183066.10	22	42394729	42428933	protein_coding	n	NA	NA
WDHD1	ENSG00000198554.7	14	55405668	55493823	protein_coding	n	NA	NA
WDR4	ENSG00000160193.7	21	44263204	44299678	protein_coding	n	NA	NA
WDR6	ENSG00000178252.13	3	49045041	49052151	protein_coding	n	NA	NA
WNT9B	ENSG00000158955.6	17	44910567	44964096	protein_coding	n	NA	NA
XDH	ENSG00000158125.5	2	31557187	31637581	protein_coding	n	NA	NA
XKR6	ENSG00000171044.6	8	10753555	11058875	protein_coding	n	NA	NA
XXbac-BPG154L12.4	ENSG00000225914.1	6	32223488	32233615	antisense	n	NA	NA
XXbac-BPG248L24.10	ENSG00000229836.1	6	31275592	31276326	pseudogene	n	NA	NA
XXbac-BPG248L24.13	ENSG00000256166.1	6	31261685	31269419	lincRNA	n	NA	NA
XXbac-BPG254F23.6	ENSG00000241287.1	6	32630131	32630227	processed_transcript	n	NA	NA
XXbac-BPG254F23.7	ENSG00000232080.3	6	32685782	32686612	lincRNA	n	NA	NA
ZBTB4	ENSG00000174282.7	17	7362685	7387582	protein_coding	n	NA	NA
ZDHHC8P1	ENSG00000133519.8	22	23732793	23744913	pseudogene	n	NA	NA
ZFYVE16	ENSG00000039319.12	5	79703832	79775169	protein_coding	n	NA	NA
ZKSCAN3	ENSG00000189298.9	6	28317691	28336947	protein_coding	n	NA	NA
ZKSCAN4	ENSG00000187626.7	6	28212401	28227011	protein_coding	n	NA	NA
ZNF165	ENSG00000197279.3	6	28048753	28057341	protein_coding	n	NA	NA
ZNF192P1	ENSG00000226314.3	6	28129559	28137372	pseudogene	n	NA	NA
ZNF192P2	ENSG00000218016.2	6	28155828	28157210	pseudogene	n	NA	NA
ZNF295-AS1	ENSG00000237232.3	21	43442132	43445060	lincRNA	n	NA	NA
ZNF322	ENSG00000181315.6	6	26636518	26659980	protein_coding	n	NA	NA
ZNF337	ENSG00000130684.9	20	25654851	25677477	protein_coding	n	NA	NA
ZNF432	ENSG00000256087.2	19	52534632	52552760	protein_coding	n	NA	NA
ZNF518A	ENSG00000177853.10	10	97889472	97965044	processed_transcript	n	NA	NA
ZNF589	ENSG00000164048.9	3	48282590	48340743	protein_coding	n	NA	NA
ZNF615	ENSG00000197619.9	19	52494585	52511483	protein_coding	n	NA	NA
ZNF841	ENSG00000197608.7	19	52579297	52597358	protein_coding	n	NA	NA
ZNF876P	ENSG00000198155.5	4	206399	249774	pseudogene	n	NA	NA
ZP3	ENSG00000188372.10	7	76054224	76071388	protein_coding	n	NA	NA
ZRANB3	ENSG00000121988.13	2	135894486	136288806	protein_coding	n	NA	NA
ZSCAN23	ENSG00000187987.5	6	28399707	28411279	protein_coding	n	NA	NA
ZSCAN31	ENSG00000235109.3	6	28292470	28324048	protein_coding	n	NA	NA
ZSCAN9	ENSG00000137185.7	6	28192664	28201260	protein_coding	n	NA	NA
